# Supplementary material for: Comprehensive Characterization of the Regulatory Landscape of Adrenocortical Carcinoma: Novel Transcription Factors and Targets Associated with Prognosis
Source: Cancers (Basel). 2022 Oct 27;14(21):5279. doi: 10.3390/cancers14215279 (PMC9657296; doi:10.3390/cancers14215279)
Supplement: Supplementary file 1 [file cancers-14-05279-s001.zip]

Archive with 9 entries (9 files):
- cancers-1889206-supplementary figures.pdf
- cancers-1889206-Supplementary table S1 Regulatory network.csv
- cancers-1889206-Supplementary table S2 Regulons size.xlsx
- cancers-1889206-Supplementary table S3 Survival analysis v2.xlsx
- cancers-1889206-Supplementary table S4 Master table v3.xlsx
- cancers-1889206-Supplementary table S5 Regulon activity.xlsx
- cancers-1889206-Supplementary table S6 MRA and GSEA2 for Steroid and Proliferation.xlsx
- cancers-1889206-Supplementary table S7 Regulon activity in MSigDb Hallmarks.xlsx
- cancers-1889206-Supplementary table S8 Duas correlation.xlsx
