# Supplementary material for: Comprehensive Characterization of the Regulatory Landscape of Adrenocortical Carcinoma: Novel Transcription Factors and Targets Associated with Prognosis
Source: Cancers (Basel). 2022 Oct 27;14(21):5279. doi: 10.3390/cancers14215279 (PMC9657296; doi:10.3390/cancers14215279)
Supplement: Supplementary file 1 [file cancers-14-05279-s001.zip › cancers-1889206-Supplementary table S2 Regulons size.xlsx]

## Sheet: Sheet1
ENSEMBL	SYMBOL	Size	Positive	Negative
ENSG00000101126	ADNP	37	21	16
ENSG00000101544	ADNP2	56	19	37
ENSG00000106624	AEBP1	126	125	1
ENSG00000139154	AEBP2	47	30	17
ENSG00000153207	AHCTF1	65	31	34
ENSG00000126705	AHDC1	5	4	1
ENSG00000106546	AHR	34	16	18
ENSG00000160224	AIRE	11	3	8
ENSG00000105127	AKAP8	14	12	2
ENSG00000011243	AKAP8L	49	29	20
ENSG00000106948	AKNA	55	26	29
ENSG00000180318	ALX1	1	1	0
ENSG00000052850	ALX4	12	10	2
ENSG00000163516	ANKZF1	50	33	17
ENSG00000169083	AR	66	36	30
ENSG00000160007	ARHGAP35	81	39	42
ENSG00000189079	ARID2	27	15	12
ENSG00000116017	ARID3A	2	2	0
ENSG00000179361	ARID3B	55	35	20
ENSG00000205143	ARID3C	35	17	18
ENSG00000196843	ARID5A	87	52	35
ENSG00000150347	ARID5B	3	1	2
ENSG00000143437	ARNT	137	55	82
ENSG00000172379	ARNT2	16	15	1
ENSG00000133794	ARNTL	56	27	29
ENSG00000029153	ARNTL2	44	23	21
ENSG00000004848	ARX	21	14	7
ENSG00000139352	ASCL1	1	0	1
ENSG00000183734	ASCL2	30	25	5
ENSG00000232237	ASCL5	34	17	17
ENSG00000116539	ASH1L	78	59	19
ENSG00000123268	ATF1	58	42	16
ENSG00000115966	ATF2	67	50	17
ENSG00000162772	ATF3	15	11	4
ENSG00000128272	ATF4	52	34	18
ENSG00000169136	ATF5	78	37	41
ENSG00000118217	ATF6	97	54	43
ENSG00000213676	ATF6B	23	14	9
ENSG00000170653	ATF7	9	6	3
ENSG00000267281	ATF7	64	42	22
ENSG00000166454	ATMIN	73	39	34
ENSG00000172238	ATOH1	1	1	0
ENSG00000179774	ATOH7	17	9	8
ENSG00000168874	ATOH8	6	4	2
ENSG00000156273	BACH1	36	20	16
ENSG00000112182	BACH2	3	2	1
ENSG00000125492	BARHL1	1	1	0
ENSG00000143032	BARHL2	1	1	0
ENSG00000131668	BARX1	41	25	16
ENSG00000043039	BARX2	4	1	3
ENSG00000156127	BATF	66	45	21
ENSG00000168062	BATF2	76	55	21
ENSG00000123685	BATF3	58	42	16
ENSG00000076108	BAZ2A	34	16	18
ENSG00000123636	BAZ2B	50	31	19
ENSG00000114439	BBX	59	27	32
ENSG00000119866	BCL11A	110	38	72
ENSG00000127152	BCL11B	4	3	1
ENSG00000113916	BCL6	1	1	0
ENSG00000161940	BCL6B	24	21	3
ENSG00000205899	BHLHA9	1	0	1
ENSG00000180828	BHLHE22	55	22	33
ENSG00000134107	BHLHE40	1	0	1
ENSG00000123095	BHLHE41	6	3	3
ENSG00000169594	BNC1	6	4	2
ENSG00000173068	BNC2	8	5	3
ENSG00000171634	BPTF	82	26	56
ENSG00000104221	BRF2	51	33	18
ENSG00000188070	C11orf95	44	18	26
ENSG00000171735	CAMTA1	82	20	62
ENSG00000108509	CAMTA2	20	10	10
ENSG00000138380	CARF	13	11	2
ENSG00000130940	CASZ1	39	18	21
ENSG00000175809	CBLL2	1	1	0
ENSG00000173894	CBX2	85	37	48
ENSG00000132024	CC2D1A	12	5	7
ENSG00000250709	CCDC169-SOHLH2	2	1	1
ENSG00000159588	CCDC17	88	33	55
ENSG00000096401	CDC5L	83	67	16
ENSG00000165556	CDX2	8	6	2
ENSG00000245848	CEBPA	6	3	3
ENSG00000172216	CEBPB	10	8	2
ENSG00000221869	CEBPD	9	6	3
ENSG00000092067	CEBPE	23	23	0
ENSG00000153879	CEBPG	5	3	2
ENSG00000115816	CEBPZ	187	75	112
ENSG00000115163	CENPA	164	120	44
ENSG00000125817	CENPB	65	39	26
ENSG00000177946	CENPBD1	127	49	78
ENSG00000175279	CENPS	50	16	34
ENSG00000102901	CENPT	70	51	19
ENSG00000169689	CENPX	48	24	24
ENSG00000163320	CGGBP1	52	32	20
ENSG00000198824	CHAMP1	86	58	28
ENSG00000106554	CHCHD3	76	52	24
ENSG00000079432	CIC	87	19	68
ENSG00000134852	CLOCK	105	49	56
ENSG00000214575	CPEB1	4	1	3
ENSG00000118260	CREB1	83	38	45
ENSG00000107175	CREB3	74	46	28
ENSG00000157613	CREB3L1	48	27	21
ENSG00000182158	CREB3L2	95	35	60
ENSG00000060566	CREB3L3	43	17	26
ENSG00000143578	CREB3L4	23	10	13
ENSG00000146592	CREB5	9	5	4
ENSG00000111269	CREBL2	31	19	12
ENSG00000137504	CREBZF	55	19	36
ENSG00000095794	CREM	51	24	27
ENSG00000105392	CRX	1	1	0
ENSG00000110925	CSRNP2	58	39	19
ENSG00000102974	CTCF	13	11	2
ENSG00000257923	CUX1	23	11	12
ENSG00000111249	CUX2	2	2	0
ENSG00000154832	CXXC1	39	14	25
ENSG00000168772	CXXC4	32	19	13
ENSG00000171604	CXXC5	40	12	28
ENSG00000276644	DACH1	19	11	8
ENSG00000105516	DBP	8	8	0
ENSG00000175197	DDIT3	6	5	1
ENSG00000177030	DEAF1	177	86	91
ENSG00000144355	DLX1	20	7	13
ENSG00000115844	DLX2	31	16	15
ENSG00000064195	DLX3	10	5	5
ENSG00000108813	DLX4	43	20	23
ENSG00000105880	DLX5	4	4	0
ENSG00000006377	DLX6	27	7	20
ENSG00000197587	DMBX1	88	39	49
ENSG00000137090	DMRT1	2	0	2
ENSG00000173253	DMRT2	4	2	2
ENSG00000064218	DMRT3	1	1	0
ENSG00000176399	DMRTA1	2	1	1
ENSG00000142700	DMRTA2	5	3	2
ENSG00000135164	DMTF1	106	69	37
ENSG00000130816	DNMT1	102	57	45
ENSG00000101457	DNTTIP1	138	92	46
ENSG00000104885	DOT1L	128	45	83
ENSG00000011332	DPF1	197	100	97
ENSG00000204595	DPRX	2	1	1
ENSG00000117505	DR1	133	48	85
ENSG00000175550	DRAP1	152	48	104
ENSG00000165606	DRGX	1	1	0
ENSG00000134874	DZIP1	36	18	18
ENSG00000101412	E2F1	34	32	2
ENSG00000007968	E2F2	74	58	16
ENSG00000112242	E2F3	1	1	0
ENSG00000205250	E2F4	40	37	3
ENSG00000133740	E2F5	19	19	0
ENSG00000169016	E2F6	129	47	82
ENSG00000165891	E2F7	17	16	1
ENSG00000129173	E2F8	25	21	4
ENSG00000167967	E4F1	91	39	52
ENSG00000164330	EBF1	60	30	30
ENSG00000221818	EBF2	60	42	18
ENSG00000108001	EBF3	39	36	3
ENSG00000088881	EBF4	13	9	4
ENSG00000102189	EEA1	96	62	34
ENSG00000120738	EGR1	3	3	0
ENSG00000122877	EGR2	33	33	0
ENSG00000179388	EGR3	2	2	0
ENSG00000135625	EGR4	2	1	1
ENSG00000135373	EHF	10	6	4
ENSG00000120690	ELF1	76	46	30
ENSG00000109381	ELF2	28	24	4
ENSG00000163435	ELF3	3	2	1
ENSG00000102034	ELF4	59	16	43
ENSG00000126767	ELK1	54	31	23
ENSG00000111145	ELK3	77	30	47
ENSG00000158711	ELK4	37	31	6
ENSG00000135638	EMX1	39	21	18
ENSG00000170370	EMX2	2	2	0
ENSG00000163064	EN1	45	23	22
ENSG00000164778	EN2	15	10	5
ENSG00000163508	EOMES	44	24	20
ENSG00000116016	EPAS1	28	15	13
ENSG00000105722	ERF	38	21	17
ENSG00000157554	ERG	70	67	3
ENSG00000140009	ESR2	16	11	5
ENSG00000173153	ESRRA	22	19	3
ENSG00000119715	ESRRB	2	2	0
ENSG00000196482	ESRRG	42	24	18
ENSG00000134954	ETS1	106	85	21
ENSG00000157557	ETS2	43	16	27
ENSG00000006468	ETV1	30	17	13
ENSG00000105672	ETV2	57	23	34
ENSG00000117036	ETV3	34	16	18
ENSG00000253831	ETV3L	1	1	0
ENSG00000175832	ETV4	146	48	98
ENSG00000244405	ETV5	103	46	57
ENSG00000139083	ETV6	18	4	14
ENSG00000010030	ETV7	2	2	0
ENSG00000106038	EVX1	36	21	15
ENSG00000174279	EVX2	34	17	17
ENSG00000164334	FAM170A	6	5	1
ENSG00000237765	FAM200B	34	18	16
ENSG00000099364	FBXL19	4	3	1
ENSG00000128610	FEZF1	12	10	2
ENSG00000183733	FIGLA	3	2	1
ENSG00000179943	FIZ1	44	25	19
ENSG00000151702	FLI1	123	74	49
ENSG00000059122	FLYWCH1	39	20	19
ENSG00000170345	FOS	13	12	1
ENSG00000125740	FOSB	5	4	1
ENSG00000175592	FOSL1	53	33	20
ENSG00000075426	FOSL2	2	1	1
ENSG00000125798	FOXA2	10	4	6
ENSG00000170608	FOXA3	101	25	76
ENSG00000171956	FOXB1	21	8	13
ENSG00000204612	FOXB2	2	2	0
ENSG00000176692	FOXC2	18	18	0
ENSG00000251493	FOXD1	48	21	27
ENSG00000186564	FOXD2	41	25	16
ENSG00000187140	FOXD3	12	11	1
ENSG00000170122	FOXD4	68	33	35
ENSG00000184492	FOXD4L1	7	6	1
ENSG00000187559	FOXD4L3	2	1	1
ENSG00000184659	FOXD4L4	4	4	0
ENSG00000204779	FOXD4L5	1	1	0
ENSG00000273514	FOXD4L6	2	2	0
ENSG00000178919	FOXE1	36	18	18
ENSG00000186790	FOXE3	3	3	0
ENSG00000103241	FOXF1	2	2	0
ENSG00000137273	FOXF2	8	7	1
ENSG00000160973	FOXH1	13	10	3
ENSG00000168269	FOXI1	3	2	1
ENSG00000186766	FOXI2	10	7	3
ENSG00000214336	FOXI3	1	1	0
ENSG00000065970	FOXJ2	18	6	12
ENSG00000198815	FOXJ3	37	18	19
ENSG00000164916	FOXK1	135	49	86
ENSG00000141568	FOXK2	67	38	29
ENSG00000176678	FOXL1	5	4	1
ENSG00000183770	FOXL2	18	9	9
ENSG00000111206	FOXM1	111	100	11
ENSG00000109101	FOXN1	3	2	1
ENSG00000170802	FOXN2	8	6	2
ENSG00000053254	FOXN3	45	20	25
ENSG00000139445	FOXN4	19	14	5
ENSG00000150907	FOXO1	18	17	1
ENSG00000118689	FOXO3	19	15	4
ENSG00000184481	FOXO4	16	5	11
ENSG00000204060	FOXO6	72	41	31
ENSG00000114861	FOXP1	64	19	45
ENSG00000128573	FOXP2	5	5	0
ENSG00000049768	FOXP3	2	2	0
ENSG00000137166	FOXP4	2	0	2
ENSG00000176302	FOXR1	23	12	11
ENSG00000179772	FOXS1	50	36	14
ENSG00000154727	GABPA	20	13	7
ENSG00000102145	GATA1	48	19	29
ENSG00000179348	GATA2	59	54	5
ENSG00000107485	GATA3	84	22	62
ENSG00000136574	GATA4	30	14	16
ENSG00000130700	GATA5	25	15	10
ENSG00000141448	GATA6	5	5	0
ENSG00000167491	GATAD2A	33	16	17
ENSG00000143614	GATAD2B	50	26	24
ENSG00000168505	GBX2	9	4	5
ENSG00000137270	GCM1	3	3	0
ENSG00000124827	GCM2	3	3	0
ENSG00000162676	GFI1	12	12	0
ENSG00000165702	GFI1B	14	3	11
ENSG00000111087	GLI1	38	22	16
ENSG00000074047	GLI2	3	3	0
ENSG00000106571	GLI3	55	16	39
ENSG00000250571	GLI4	59	34	25
ENSG00000174332	GLIS1	7	3	4
ENSG00000126603	GLIS2	94	39	55
ENSG00000107249	GLIS3	24	15	9
ENSG00000198715	GLMP	65	20	45
ENSG00000140632	GLYR1	142	96	46
ENSG00000162419	GMEB1	35	17	18
ENSG00000101216	GMEB2	6	4	2
ENSG00000062194	GPBP1	53	36	17
ENSG00000159592	GPBP1L1	16	6	10
ENSG00000134317	GRHL1	1	0	1
ENSG00000083307	GRHL2	2	2	0
ENSG00000158055	GRHL3	2	1	1
ENSG00000133937	GSC	21	14	7
ENSG00000063515	GSC2	2	2	0
ENSG00000169840	GSX1	20	17	3
ENSG00000137947	GTF2B	9	7	2
ENSG00000263001	GTF2I	238	121	117
ENSG00000006704	GTF2IRD1	1	0	1
ENSG00000196275	GTF2IRD2	11	7	4
ENSG00000174428	GTF2IRD2B	6	3	3
ENSG00000122034	GTF3A	52	35	17
ENSG00000125812	GZF1	33	26	7
ENSG00000113196	HAND1	36	14	22
ENSG00000164107	HAND2	3	2	1
ENSG00000105856	HBP1	162	77	85
ENSG00000165259	HDX	98	40	58
ENSG00000187821	HELT	5	5	0
ENSG00000114315	HES1	11	5	6
ENSG00000069812	HES2	2	0	2
ENSG00000188290	HES4	43	26	17
ENSG00000197921	HES5	6	6	0
ENSG00000144485	HES6	73	22	51
ENSG00000179111	HES7	71	47	24
ENSG00000163666	HESX1	30	15	15
ENSG00000164683	HEY1	2	2	0
ENSG00000135547	HEY2	19	14	5
ENSG00000163909	HEYL	8	8	0
ENSG00000152804	HHEX	9	5	4
ENSG00000177374	HIC1	16	12	4
ENSG00000169635	HIC2	96	33	63
ENSG00000100644	HIF1A	66	47	19
ENSG00000124440	HIF3A	40	19	21
ENSG00000172273	HINFP	91	49	42
ENSG00000095951	HIVEP1	41	19	22
ENSG00000010818	HIVEP2	26	15	11
ENSG00000127124	HIVEP3	10	5	5
ENSG00000108924	HLF	49	37	12
ENSG00000136630	HLX	24	11	13
ENSG00000147421	HMBOX1	46	23	23
ENSG00000140382	HMG20A	110	58	52
ENSG00000064961	HMG20B	100	80	20
ENSG00000137309	HMGA1	36	18	18
ENSG00000149948	HMGA2	38	21	17
ENSG00000118418	HMGN3	28	15	13
ENSG00000215612	HMX1	78	57	21
ENSG00000188816	HMX2	45	19	26
ENSG00000188620	HMX3	103	33	70
ENSG00000135100	HNF1A	2	0	2
ENSG00000275410	HNF1B	1	0	1
ENSG00000101076	HNF4A	5	4	1
ENSG00000215271	HOMEZ	36	21	15
ENSG00000105991	HOXA1	5	2	3
ENSG00000253293	HOXA10	10	7	3
ENSG00000005073	HOXA11	64	23	41
ENSG00000106031	HOXA13	4	2	2
ENSG00000105996	HOXA2	3	3	0
ENSG00000105997	HOXA3	2	2	0
ENSG00000197576	HOXA4	2	2	0
ENSG00000106004	HOXA5	1	1	0
ENSG00000106006	HOXA6	34	18	16
ENSG00000122592	HOXA7	45	29	16
ENSG00000078399	HOXA9	10	5	5
ENSG00000159184	HOXB13	3	2	1
ENSG00000173917	HOXB2	1	1	0
ENSG00000120093	HOXB3	11	7	4
ENSG00000120075	HOXB5	26	15	11
ENSG00000108511	HOXB6	46	26	20
ENSG00000260027	HOXB7	43	21	22
ENSG00000120068	HOXB8	9	8	1
ENSG00000170689	HOXB9	11	9	2
ENSG00000180818	HOXC10	60	21	39
ENSG00000123388	HOXC11	46	27	19
ENSG00000123407	HOXC12	30	18	12
ENSG00000123364	HOXC13	32	17	15
ENSG00000198353	HOXC4	41	25	16
ENSG00000172789	HOXC5	7	5	2
ENSG00000197757	HOXC6	22	14	8
ENSG00000128645	HOXD1	3	1	2
ENSG00000128710	HOXD10	11	10	1
ENSG00000128713	HOXD11	10	5	5
ENSG00000170178	HOXD12	9	4	5
ENSG00000128714	HOXD13	26	13	13
ENSG00000128652	HOXD3	5	4	1
ENSG00000170166	HOXD4	14	10	4
ENSG00000175879	HOXD8	18	5	13
ENSG00000128709	HOXD9	16	4	12
ENSG00000185122	HSF1	77	64	13
ENSG00000025156	HSF2	16	12	4
ENSG00000102878	HSF4	32	28	4
ENSG00000268738	HSFX2	1	1	0
ENSG00000185811	IKZF1	178	161	17
ENSG00000030419	IKZF2	33	16	17
ENSG00000161405	IKZF3	143	107	36
ENSG00000123411	IKZF4	70	26	44
ENSG00000095574	IKZF5	40	31	9
ENSG00000173404	INSM1	1	0	1
ENSG00000168348	INSM2	2	1	1
ENSG00000125347	IRF1	79	35	44
ENSG00000168310	IRF2	3	2	1
ENSG00000126456	IRF3	55	24	31
ENSG00000137265	IRF4	58	46	12
ENSG00000128604	IRF5	53	31	22
ENSG00000117595	IRF6	73	12	61
ENSG00000185507	IRF7	47	27	20
ENSG00000140968	IRF8	53	48	5
ENSG00000213928	IRF9	39	33	6
ENSG00000170561	IRX2	1	1	0
ENSG00000177508	IRX3	2	2	0
ENSG00000113430	IRX4	5	2	3
ENSG00000176842	IRX5	12	4	8
ENSG00000159387	IRX6	23	15	8
ENSG00000016082	ISL1	36	17	19
ENSG00000159556	ISL2	75	37	38
ENSG00000153814	JAZF1	115	71	44
ENSG00000140044	JDP2	5	2	3
ENSG00000234616	JRK	21	12	9
ENSG00000183340	JRKL	8	5	3
ENSG00000177606	JUN	9	7	2
ENSG00000171223	JUNB	5	2	3
ENSG00000130522	JUND	36	17	19
ENSG00000136504	KAT7	25	15	10
ENSG00000176407	KCMF1	83	16	67
ENSG00000115041	KCNIP3	42	24	18
ENSG00000173120	KDM2A	77	55	22
ENSG00000089094	KDM2B	7	4	3
ENSG00000117139	KDM5B	100	43	57
ENSG00000151657	KIN	49	25	24
ENSG00000155090	KLF10	4	2	2
ENSG00000172059	KLF11	149	69	80
ENSG00000118922	KLF12	61	22	39
ENSG00000169926	KLF13	31	20	11
ENSG00000266265	KLF14	8	6	2
ENSG00000163884	KLF15	37	20	17
ENSG00000129911	KLF16	45	22	23
ENSG00000171872	KLF17	57	30	27
ENSG00000127528	KLF2	13	8	5
ENSG00000109787	KLF3	98	47	51
ENSG00000136826	KLF4	4	3	1
ENSG00000067082	KLF6	196	88	108
ENSG00000118263	KLF7	46	17	29
ENSG00000102349	KLF8	81	30	51
ENSG00000119138	KLF9	41	16	25
ENSG00000118058	KMT2A	27	17	10
ENSG00000272333	KMT2B	53	29	24
ENSG00000185513	L3MBTL1	150	123	27
ENSG00000198945	L3MBTL3	27	14	13
ENSG00000154655	L3MBTL4	35	19	16
ENSG00000179528	LBX2	63	17	46
ENSG00000196233	LCOR	75	29	46
ENSG00000178177	LCORL	76	44	32
ENSG00000138795	LEF1	91	68	23
ENSG00000273706	LHX1	5	2	3
ENSG00000106689	LHX2	52	30	22
ENSG00000107187	LHX3	58	26	32
ENSG00000121454	LHX4	14	11	3
ENSG00000089116	LHX5	40	22	18
ENSG00000106852	LHX6	4	2	2
ENSG00000143355	LHX9	16	6	10
ENSG00000187772	LIN28B	2	1	1
ENSG00000189308	LIN54	153	77	76
ENSG00000136944	LMX1B	117	30	87
ENSG00000012223	LTF	120	94	26
ENSG00000104903	LYL1	71	29	42
ENSG00000178573	MAF	64	41	23
ENSG00000182759	MAFA	2	1	1
ENSG00000204103	MAFB	4	3	1
ENSG00000185022	MAFF	59	21	38
ENSG00000197063	MAFG	33	15	18
ENSG00000198517	MAFK	77	51	26
ENSG00000125952	MAX	14	13	1
ENSG00000103495	MAZ	72	51	21
ENSG00000141644	MBD1	8	8	0
ENSG00000134046	MBD2	5	0	5
ENSG00000129071	MBD4	36	29	7
ENSG00000166987	MBD6	5	4	1
ENSG00000139793	MBNL2	26	22	4
ENSG00000085276	MECOM	19	18	1
ENSG00000169057	MECP2	45	23	22
ENSG00000068305	MEF2A	21	14	7
ENSG00000213999	MEF2B	5	5	0
ENSG00000081189	MEF2C	97	21	76
ENSG00000116604	MEF2D	6	5	1
ENSG00000143995	MEIS1	113	29	84
ENSG00000134138	MEIS2	11	2	9
ENSG00000105419	MEIS3	18	9	9
ENSG00000005102	MEOX1	2	2	0
ENSG00000106511	MEOX2	11	10	1
ENSG00000166823	MESP1	8	6	2
ENSG00000188095	MESP2	3	1	2
ENSG00000174197	MGA	16	14	2
ENSG00000187098	MITF	203	45	158
ENSG00000185155	MIXL1	1	1	0
ENSG00000150051	MKX	40	18	22
ENSG00000108788	MLX	30	25	5
ENSG00000175727	MLXIP	8	7	1
ENSG00000009950	MLXIPL	74	26	48
ENSG00000070444	MNT	4	3	1
ENSG00000130675	MNX1	14	8	6
ENSG00000188981	MSANTD1	8	7	1
ENSG00000066697	MSANTD3	59	23	36
ENSG00000170903	MSANTD4	28	13	15
ENSG00000178860	MSC	71	50	21
ENSG00000151379	MSGN1	9	3	6
ENSG00000163132	MSX1	49	17	32
ENSG00000120149	MSX2	133	82	51
ENSG00000127989	MTERF1	34	25	9
ENSG00000120832	MTERF2	48	26	22
ENSG00000156469	MTERF3	49	42	7
ENSG00000122085	MTERF4	30	25	5
ENSG00000188786	MTF1	88	47	41
ENSG00000143033	MTF2	142	53	89
ENSG00000059728	MXD1	42	19	23
ENSG00000213347	MXD3	119	89	30
ENSG00000123933	MXD4	35	19	16
ENSG00000119950	MXI1	11	6	5
ENSG00000118513	MYB	13	11	2
ENSG00000185697	MYBL1	68	51	17
ENSG00000101057	MYBL2	118	87	31
ENSG00000136997	MYC	85	28	57
ENSG00000116990	MYCL	42	21	21
ENSG00000134323	MYCN	5	3	2
ENSG00000085274	MYNN	37	35	2
ENSG00000129152	MYOD1	7	4	3
ENSG00000122180	MYOG	1	1	0
ENSG00000176182	MYPOP	32	20	12
ENSG00000124920	MYRF	6	2	4
ENSG00000166268	MYRFL	2	2	0
ENSG00000162601	MYSM1	67	51	16
ENSG00000196132	MYT1	31	26	5
ENSG00000099326	MZF1	38	22	16
ENSG00000148411	NACC2	19	10	9
ENSG00000171169	NAIF1	7	2	5
ENSG00000084676	NCOA1	21	12	9
ENSG00000140396	NCOA2	136	99	37
ENSG00000124151	NCOA3	53	27	26
ENSG00000171532	NEUROD2	1	1	0
ENSG00000181965	NEUROG1	6	3	3
ENSG00000178403	NEUROG2	58	34	24
ENSG00000122859	NEUROG3	1	0	1
ENSG00000102908	NFAT5	138	76	62
ENSG00000131196	NFATC1	12	6	6
ENSG00000101096	NFATC2	40	22	18
ENSG00000072736	NFATC3	21	8	13
ENSG00000100968	NFATC4	69	28	41
ENSG00000123405	NFE2	3	3	0
ENSG00000082641	NFE2L1	71	37	34
ENSG00000116044	NFE2L2	37	17	20
ENSG00000050344	NFE2L3	4	2	2
ENSG00000162599	NFIA	33	8	25
ENSG00000147862	NFIB	9	0	9
ENSG00000141905	NFIC	38	21	17
ENSG00000165030	NFIL3	51	17	34
ENSG00000008441	NFIX	54	28	26
ENSG00000109320	NFKB1	56	26	30
ENSG00000077150	NFKB2	28	11	17
ENSG00000086102	NFX1	21	18	3
ENSG00000170448	NFXL1	99	33	66
ENSG00000001167	NFYA	30	15	15
ENSG00000120837	NFYB	49	18	31
ENSG00000066136	NFYC	42	22	20
ENSG00000171786	NHLH1	20	8	12
ENSG00000177551	NHLH2	7	2	5
ENSG00000186416	NKRF	43	27	16
ENSG00000229544	NKX1-2	3	2	1
ENSG00000125820	NKX2-2	1	1	0
ENSG00000125816	NKX2-4	1	1	0
ENSG00000183072	NKX2-5	1	1	0
ENSG00000136327	NKX2-8	14	12	2
ENSG00000167034	NKX3-1	16	9	7
ENSG00000109705	NKX3-2	68	19	49
ENSG00000163623	NKX6-1	19	15	4
ENSG00000148826	NKX6-2	7	4	3
ENSG00000243678	NME2	66	18	48
ENSG00000130751	NPAS1	23	21	2
ENSG00000170485	NPAS2	147	20	127
ENSG00000151322	NPAS3	40	19	21
ENSG00000174576	NPAS4	1	1	0
ENSG00000169297	NR0B1	81	33	48
ENSG00000126368	NR1D1	3	1	2
ENSG00000174738	NR1D2	42	17	25
ENSG00000025434	NR1H3	139	26	113
ENSG00000012504	NR1H4	61	41	20
ENSG00000144852	NR1I2	6	2	4
ENSG00000143257	NR1I3	45	23	22
ENSG00000120798	NR2C1	71	48	23
ENSG00000177463	NR2C2	115	52	63
ENSG00000112333	NR2E1	58	24	34
ENSG00000278570	NR2E3	2	1	1
ENSG00000175745	NR2F1	41	23	18
ENSG00000185551	NR2F2	8	7	1
ENSG00000160113	NR2F6	51	34	17
ENSG00000113580	NR3C1	130	50	80
ENSG00000151623	NR3C2	230	90	140
ENSG00000153234	NR4A2	6	3	3
ENSG00000119508	NR4A3	127	40	87
ENSG00000136931	NR5A1	248	72	176
ENSG00000116833	NR5A2	8	8	0
ENSG00000148200	NR6A1	9	2	7
ENSG00000106459	NRF1	6	4	2
ENSG00000129535	NRL	64	44	20
ENSG00000184221	OLIG1	39	25	14
ENSG00000205927	OLIG2	44	18	26
ENSG00000169856	ONECUT1	1	1	0
ENSG00000119547	ONECUT2	11	2	9
ENSG00000143867	OSR1	8	8	0
ENSG00000164920	OSR2	17	5	12
ENSG00000171540	OTP	11	10	1
ENSG00000115507	OTX1	148	44	104
ENSG00000172818	OVOL1	7	5	2
ENSG00000125850	OVOL2	1	1	0
ENSG00000105261	OVOL3	26	23	3
ENSG00000170515	PA2G4	67	28	39
ENSG00000100105	PATZ1	18	17	1
ENSG00000125813	PAX1	1	1	0
ENSG00000075891	PAX2	22	14	8
ENSG00000135903	PAX3	1	0	1
ENSG00000196092	PAX5	1	1	0
ENSG00000007372	PAX6	2	0	2
ENSG00000009709	PAX7	3	2	1
ENSG00000125618	PAX8	5	0	5
ENSG00000198807	PAX9	7	5	2
ENSG00000185630	PBX1	140	51	89
ENSG00000204304	PBX2	22	19	3
ENSG00000167081	PBX3	21	11	10
ENSG00000105717	PBX4	3	2	1
ENSG00000277258	PCGF2	40	18	22
ENSG00000156374	PCGF6	122	52	70
ENSG00000139515	PDX1	21	9	12
ENSG00000198300	PEG3	37	18	19
ENSG00000082175	PGR	40	18	22
ENSG00000112511	PHF1	31	16	15
ENSG00000119403	PHF19	43	26	17
ENSG00000025293	PHF20	77	33	44
ENSG00000135365	PHF21A	47	26	21
ENSG00000109132	PHOX2B	3	3	0
ENSG00000127445	PIN1	88	57	31
ENSG00000069011	PITX1	101	23	78
ENSG00000164093	PITX2	5	1	4
ENSG00000107859	PITX3	33	17	16
ENSG00000160199	PKNOX1	4	1	3
ENSG00000165495	PKNOX2	23	17	6
ENSG00000181690	PLAG1	5	4	1
ENSG00000118495	PLAGL1	74	21	53
ENSG00000126003	PLAGL2	10	1	9
ENSG00000188313	PLSCR1	5	4	1
ENSG00000143157	POGK	43	20	23
ENSG00000064835	POU1F1	3	2	1
ENSG00000110777	POU2AF1	50	33	17
ENSG00000143190	POU2F1	21	14	7
ENSG00000028277	POU2F2	60	36	24
ENSG00000185668	POU3F1	12	8	4
ENSG00000184486	POU3F2	1	0	1
ENSG00000198914	POU3F3	1	1	0
ENSG00000152192	POU4F1	35	18	17
ENSG00000091010	POU4F3	15	6	9
ENSG00000204531	POU5F1	1	0	1
ENSG00000248483	POU5F2	1	1	0
ENSG00000106536	POU6F2	2	2	0
ENSG00000186951	PPARA	42	26	16
ENSG00000112033	PPARD	119	21	98
ENSG00000132170	PPARG	16	11	5
ENSG00000057657	PRDM1	66	36	30
ENSG00000170325	PRDM10	30	20	10
ENSG00000130711	PRDM12	46	30	16
ENSG00000112238	PRDM13	4	4	0
ENSG00000141956	PRDM15	60	30	30
ENSG00000142611	PRDM16	4	3	1
ENSG00000116731	PRDM2	48	25	23
ENSG00000110851	PRDM4	75	56	19
ENSG00000138738	PRDM5	18	13	5
ENSG00000061455	PRDM6	1	1	0
ENSG00000152784	PRDM8	9	6	3
ENSG00000164256	PRDM9	1	1	0
ENSG00000138073	PREB	34	21	13
ENSG00000185238	PRMT3	37	17	20
ENSG00000117707	PROX1	38	19	19
ENSG00000119608	PROX2	149	90	59
ENSG00000126464	PRR12	44	20	24
ENSG00000116132	PRRX1	38	15	23
ENSG00000167157	PRRX2	163	50	113
ENSG00000168267	PTF1A	1	1	0
ENSG00000185129	PURA	68	40	28
ENSG00000146676	PURB	146	44	102
ENSG00000172733	PURG	1	1	0
ENSG00000166349	RAG1	33	14	19
ENSG00000131759	RARA	68	18	50
ENSG00000077092	RARB	147	47	100
ENSG00000172819	RARG	43	22	21
ENSG00000134438	RAX	9	1	8
ENSG00000173976	RAX2	2	0	2
ENSG00000146587	RBAK	13	9	4
ENSG00000125826	RBCK1	19	11	8
ENSG00000168214	RBPJ	13	13	0
ENSG00000131381	RBSN	60	42	18
ENSG00000162924	REL	76	31	45
ENSG00000173039	RELA	21	14	7
ENSG00000104856	RELB	4	2	2
ENSG00000214022	REPIN1	88	34	54
ENSG00000084093	REST	34	18	16
ENSG00000148300	REXO4	42	31	11
ENSG00000132005	RFX1	5	3	2
ENSG00000087903	RFX2	35	19	16
ENSG00000080298	RFX3	11	4	7
ENSG00000111783	RFX4	11	4	7
ENSG00000143390	RFX5	65	26	39
ENSG00000185002	RFX6	63	17	46
ENSG00000181827	RFX7	37	27	10
ENSG00000196460	RFX8	45	28	17
ENSG00000131721	RHOXF2	1	0	1
ENSG00000117000	RLF	12	9	3
ENSG00000069667	RORA	68	36	32
ENSG00000198963	RORB	41	20	21
ENSG00000143365	RORC	55	22	33
ENSG00000124782	RREB1	16	10	6
ENSG00000159216	RUNX1	1	1	0
ENSG00000124813	RUNX2	13	12	1
ENSG00000020633	RUNX3	45	41	4
ENSG00000186350	RXRA	22	11	11
ENSG00000204231	RXRB	32	28	4
ENSG00000143171	RXRG	1	1	0
ENSG00000160633	SAFB	116	49	67
ENSG00000130254	SAFB2	64	33	31
ENSG00000103449	SALL1	9	5	4
ENSG00000165821	SALL2	20	13	7
ENSG00000256463	SALL3	23	12	11
ENSG00000101115	SALL4	43	20	23
ENSG00000182568	SATB1	18	9	9
ENSG00000119042	SATB2	22	12	10
ENSG00000010803	SCMH1	12	8	4
ENSG00000146285	SCML4	24	12	12
ENSG00000261678	SCRT1	1	1	0
ENSG00000215397	SCRT2	25	21	4
ENSG00000260428	SCX	13	5	8
ENSG00000152217	SETBP1	41	22	19
ENSG00000143379	SETDB1	192	85	107
ENSG00000136169	SETDB2	34	32	2
ENSG00000141258	SGSM2	58	29	29
ENSG00000168779	SHOX2	25	14	11
ENSG00000159263	SIM2	181	43	138
ENSG00000126778	SIX1	9	5	4
ENSG00000170577	SIX2	6	3	3
ENSG00000138083	SIX3	2	2	0
ENSG00000100625	SIX4	8	4	4
ENSG00000177045	SIX5	38	19	19
ENSG00000184302	SIX6	1	1	0
ENSG00000157933	SKI	4	3	1
ENSG00000136603	SKIL	26	14	12
ENSG00000188779	SKOR1	4	4	0
ENSG00000125520	SLC2A4RG	51	22	29
ENSG00000170365	SMAD1	99	33	66
ENSG00000166949	SMAD3	73	25	48
ENSG00000141646	SMAD4	44	17	27
ENSG00000113658	SMAD5	56	25	31
ENSG00000120693	SMAD9	8	4	4
ENSG00000185420	SMYD3	3	1	2
ENSG00000124216	SNAI1	32	30	2
ENSG00000019549	SNAI2	49	8	41
ENSG00000185669	SNAI3	15	4	11
ENSG00000104976	SNAPC2	103	46	57
ENSG00000165684	SNAPC4	186	110	76
ENSG00000174446	SNAPC5	43	28	15
ENSG00000165643	SOHLH1	18	12	6
ENSG00000120669	SOHLH2	13	1	12
ENSG00000159140	SON	43	26	17
ENSG00000182968	SOX1	43	18	25
ENSG00000176887	SOX11	17	10	7
ENSG00000177732	SOX12	43	27	16
ENSG00000143842	SOX13	3	3	0
ENSG00000129194	SOX15	1	1	0
ENSG00000164736	SOX17	30	29	1
ENSG00000203883	SOX18	75	53	22
ENSG00000125285	SOX21	3	2	1
ENSG00000134595	SOX3	7	6	1
ENSG00000039600	SOX30	60	29	31
ENSG00000134532	SOX5	1	0	1
ENSG00000171056	SOX7	53	32	21
ENSG00000005513	SOX8	16	9	7
ENSG00000125398	SOX9	60	23	37
ENSG00000185591	SP1	12	3	9
ENSG00000067066	SP100	37	19	18
ENSG00000135899	SP110	13	13	0
ENSG00000079263	SP140	58	41	17
ENSG00000185404	SP140L	40	6	34
ENSG00000167182	SP2	139	68	71
ENSG00000172845	SP3	86	51	35
ENSG00000105866	SP4	45	24	21
ENSG00000204335	SP5	82	32	50
ENSG00000164651	SP8	39	22	17
ENSG00000217236	SP9	44	17	27
ENSG00000124664	SPDEF	5	2	3
ENSG00000065526	SPEN	43	25	18
ENSG00000066336	SPI1	210	181	29
ENSG00000269404	SPIB	47	35	12
ENSG00000166211	SPIC	3	2	1
ENSG00000080603	SRCAP	64	35	29
ENSG00000072310	SREBF1	4	0	4
ENSG00000198911	SREBF2	83	64	19
ENSG00000112658	SRF	14	10	4
ENSG00000184895	SRY	12	12	0
ENSG00000147488	ST18	5	3	2
ENSG00000115415	STAT1	31	23	8
ENSG00000170581	STAT2	9	8	1
ENSG00000168610	STAT3	61	43	18
ENSG00000138378	STAT4	65	47	18
ENSG00000126561	STAT5A	113	19	94
ENSG00000173757	STAT5B	107	19	88
ENSG00000166888	STAT6	112	34	78
ENSG00000162367	TAL1	66	40	26
ENSG00000112592	TBP	29	27	2
ENSG00000028839	TBPL1	36	18	18
ENSG00000136535	TBR1	10	5	5
ENSG00000184058	TBX1	20	7	13
ENSG00000167800	TBX10	36	16	20
ENSG00000092607	TBX15	1	1	0
ENSG00000143178	TBX19	16	12	4
ENSG00000121068	TBX2	53	32	21
ENSG00000164532	TBX20	1	1	0
ENSG00000073861	TBX21	76	51	25
ENSG00000122145	TBX22	57	40	17
ENSG00000135111	TBX3	151	61	90
ENSG00000121075	TBX4	7	5	2
ENSG00000089225	TBX5	45	28	17
ENSG00000149922	TBX6	66	40	26
ENSG00000164458	TBXT	1	1	0
ENSG00000140262	TCF12	40	24	16
ENSG00000125878	TCF15	55	10	45
ENSG00000100207	TCF20	30	25	5
ENSG00000118526	TCF21	25	24	1
ENSG00000261787	TCF24	16	8	8
ENSG00000071564	TCF3	206	96	110
ENSG00000196628	TCF4	9	4	5
ENSG00000081059	TCF7	46	25	21
ENSG00000152284	TCF7L1	54	52	2
ENSG00000148737	TCF7L2	70	46	24
ENSG00000101190	TCFL5	60	24	36
ENSG00000187079	TEAD1	68	36	32
ENSG00000074219	TEAD2	10	5	5
ENSG00000007866	TEAD3	18	14	4
ENSG00000197905	TEAD4	6	5	1
ENSG00000167074	TEF	3	2	1
ENSG00000249961	TERB1	6	3	3
ENSG00000147601	TERF1	33	26	7
ENSG00000132604	TERF2	2	2	0
ENSG00000138336	TET1	88	34	54
ENSG00000168769	TET2	9	8	1
ENSG00000187605	TET3	31	13	18
ENSG00000087510	TFAP2C	12	7	5
ENSG00000008197	TFAP2D	5	2	3
ENSG00000116819	TFAP2E	8	5	3
ENSG00000090447	TFAP4	2	1	1
ENSG00000135457	TFCP2	4	3	1
ENSG00000115112	TFCP2L1	3	1	2
ENSG00000198176	TFDP1	97	51	46
ENSG00000114126	TFDP2	35	27	8
ENSG00000068323	TFE3	67	43	24
ENSG00000112561	TFEB	87	23	64
ENSG00000105967	TFEC	113	98	15
ENSG00000177426	TGIF1	70	23	47
ENSG00000118707	TGIF2	116	30	86
ENSG00000153779	TGIF2LX	7	7	0
ENSG00000131931	THAP1	23	17	6
ENSG00000129028	THAP10	124	68	56
ENSG00000168286	THAP11	5	3	2
ENSG00000137492	THAP12	26	24	2
ENSG00000173451	THAP2	10	7	3
ENSG00000041988	THAP3	73	22	51
ENSG00000176946	THAP4	150	36	114
ENSG00000177683	THAP5	122	73	49
ENSG00000174796	THAP6	48	26	22
ENSG00000184436	THAP7	75	55	20
ENSG00000161277	THAP8	8	6	2
ENSG00000168152	THAP9	37	18	19
ENSG00000126351	THRA	14	8	6
ENSG00000151090	THRB	91	27	64
ENSG00000151500	THYN1	59	17	42
ENSG00000221944	TIGD1	63	20	43
ENSG00000180346	TIGD2	56	41	15
ENSG00000173825	TIGD3	3	1	2
ENSG00000169989	TIGD4	211	94	117
ENSG00000179886	TIGD5	26	13	13
ENSG00000164296	TIGD6	112	65	47
ENSG00000140993	TIGD7	19	14	5
ENSG00000107807	TLX1	17	10	7
ENSG00000115297	TLX2	3	2	1
ENSG00000164438	TLX3	16	14	2
ENSG00000144747	TMF1	42	29	13
ENSG00000197579	TOPORS	39	38	1
ENSG00000141510	TP53	4	2	2
ENSG00000078900	TP73	24	15	9
ENSG00000178928	TPRX1	11	8	3
ENSG00000135148	TRAFD1	9	7	2
ENSG00000124496	TRERF1	10	1	9
ENSG00000104447	TRPS1	9	7	2
ENSG00000102804	TSC22D1	6	4	2
ENSG00000179981	TSHZ1	2	1	1
ENSG00000121297	TSHZ3	63	28	35
ENSG00000125482	TTF1	55	45	10
ENSG00000122691	TWIST1	80	18	62
ENSG00000233608	TWIST2	47	26	21
ENSG00000153560	UBP1	104	56	48
ENSG00000158773	USF1	79	53	26
ENSG00000105698	USF2	20	15	5
ENSG00000176542	USF3	180	78	102
ENSG00000148704	VAX1	33	16	17
ENSG00000116035	VAX2	99	30	69
ENSG00000111424	VDR	23	18	5
ENSG00000151650	VENTX	62	45	17
ENSG00000136451	VEZF1	24	13	11
ENSG00000011451	WIZ	47	28	19
ENSG00000184937	WT1	1	1	0
ENSG00000136936	XPA	39	23	16
ENSG00000065978	YBX1	97	37	60
ENSG00000006047	YBX2	59	19	40
ENSG00000060138	YBX3	4	2	2
ENSG00000100811	YY1	50	46	4
ENSG00000230797	YY2	95	49	46
ENSG00000214717	ZBED1	3	3	0
ENSG00000177494	ZBED2	18	13	5
ENSG00000100426	ZBED4	56	38	18
ENSG00000236287	ZBED5	97	49	48
ENSG00000257315	ZBED6	122	89	33
ENSG00000232040	ZBED9	19	7	12
ENSG00000126804	ZBTB1	26	23	3
ENSG00000205189	ZBTB10	45	24	21
ENSG00000066422	ZBTB11	34	21	13
ENSG00000204366	ZBTB12	105	49	56
ENSG00000198081	ZBTB14	7	5	2
ENSG00000109906	ZBTB16	115	71	44
ENSG00000116809	ZBTB17	54	36	18
ENSG00000179456	ZBTB18	4	2	2
ENSG00000181472	ZBTB2	82	18	64
ENSG00000181722	ZBTB20	8	5	3
ENSG00000173276	ZBTB21	37	19	18
ENSG00000236104	ZBTB22	8	7	1
ENSG00000112365	ZBTB24	35	25	10
ENSG00000089775	ZBTB25	23	22	1
ENSG00000171448	ZBTB26	16	12	4
ENSG00000185670	ZBTB3	18	11	7
ENSG00000011590	ZBTB32	2	0	2
ENSG00000177485	ZBTB33	69	38	31
ENSG00000177125	ZBTB34	86	41	45
ENSG00000185278	ZBTB37	17	15	2
ENSG00000177311	ZBTB38	46	20	26
ENSG00000166860	ZBTB39	8	6	2
ENSG00000174282	ZBTB4	84	20	64
ENSG00000184677	ZBTB40	15	3	12
ENSG00000177888	ZBTB41	20	13	7
ENSG00000169155	ZBTB43	28	20	8
ENSG00000196323	ZBTB44	35	26	9
ENSG00000119574	ZBTB45	21	15	6
ENSG00000130584	ZBTB46	102	29	73
ENSG00000114853	ZBTB47	89	50	39
ENSG00000204859	ZBTB48	20	13	7
ENSG00000168826	ZBTB49	28	27	1
ENSG00000168795	ZBTB5	115	59	56
ENSG00000186130	ZBTB6	86	66	20
ENSG00000178951	ZBTB7A	39	20	19
ENSG00000160685	ZBTB7B	5	2	3
ENSG00000184828	ZBTB7C	19	14	5
ENSG00000160062	ZBTB8A	71	26	45
ENSG00000273274	ZBTB8B	15	11	4
ENSG00000144161	ZC3H8	1	1	0
ENSG00000148516	ZEB1	60	32	28
ENSG00000169554	ZEB2	5	2	3
ENSG00000066827	ZFAT	10	2	8
ENSG00000136367	ZFHX2	10	6	4
ENSG00000140836	ZFHX3	15	6	9
ENSG00000091656	ZFHX4	33	17	16
ENSG00000184517	ZFP1	64	21	43
ENSG00000142065	ZFP14	37	21	16
ENSG00000198939	ZFP2	103	31	72
ENSG00000196867	ZFP28	7	5	2
ENSG00000180787	ZFP3	15	6	9
ENSG00000120784	ZFP30	7	6	1
ENSG00000136866	ZFP37	43	24	19
ENSG00000181638	ZFP41	11	10	1
ENSG00000196670	ZFP62	54	34	20
ENSG00000020256	ZFP64	94	23	71
ENSG00000187815	ZFP69	56	20	36
ENSG00000187801	ZFP69B	10	2	8
ENSG00000181007	ZFP82	3	3	0
ENSG00000184939	ZFP90	100	42	58
ENSG00000186660	ZFP91	147	72	75
ENSG00000189420	ZFP92	1	1	0
ENSG00000179588	ZFPM1	23	15	8
ENSG00000169946	ZFPM2	74	31	43
ENSG00000005889	ZFX	32	16	16
ENSG00000067646	ZFY	17	15	2
ENSG00000220201	ZGLP1	107	78	29
ENSG00000197114	ZGPAT	48	40	8
ENSG00000165156	ZHX1	57	49	8
ENSG00000178764	ZHX2	14	6	8
ENSG00000174306	ZHX3	10	1	9
ENSG00000152977	ZIC1	1	1	0
ENSG00000043355	ZIC2	28	14	14
ENSG00000156925	ZIC3	3	3	0
ENSG00000174963	ZIC4	2	2	0
ENSG00000139800	ZIC5	17	9	8
ENSG00000171649	ZIK1	10	9	1
ENSG00000269699	ZIM2	14	9	5
ENSG00000106261	ZKSCAN1	34	22	12
ENSG00000155592	ZKSCAN2	15	15	0
ENSG00000189298	ZKSCAN3	13	8	5
ENSG00000187626	ZKSCAN4	19	15	4
ENSG00000196652	ZKSCAN5	63	41	22
ENSG00000196345	ZKSCAN7	5	4	1
ENSG00000198315	ZKSCAN8	23	22	1
ENSG00000166432	ZMAT1	197	73	124
ENSG00000165061	ZMAT4	47	35	12
ENSG00000256223	ZNF10	37	16	21
ENSG00000197020	ZNF100	19	11	8
ENSG00000181896	ZNF101	2	2	0
ENSG00000196247	ZNF107	48	25	23
ENSG00000062370	ZNF112	8	3	5
ENSG00000178150	ZNF114	68	30	38
ENSG00000152926	ZNF117	21	13	8
ENSG00000164631	ZNF12	68	48	20
ENSG00000197961	ZNF121	48	22	26
ENSG00000196418	ZNF124	2	1	1
ENSG00000172262	ZNF131	64	19	45
ENSG00000131849	ZNF132	15	11	4
ENSG00000125846	ZNF133	73	38	35
ENSG00000213762	ZNF134	12	10	2
ENSG00000176293	ZNF135	38	18	20
ENSG00000196646	ZNF136	8	8	0
ENSG00000197008	ZNF138	78	29	49
ENSG00000105708	ZNF14	7	6	1
ENSG00000196387	ZNF140	50	22	28
ENSG00000131127	ZNF141	21	9	12
ENSG00000115568	ZNF142	50	26	24
ENSG00000166478	ZNF143	132	36	96
ENSG00000167635	ZNF146	41	20	21
ENSG00000163848	ZNF148	64	48	16
ENSG00000179909	ZNF154	27	12	15
ENSG00000204920	ZNF155	44	22	22
ENSG00000170631	ZNF16	12	7	5
ENSG00000170949	ZNF160	12	6	6
ENSG00000197279	ZNF165	39	18	21
ENSG00000175787	ZNF169	34	33	1
ENSG00000186272	ZNF17	5	5	0
ENSG00000103343	ZNF174	38	21	17
ENSG00000105497	ZNF175	13	4	9
ENSG00000188629	ZNF177	44	23	21
ENSG00000154957	ZNF18	75	19	56
ENSG00000167384	ZNF180	7	6	1
ENSG00000197841	ZNF181	25	14	11
ENSG00000147118	ZNF182	47	28	19
ENSG00000096654	ZNF184	10	8	2
ENSG00000136870	ZNF189	32	18	14
ENSG00000157429	ZNF19	52	37	15
ENSG00000005801	ZNF195	19	15	4
ENSG00000186448	ZNF197	8	8	0
ENSG00000275111	ZNF2	14	10	4
ENSG00000132010	ZNF20	12	9	3
ENSG00000010539	ZNF200	8	3	5
ENSG00000166261	ZNF202	69	38	31
ENSG00000122386	ZNF205	20	13	7
ENSG00000010244	ZNF207	8	5	3
ENSG00000160321	ZNF208	29	27	2
ENSG00000121417	ZNF211	12	4	8
ENSG00000170260	ZNF212	8	6	2
ENSG00000085644	ZNF213	36	21	15
ENSG00000149050	ZNF214	176	63	113
ENSG00000149054	ZNF215	37	22	15
ENSG00000171940	ZNF217	133	22	111
ENSG00000165804	ZNF219	88	36	52
ENSG00000165512	ZNF22	4	3	1
ENSG00000159885	ZNF222	15	10	5
ENSG00000267680	ZNF224	55	30	25
ENSG00000256294	ZNF225	15	14	1
ENSG00000167380	ZNF226	20	10	10
ENSG00000131115	ZNF227	13	8	5
ENSG00000278318	ZNF229	3	3	0
ENSG00000167377	ZNF23	96	38	58
ENSG00000167840	ZNF232	43	16	27
ENSG00000159915	ZNF233	2	2	0
ENSG00000263002	ZNF234	15	9	6
ENSG00000159917	ZNF235	5	4	1
ENSG00000130856	ZNF236	47	36	11
ENSG00000196793	ZNF239	5	5	0
ENSG00000172466	ZNF24	11	10	1
ENSG00000198105	ZNF248	53	38	15
ENSG00000175395	ZNF25	73	30	43
ENSG00000196150	ZNF250	19	9	10
ENSG00000198169	ZNF251	114	63	51
ENSG00000256771	ZNF253	8	5	3
ENSG00000213096	ZNF254	11	6	5
ENSG00000152454	ZNF256	8	8	0
ENSG00000197134	ZNF257	26	11	15
ENSG00000198393	ZNF26	21	10	11
ENSG00000254004	ZNF260	4	4	0
ENSG00000006194	ZNF263	48	30	18
ENSG00000083844	ZNF264	8	4	4
ENSG00000174652	ZNF266	8	5	3
ENSG00000185947	ZNF267	121	25	96
ENSG00000090612	ZNF268	3	2	1
ENSG00000171606	ZNF274	9	6	3
ENSG00000063587	ZNF275	69	34	35
ENSG00000158805	ZNF276	9	8	1
ENSG00000198839	ZNF277	23	20	3
ENSG00000198538	ZNF28	4	3	1
ENSG00000169548	ZNF280A	5	5	0
ENSG00000275004	ZNF280B	10	9	1
ENSG00000056277	ZNF280C	53	18	35
ENSG00000137871	ZNF280D	21	14	7
ENSG00000162702	ZNF281	15	12	3
ENSG00000170265	ZNF282	60	18	42
ENSG00000167637	ZNF283	7	6	1
ENSG00000186026	ZNF284	6	2	4
ENSG00000267508	ZNF285	4	2	2
ENSG00000187607	ZNF286A	1	1	0
ENSG00000141040	ZNF287	77	28	49
ENSG00000188994	ZNF292	25	24	1
ENSG00000170684	ZNF296	18	13	5
ENSG00000166526	ZNF3	4	3	1
ENSG00000168661	ZNF30	5	4	1
ENSG00000145908	ZNF300	101	16	85
ENSG00000089335	ZNF302	10	7	3
ENSG00000205903	ZNF316	34	29	5
ENSG00000130803	ZNF317	10	9	1
ENSG00000171467	ZNF318	49	36	13
ENSG00000166188	ZNF319	56	38	18
ENSG00000169740	ZNF32	26	14	12
ENSG00000182986	ZNF320	29	15	14
ENSG00000181315	ZNF322	13	8	5
ENSG00000083812	ZNF324	40	24	16
ENSG00000249471	ZNF324B	14	10	4
ENSG00000162664	ZNF326	25	16	9
ENSG00000181894	ZNF329	51	17	34
ENSG00000130844	ZNF331	15	6	9
ENSG00000160961	ZNF333	54	25	29
ENSG00000198185	ZNF334	49	26	23
ENSG00000198026	ZNF335	28	13	15
ENSG00000130684	ZNF337	70	53	17
ENSG00000189180	ZNF33A	48	38	10
ENSG00000196693	ZNF33B	12	6	6
ENSG00000196378	ZNF34	37	16	21
ENSG00000131061	ZNF341	14	7	7
ENSG00000088876	ZNF343	11	7	4
ENSG00000251247	ZNF345	19	12	7
ENSG00000113761	ZNF346	8	0	8
ENSG00000197937	ZNF347	10	6	4
ENSG00000169981	ZNF35	4	1	3
ENSG00000256683	ZNF350	4	4	0
ENSG00000169131	ZNF354A	33	17	16
ENSG00000178338	ZNF354B	46	29	17
ENSG00000177932	ZNF354C	47	20	27
ENSG00000198816	ZNF358	42	21	21
ENSG00000160094	ZNF362	56	27	29
ENSG00000138311	ZNF365	103	52	51
ENSG00000178175	ZNF366	66	37	29
ENSG00000165244	ZNF367	41	36	5
ENSG00000075407	ZNF37A	34	28	6
ENSG00000161298	ZNF382	19	8	11
ENSG00000188283	ZNF383	6	5	1
ENSG00000126746	ZNF384	53	26	27
ENSG00000161642	ZNF385A	13	13	0
ENSG00000144331	ZNF385B	111	23	88
ENSG00000187595	ZNF385C	1	1	0
ENSG00000151789	ZNF385D	38	22	16
ENSG00000124613	ZNF391	4	3	1
ENSG00000160908	ZNF394	14	12	2
ENSG00000186918	ZNF395	32	23	9
ENSG00000186496	ZNF396	8	4	4
ENSG00000186812	ZNF397	14	13	1
ENSG00000197024	ZNF398	46	22	24
ENSG00000176222	ZNF404	42	21	21
ENSG00000215421	ZNF407	119	54	65
ENSG00000175213	ZNF408	17	10	7
ENSG00000147124	ZNF41	71	33	38
ENSG00000119725	ZNF410	85	54	31
ENSG00000133250	ZNF414	30	17	13
ENSG00000170954	ZNF415	6	3	3
ENSG00000083817	ZNF416	11	9	2
ENSG00000173480	ZNF417	19	9	10
ENSG00000196724	ZNF418	6	6	0
ENSG00000105136	ZNF419	31	16	15
ENSG00000197050	ZNF420	12	10	2
ENSG00000102935	ZNF423	112	54	58
ENSG00000204947	ZNF425	22	8	14
ENSG00000130818	ZNF426	9	6	3
ENSG00000131116	ZNF428	91	51	40
ENSG00000197013	ZNF429	43	25	18
ENSG00000198521	ZNF43	19	12	7
ENSG00000118620	ZNF430	12	7	5
ENSG00000196705	ZNF431	7	5	2
ENSG00000256087	ZNF432	32	16	16
ENSG00000197647	ZNF433	13	5	8
ENSG00000125945	ZNF436	4	2	2
ENSG00000183621	ZNF438	19	10	9
ENSG00000171291	ZNF439	3	2	1
ENSG00000197857	ZNF44	3	3	0
ENSG00000171295	ZNF440	17	12	5
ENSG00000197044	ZNF441	48	23	25
ENSG00000198342	ZNF442	7	2	5
ENSG00000180855	ZNF443	49	21	28
ENSG00000167685	ZNF444	40	23	17
ENSG00000185219	ZNF445	81	34	47
ENSG00000083838	ZNF446	61	37	24
ENSG00000173275	ZNF449	53	34	19
ENSG00000124459	ZNF45	14	9	5
ENSG00000112200	ZNF451	38	32	6
ENSG00000178187	ZNF454	10	2	8
ENSG00000197714	ZNF460	48	21	27
ENSG00000197808	ZNF461	13	13	0
ENSG00000148143	ZNF462	157	46	111
ENSG00000181444	ZNF467	37	20	17
ENSG00000204604	ZNF468	68	32	36
ENSG00000225614	ZNF469	13	3	10
ENSG00000197016	ZNF470	38	16	22
ENSG00000196263	ZNF471	45	17	28
ENSG00000142528	ZNF473	85	48	37
ENSG00000164185	ZNF474	1	1	0
ENSG00000180035	ZNF48	55	24	31
ENSG00000198464	ZNF480	36	17	19
ENSG00000173258	ZNF483	66	36	30
ENSG00000127081	ZNF484	19	12	7
ENSG00000198298	ZNF485	8	2	6
ENSG00000256229	ZNF486	8	6	2
ENSG00000243660	ZNF487	87	53	34
ENSG00000265763	ZNF488	19	9	10
ENSG00000188033	ZNF490	35	16	19
ENSG00000177599	ZNF491	40	22	18
ENSG00000229676	ZNF492	25	11	14
ENSG00000196268	ZNF493	18	16	2
ENSG00000162714	ZNF496	186	56	130
ENSG00000174586	ZNF497	18	9	9
ENSG00000103199	ZNF500	15	9	6
ENSG00000186446	ZNF501	5	3	2
ENSG00000196653	ZNF502	3	2	1
ENSG00000165655	ZNF503	32	15	17
ENSG00000081665	ZNF506	3	3	0
ENSG00000168813	ZNF507	17	10	7
ENSG00000081386	ZNF510	61	40	21
ENSG00000198546	ZNF511	123	36	87
ENSG00000243943	ZNF512	19	8	11
ENSG00000196700	ZNF512B	1	0	1
ENSG00000163795	ZNF513	62	16	46
ENSG00000144026	ZNF514	7	5	2
ENSG00000101493	ZNF516	16	4	12
ENSG00000197363	ZNF517	17	11	6
ENSG00000177853	ZNF518A	63	55	8
ENSG00000178163	ZNF518B	27	18	9
ENSG00000175322	ZNF519	6	1	5
ENSG00000198795	ZNF521	54	16	38
ENSG00000171443	ZNF524	39	22	17
ENSG00000203326	ZNF525	5	5	0
ENSG00000167625	ZNF526	7	6	1
ENSG00000189164	ZNF527	13	13	0
ENSG00000167555	ZNF528	15	12	3
ENSG00000186020	ZNF529	12	6	6
ENSG00000183647	ZNF530	13	11	2
ENSG00000074657	ZNF532	22	15	7
ENSG00000198633	ZNF534	9	4	5
ENSG00000198597	ZNF536	41	19	22
ENSG00000171817	ZNF540	89	43	46
ENSG00000118156	ZNF541	17	10	7
ENSG00000178229	ZNF543	32	16	16
ENSG00000198131	ZNF544	5	3	2
ENSG00000187187	ZNF546	21	12	9
ENSG00000152433	ZNF547	59	21	38
ENSG00000188785	ZNF548	7	6	1
ENSG00000121406	ZNF549	39	18	21
ENSG00000251369	ZNF550	9	8	1
ENSG00000204519	ZNF551	5	5	0
ENSG00000178935	ZNF552	8	5	3
ENSG00000172006	ZNF554	5	3	2
ENSG00000186300	ZNF555	2	2	0
ENSG00000172000	ZNF556	1	1	0
ENSG00000130544	ZNF557	12	8	4
ENSG00000167785	ZNF558	41	23	18
ENSG00000188321	ZNF559	1	1	0
ENSG00000198028	ZNF560	7	4	3
ENSG00000171469	ZNF561	19	15	4
ENSG00000171466	ZNF562	41	24	17
ENSG00000188868	ZNF563	4	3	1
ENSG00000249709	ZNF564	6	3	3
ENSG00000196357	ZNF565	11	9	2
ENSG00000186017	ZNF566	16	13	3
ENSG00000189042	ZNF567	7	6	1
ENSG00000198453	ZNF568	6	4	2
ENSG00000196437	ZNF569	4	3	1
ENSG00000171970	ZNF57	2	1	1
ENSG00000171827	ZNF570	3	3	0
ENSG00000180479	ZNF571	38	18	20
ENSG00000180938	ZNF572	2	2	0
ENSG00000189144	ZNF573	30	15	15
ENSG00000105732	ZNF574	46	24	22
ENSG00000176472	ZNF575	3	2	1
ENSG00000124444	ZNF576	70	33	37
ENSG00000161551	ZNF577	10	4	6
ENSG00000258405	ZNF578	12	6	6
ENSG00000218891	ZNF579	50	25	25
ENSG00000213015	ZNF580	40	23	17
ENSG00000171425	ZNF581	114	97	17
ENSG00000018869	ZNF582	8	6	2
ENSG00000198440	ZNF583	8	5	3
ENSG00000171574	ZNF584	66	44	22
ENSG00000196967	ZNF585A	39	21	18
ENSG00000245680	ZNF585B	23	14	9
ENSG00000083828	ZNF586	45	15	30
ENSG00000198466	ZNF587	15	6	9
ENSG00000269343	ZNF587B	5	3	2
ENSG00000164048	ZNF589	3	3	0
ENSG00000166716	ZNF592	35	26	9
ENSG00000180626	ZNF594	24	14	10
ENSG00000272602	ZNF595	31	16	15
ENSG00000172748	ZNF596	14	8	6
ENSG00000167981	ZNF597	4	4	0
ENSG00000167962	ZNF598	56	41	15
ENSG00000153896	ZNF599	3	3	0
ENSG00000189190	ZNF600	4	2	2
ENSG00000196458	ZNF605	50	20	30
ENSG00000166704	ZNF606	14	12	2
ENSG00000198182	ZNF607	4	1	3
ENSG00000168916	ZNF608	7	3	4
ENSG00000180357	ZNF609	62	29	33
ENSG00000167554	ZNF610	8	6	2
ENSG00000213020	ZNF611	44	19	25
ENSG00000176024	ZNF613	7	6	1
ENSG00000142556	ZNF614	9	1	8
ENSG00000197619	ZNF615	7	6	1
ENSG00000204611	ZNF616	18	11	7
ENSG00000157657	ZNF618	33	16	17
ENSG00000177873	ZNF619	91	34	57
ENSG00000177842	ZNF620	5	3	2
ENSG00000172888	ZNF621	47	34	13
ENSG00000183309	ZNF623	21	21	0
ENSG00000197566	ZNF624	19	7	12
ENSG00000257591	ZNF625	4	4	0
ENSG00000188171	ZNF626	36	19	17
ENSG00000198551	ZNF627	47	17	30
ENSG00000197483	ZNF628	19	11	8
ENSG00000102870	ZNF629	1	1	0
ENSG00000221994	ZNF630	21	12	9
ENSG00000121864	ZNF639	49	39	10
ENSG00000167528	ZNF641	2	1	1
ENSG00000122482	ZNF644	22	20	2
ENSG00000167395	ZNF646	38	22	16
ENSG00000179930	ZNF648	4	4	0
ENSG00000198093	ZNF649	4	2	2
ENSG00000198740	ZNF652	11	10	1
ENSG00000161914	ZNF653	112	69	43
ENSG00000175105	ZNF654	37	21	16
ENSG00000197343	ZNF655	61	37	24
ENSG00000274349	ZNF658	9	8	1
ENSG00000160229	ZNF66	5	5	0
ENSG00000144792	ZNF660	10	4	6
ENSG00000182983	ZNF662	15	15	0
ENSG00000179195	ZNF664	274	134	140
ENSG00000197497	ZNF665	37	16	21
ENSG00000198046	ZNF667	17	13	4
ENSG00000167394	ZNF668	91	45	46
ENSG00000188295	ZNF669	3	1	2
ENSG00000277462	ZNF670	2	1	1
ENSG00000083814	ZNF671	7	6	1
ENSG00000171161	ZNF672	43	34	9
ENSG00000251192	ZNF674	10	9	1
ENSG00000197372	ZNF675	10	7	3
ENSG00000196109	ZNF676	54	18	36
ENSG00000197928	ZNF677	17	14	3
ENSG00000181450	ZNF678	11	7	4
ENSG00000173041	ZNF680	12	6	6
ENSG00000196172	ZNF681	5	4	1
ENSG00000197124	ZNF682	9	7	2
ENSG00000176083	ZNF683	35	18	17
ENSG00000117010	ZNF684	40	22	18
ENSG00000143373	ZNF687	63	44	19
ENSG00000229809	ZNF688	143	33	110
ENSG00000156853	ZNF689	13	8	5
ENSG00000198429	ZNF69	10	6	4
ENSG00000164011	ZNF691	48	27	21
ENSG00000171163	ZNF692	101	60	41
ENSG00000197472	ZNF695	18	12	6
ENSG00000185730	ZNF696	5	4	1
ENSG00000143067	ZNF697	1	0	1
ENSG00000196110	ZNF699	177	41	136
ENSG00000147789	ZNF7	20	19	1
ENSG00000187792	ZNF70	13	11	2
ENSG00000196757	ZNF700	19	15	4
ENSG00000167562	ZNF701	6	6	0
ENSG00000183779	ZNF703	1	0	1
ENSG00000164684	ZNF704	3	1	2
ENSG00000196946	ZNF705A	1	0	1
ENSG00000214534	ZNF705E	1	1	0
ENSG00000120963	ZNF706	43	24	19
ENSG00000181135	ZNF707	15	13	2
ENSG00000182141	ZNF708	7	6	1
ENSG00000242852	ZNF709	33	16	17
ENSG00000197951	ZNF71	5	5	0
ENSG00000140548	ZNF710	40	16	24
ENSG00000147180	ZNF711	147	73	74
ENSG00000178665	ZNF713	11	6	5
ENSG00000160352	ZNF714	4	3	1
ENSG00000227124	ZNF717	6	4	2
ENSG00000250312	ZNF718	31	15	16
ENSG00000182903	ZNF721	97	67	30
ENSG00000196081	ZNF724	27	16	11
ENSG00000213967	ZNF726	6	4	2
ENSG00000214652	ZNF727	34	17	17
ENSG00000269067	ZNF728	38	20	18
ENSG00000196350	ZNF729	7	6	1
ENSG00000183850	ZNF730	9	6	3
ENSG00000186777	ZNF732	8	5	3
ENSG00000234444	ZNF736	6	4	2
ENSG00000185252	ZNF74	7	7	0
ENSG00000139651	ZNF740	10	7	3
ENSG00000181220	ZNF746	37	19	18
ENSG00000169955	ZNF747	70	51	19
ENSG00000186230	ZNF749	35	17	18
ENSG00000162086	ZNF75A	53	29	24
ENSG00000186376	ZNF75D	77	31	46
ENSG00000065029	ZNF76	11	7	4
ENSG00000160336	ZNF761	24	14	10
ENSG00000197054	ZNF763	11	8	3
ENSG00000169951	ZNF764	70	30	40
ENSG00000196214	ZNF766	6	5	1
ENSG00000169957	ZNF768	70	49	21
ENSG00000175691	ZNF77	15	10	5
ENSG00000198146	ZNF770	194	81	113
ENSG00000179965	ZNF771	54	25	29
ENSG00000197128	ZNF772	3	1	2
ENSG00000152439	ZNF773	8	6	2
ENSG00000196391	ZNF774	6	1	5
ENSG00000196456	ZNF775	7	1	6
ENSG00000152443	ZNF776	12	7	5
ENSG00000196453	ZNF777	7	6	1
ENSG00000170100	ZNF778	15	12	3
ENSG00000197782	ZNF780A	2	2	0
ENSG00000128000	ZNF780B	19	11	8
ENSG00000196381	ZNF781	12	7	5
ENSG00000196597	ZNF782	27	24	3
ENSG00000204946	ZNF783	5	4	1
ENSG00000179922	ZNF784	10	9	1
ENSG00000197162	ZNF785	26	21	5
ENSG00000197362	ZNF786	23	11	12
ENSG00000142409	ZNF787	126	80	46
ENSG00000198556	ZNF789	5	5	0
ENSG00000196152	ZNF79	12	10	2
ENSG00000197863	ZNF790	4	2	2
ENSG00000173875	ZNF791	13	10	3
ENSG00000180884	ZNF792	9	6	3
ENSG00000188227	ZNF793	18	11	7
ENSG00000196466	ZNF799	13	11	2
ENSG00000278129	ZNF8	39	22	17
ENSG00000174255	ZNF80	10	7	3
ENSG00000048405	ZNF800	139	77	62
ENSG00000170396	ZNF804A	41	38	3
ENSG00000182348	ZNF804B	3	3	0
ENSG00000204524	ZNF805	64	20	44
ENSG00000198482	ZNF808	2	2	0
ENSG00000197779	ZNF81	75	28	47
ENSG00000198346	ZNF813	6	5	1
ENSG00000204514	ZNF814	36	19	17
ENSG00000180257	ZNF816	22	11	11
ENSG00000102984	ZNF821	26	14	12
ENSG00000197933	ZNF823	7	7	0
ENSG00000151612	ZNF827	40	20	20
ENSG00000185869	ZNF829	17	4	13
ENSG00000167766	ZNF83	12	8	4
ENSG00000198783	ZNF830	8	8	0
ENSG00000124203	ZNF831	58	34	24
ENSG00000127903	ZNF835	36	18	18
ENSG00000196267	ZNF836	81	34	47
ENSG00000152475	ZNF837	7	5	2
ENSG00000198040	ZNF84	86	35	51
ENSG00000197608	ZNF841	15	13	2
ENSG00000176723	ZNF843	3	3	0
ENSG00000223547	ZNF844	21	12	9
ENSG00000213799	ZNF845	11	9	2
ENSG00000196605	ZNF846	4	3	1
ENSG00000105750	ZNF85	4	2	2
ENSG00000267041	ZNF850	1	1	0
ENSG00000178917	ZNF852	76	21	55
ENSG00000236609	ZNF853	10	4	6
ENSG00000197385	ZNF860	2	2	0
ENSG00000261221	ZNF865	13	5	8
ENSG00000257446	ZNF878	9	7	2
ENSG00000234284	ZNF879	21	7	14
ENSG00000221923	ZNF880	6	4	2
ENSG00000213793	ZNF888	44	28	16
ENSG00000214029	ZNF891	9	8	1
ENSG00000213988	ZNF90	11	5	6
ENSG00000167232	ZNF91	7	5	2
ENSG00000146757	ZNF92	96	36	60
ENSG00000184635	ZNF93	96	78	18
ENSG00000197360	ZNF98	24	14	10
ENSG00000213973	ZNF99	7	6	1
ENSG00000152467	ZSCAN1	36	19	17
ENSG00000130182	ZSCAN10	2	2	0
ENSG00000158691	ZSCAN12	44	27	17
ENSG00000196812	ZSCAN16	8	5	3
ENSG00000121413	ZSCAN18	36	19	17
ENSG00000176371	ZSCAN2	42	31	11
ENSG00000121903	ZSCAN20	45	20	25
ENSG00000166529	ZSCAN21	86	46	40
ENSG00000182318	ZSCAN22	21	8	13
ENSG00000187987	ZSCAN23	46	24	22
ENSG00000197037	ZSCAN25	47	30	17
ENSG00000197062	ZSCAN26	13	6	7
ENSG00000140265	ZSCAN29	42	40	2
ENSG00000186814	ZSCAN30	10	6	4
ENSG00000235109	ZSCAN31	14	11	3
ENSG00000140987	ZSCAN32	123	46	77
ENSG00000180532	ZSCAN4	11	6	5
ENSG00000131848	ZSCAN5A	7	4	3
ENSG00000137185	ZSCAN9	70	54	16
ENSG00000153975	ZUP1	33	33	0
ENSG00000198205	ZXDA	147	42	105
ENSG00000198455	ZXDB	168	106	62
ENSG00000070476	ZXDC	17	8	9
