# Supplementary material for: Comprehensive Characterization of the Regulatory Landscape of Adrenocortical Carcinoma: Novel Transcription Factors and Targets Associated with Prognosis
Source: Cancers (Basel). 2022 Oct 27;14(21):5279. doi: 10.3390/cancers14215279 (PMC9657296; doi:10.3390/cancers14215279)
Supplement: Supplementary file 1 [file cancers-14-05279-s001.zip › cancers-1889206-Supplementary table S3 Survival analysis v2.xlsx]

## Sheet: TCGA OS Cox
Regulons	HR	Lower95	Upper95	Pvalue	Adjusted.Pvalue
Age	1.02217	0.992706	1.0525	0.104534	0.146624
Tumor.Stage	1.85941	1.16759	2.96114	0.00389907	0.00987657
ADNP	0.799316	0.537592	1.18846	0.221429	0.278148
ADNP2	1.0677	0.704516	1.61812	0.732972	0.773342
AEBP2	0.466837	0.292702	0.744571	0.000410485	0.00230851
AHCTF1	0.808783	0.521157	1.25515	0.295751	0.358291
AHR	0.40979	0.236544	0.709919	0.000439436	0.00241419
AKAP8L	1.66168	1.01476	2.72101	0.0257757	0.0437688
AKNA	0.656355	0.417163	1.03269	0.0442688	0.0701209
ANKZF1	1.85694	1.19814	2.878	0.00222437	0.00657955
AR	0.504551	0.321363	0.792161	0.00102504	0.00387871
ARHGAP35	1.14526	0.74288	1.76559	0.497478	0.563619
ARID3B	1.45928	0.935181	2.2771	0.0658973	0.0985245
ARID3C	0.649118	0.445608	0.94557	0.0128692	0.0251236
ARID5A	1.06747	0.716239	1.59094	0.723129	0.764273
ARNT	1.25476	0.861082	1.82841	0.191859	0.24502
ARNTL	1.87836	1.13906	3.09748	0.00635557	0.0141671
ARNTL2	0.688002	0.450305	1.05117	0.0560931	0.0857484
ASCL5	1.54381	1.06426	2.23946	0.0114801	0.0228484
ASH1L	0.968097	0.638541	1.46774	0.866033	0.890736
ATF1	1.10367	0.728952	1.67102	0.606611	0.655824
ATF2	1.55742	1.06263	2.28262	0.0120978	0.0239224
ATF4	1.94733	1.28212	2.95767	0.000554992	0.00278861
ATF5	1.79816	1.13296	2.85391	0.00595248	0.0136118
ATF6	1.32449	0.880504	1.99236	0.136134	0.182604
ATF7	1.30292	0.87736	1.9349	0.147383	0.195554
ATMIN	0.571557	0.385464	0.847492	0.00210658	0.00636126
BACH1	0.844431	0.573196	1.24401	0.344662	0.41346
BARX1	2.35868	1.44496	3.85019	0.000149655	0.00138998
BATF	1.15334	0.78291	1.69903	0.425249	0.491844
BATF2	0.625506	0.393074	0.995379	0.0287562	0.0477711
BATF3	0.799068	0.54049	1.18135	0.214147	0.269913
BAZ2A	0.722842	0.482102	1.0838	0.0827323	0.120177
BAZ2B	1.03352	0.690196	1.54762	0.859657	0.885663
BBX	0.52201	0.336617	0.80951	0.00133596	0.00462681
BCL11A	2.06852	1.2493	3.42493	0.00180244	0.00566615
BHLHE22	0.346194	0.184394	0.649967	0.000266221	0.00190508
BPTF	0.7529	0.50045	1.1327	0.132412	0.17918
BRF2	1.03191	0.67097	1.58702	0.874444	0.89339
C11orf95	0.638271	0.413656	0.984853	0.0249987	0.042925
CAMTA1	2.92912	1.66222	5.16161	4.0031e-05	0.000717884
CASZ1	2.07307	1.29133	3.32805	0.000853839	0.00344092
CBX2	3.21774	1.87971	5.50824	2.51059e-06	0.00018181
CCDC17	3.41731	1.70843	6.83554	0.000124087	0.00122686
CDC5L	1.17785	0.798828	1.73671	0.361365	0.428495
CEBPZ	2.094	1.21407	3.61168	0.00332746	0.00881068
CENPA	3.23579	1.88058	5.56761	2.79816e-06	0.00018181
CENPB	0.800095	0.524293	1.22098	0.253258	0.312369
CENPBD1	0.589195	0.389346	0.891625	0.00569677	0.0131778
CENPS	1.04076	0.710298	1.52495	0.82088	0.849999
CENPT	1.25292	0.831132	1.88877	0.234253	0.291864
CENPX	2.22518	1.42831	3.46665	9.37368e-05	0.00106081
CGGBP1	1.02283	0.697094	1.50077	0.898577	0.913479
CHAMP1	0.860307	0.568424	1.30207	0.431786	0.498465
CHCHD3	0.796246	0.521329	1.21614	0.244086	0.302884
CIC	1.65781	1.00548	2.73336	0.0286037	0.0476468
CLOCK	0.700993	0.47523	1.03401	0.0478235	0.0751687
CREB1	1.12509	0.770833	1.64216	0.499755	0.563633
CREB3	1.87872	1.14563	3.08091	0.00577352	0.0133051
CREB3L1	0.331851	0.19094	0.576752	1.55242e-05	0.000528686
CREB3L2	0.497335	0.314157	0.78732	0.000993659	0.00378331
CREB3L3	0.408831	0.2461	0.679167	0.00013582	0.0013009
CREBZF	1.49785	0.96346	2.32863	0.0474156	0.0747192
CREM	1.98419	1.20419	3.26944	0.00297014	0.0081281
CSRNP2	1.1122	0.741858	1.66742	0.569622	0.626891
DEAF1	2.0415	1.33408	3.12402	0.000280991	0.0019537
DLX2	2.75638	1.60995	4.71916	4.45018e-05	0.000717884
DLX4	2.93689	1.47337	5.85416	0.000720348	0.00315429
DMBX1	2.27719	1.35948	3.81439	0.000551769	0.00278861
DMTF1	0.671622	0.420456	1.07282	0.0657315	0.0985245
DNMT1	3.53319	1.85664	6.72367	2.16206e-05	0.000697548
DNTTIP1	0.969513	0.642341	1.46333	0.870641	0.89248
DOT1L	2.55563	1.45665	4.48376	0.000301547	0.00199078
DPF1	3.19027	1.70251	5.97816	6.33965e-05	0.000844828
DR1	2.75851	1.57696	4.82536	8.53185e-05	0.00100586
DRAP1	1.55708	0.970411	2.49842	0.0425916	0.0678147
DZIP1	1.88303	1.21215	2.92524	0.00186499	0.00580325
E2F2	2.54273	1.55605	4.15506	3.87706e-05	0.000717884
E2F6	2.18474	1.28651	3.71012	0.00139689	0.00478377
E4F1	1.62112	1.0194	2.57803	0.0241403	0.0420399
EBF1	0.495921	0.325351	0.755917	0.000315018	0.00199078
EBF2	0.956103	0.635013	1.43955	0.812259	0.844499
EEA1	0.471204	0.294672	0.753493	0.000519058	0.0026738
ELF1	0.607441	0.379903	0.971259	0.0214618	0.038468
ELF4	1.00622	0.702506	1.44123	0.970206	0.978185
ELK1	0.686482	0.476742	0.988498	0.0254877	0.0433999
ELK3	0.56752	0.360571	0.893248	0.00684857	0.0151559
EMX1	2.61307	1.5567	4.38631	5.93756e-05	0.00083265
EN1	1.95288	1.17207	3.25385	0.00453157	0.0109797
EOMES	0.48792	0.285041	0.835199	0.00384452	0.00977881
ERF	0.962755	0.642558	1.44251	0.838935	0.86723
ESRRG	1.54418	1.0074	2.36698	0.0276219	0.0462629
ETS1	0.765015	0.496331	1.17915	0.180076	0.234367
ETS2	0.482964	0.289789	0.804911	0.00203426	0.00620479
ETV2	1.36816	0.924262	2.02525	0.0835502	0.121079
ETV3	2.11309	1.24671	3.58155	0.00213979	0.00642987
ETV4	2.38167	1.33893	4.23648	0.00110428	0.00410257
ETV5	1.80097	1.18241	2.74313	0.00246638	0.00706491
EVX1	1.20577	0.815531	1.78273	0.300155	0.36291
EVX2	1.69994	1.06527	2.71275	0.0139658	0.0266699
FAM200B	0.719823	0.487203	1.06351	0.0682041	0.101691
FIZ1	1.11298	0.762882	1.62374	0.539453	0.60234
FLI1	0.626025	0.398567	0.98329	0.0247017	0.0427624
FLYWCH1	0.461529	0.282222	0.754756	0.000664471	0.00301719
FOSL1	1.9031	1.2063	3.0024	0.00224356	0.0065804
FOXA3	2.67124	1.59946	4.46119	3.35322e-05	0.000717884
FOXD1	2.95005	1.78707	4.86986	2.96591e-06	0.00018181
FOXD2	0.811755	0.548074	1.20229	0.250284	0.309323
FOXD4	1.62954	1.02387	2.5935	0.0228971	0.0403331
FOXE1	2.0528	1.28058	3.2907	0.000966886	0.00372768
FOXJ3	0.929003	0.608963	1.41724	0.705775	0.748512
FOXK1	1.89622	1.16473	3.08711	0.0044736	0.0109256
FOXK2	2.31683	1.48498	3.61464	4.31348e-05	0.000717884
FOXN3	1.0432	0.699782	1.55514	0.818606	0.849078
FOXO6	0.62649	0.402254	0.975726	0.0222941	0.0396794
FOXP1	0.871351	0.593431	1.27943	0.437604	0.502344
GATA1	0.554129	0.351371	0.873888	0.005017	0.0119202
GATA3	2.56948	1.57261	4.19827	3.15703e-05	0.000717884
GATAD2A	0.816079	0.542873	1.22678	0.280334	0.340961
GATAD2B	1.79124	1.13474	2.82756	0.0056961	0.0131778
GLI1	1.91042	1.1726	3.11247	0.00408448	0.0102614
GLI3	3.20448	1.60733	6.38863	0.00025767	0.00188038
GLI4	1.32215	0.890772	1.96243	0.125753	0.17168
GLIS2	0.36777	0.195909	0.690396	0.000583997	0.0027968
GLMP	0.789667	0.529037	1.1787	0.20178	0.256089
GLYR1	0.46626	0.285879	0.760457	0.000732018	0.00318246
GMEB1	2.59558	1.6272	4.14026	9.7443e-06	0.000398217
GPBP1	0.589714	0.395575	0.879133	0.00418641	0.010432
GTF2I	0.857379	0.569852	1.28998	0.41473	0.481495
GTF3A	0.986054	0.634653	1.53202	0.94498	0.957475
HBP1	1.0592	0.705912	1.58931	0.758911	0.796597
HDX	0.436479	0.276258	0.689621	8.69669e-05	0.00100586
HES4	1.78754	1.16335	2.74664	0.00341207	0.00886271
HES6	2.22933	1.26926	3.9156	0.00205777	0.00624462
HES7	1.59411	1.02228	2.48581	0.0230504	0.040419
HESX1	0.757545	0.497386	1.15378	0.152992	0.202557
HIC2	3.0709	1.69109	5.57654	4.66192e-05	0.000732758
HIF1A	0.884482	0.595234	1.31429	0.502153	0.564807
HIF3A	0.46011	0.274571	0.771024	0.00113055	0.00417486
HINFP	3.20717	1.71047	6.01352	5.96773e-05	0.00083265
HIVEP1	1.11974	0.747952	1.67632	0.543945	0.604055
HMBOX1	0.551623	0.338568	0.89875	0.00832156	0.0175003
HMG20A	0.839588	0.550258	1.28105	0.370259	0.437319
HMG20B	1.78083	1.09833	2.88743	0.00972626	0.019874
HMGA1	1.42238	0.94786	2.13444	0.0601678	0.09071
HMGA2	2.51651	1.50781	4.20003	9.57399e-05	0.00106081
HMX1	1.48894	1.01538	2.18336	0.0243492	0.0422835
HMX2	1.73619	1.08334	2.78248	0.0113182	0.0225996
HMX3	1.78544	1.10573	2.88297	0.00880844	0.0182418
HOMEZ	1.36557	0.929783	2.00562	0.0792391	0.115651
HOXA11	2.09175	1.21738	3.59412	0.00315661	0.00852425
HOXA6	0.57082	0.370609	0.879189	0.00494376	0.0118534
HOXA7	0.936256	0.636136	1.37797	0.712117	0.753934
HOXB6	2.24318	1.39903	3.59667	0.000211247	0.00168175
HOXB7	2.06731	1.23197	3.46905	0.00238267	0.00692217
HOXC10	2.59799	1.49143	4.52555	0.000195537	0.00162609
HOXC11	4.42109	2.28533	8.55282	1.07581e-06	0.000180759
HOXC13	1.9051	1.20693	3.00714	0.00223254	0.00657955
HOXC4	1.48944	0.972905	2.28021	0.0428089	0.067984
IKZF1	0.613713	0.399484	0.942826	0.0138116	0.0265145
IKZF2	0.482521	0.31169	0.746981	0.00030554	0.00199078
IKZF3	0.657585	0.422876	1.02256	0.0398021	0.0640386
IKZF4	0.406716	0.238057	0.694866	0.000275961	0.00194441
IRF1	0.594499	0.375461	0.94132	0.0142801	0.0271012
IRF3	1.38939	0.933253	2.06847	0.0735553	0.108649
IRF5	0.634874	0.40917	0.985079	0.0251348	0.0430381
IRF7	1.10816	0.7703	1.59422	0.540894	0.60239
ISL1	2.68041	1.5905	4.51721	4.30711e-05	0.000717884
ISL2	3.85474	2.11834	7.01444	1.06044e-06	0.000180759
JAZF1	0.531822	0.34522	0.819286	0.0015564	0.00514241
JUND	1.39222	0.908994	2.13232	0.0928385	0.132349
KCMF1	1.98728	1.30607	3.0238	0.000396156	0.00228758
KCNIP3	0.80998	0.545121	1.20353	0.249198	0.308603
KDM2A	1.61035	1.09209	2.37456	0.00789862	0.0169296
KDM5B	2.01149	1.23977	3.2636	0.00176718	0.00558393
KIN	1.87818	1.12032	3.14871	0.00825755	0.0175003
KLF11	1.46618	0.911642	2.35804	0.0812129	0.118251
KLF12	0.721436	0.475385	1.09484	0.0900956	0.129341
KLF15	0.548409	0.363514	0.827347	0.00156034	0.00514241
KLF16	2.11502	1.34723	3.32038	0.000323004	0.00202042
KLF17	1.32138	0.889903	1.96206	0.126922	0.172513
KLF3	1.14508	0.756268	1.73379	0.479498	0.544319
KLF6	2.19748	1.27506	3.78719	0.0017372	0.00556692
KLF7	0.530909	0.331047	0.851433	0.00370179	0.00953444
KLF8	0.4439	0.272589	0.722872	0.000310715	0.00199078
KLF9	0.456769	0.287277	0.726261	0.00025357	0.00187275
KMT2B	1.6353	1.01709	2.62926	0.0249289	0.042925
L3MBTL1	0.478719	0.291916	0.785061	0.00126189	0.00447132
L3MBTL4	0.501414	0.304759	0.824967	0.00268251	0.00754303
LBX2	1.60912	1.08564	2.38501	0.00886115	0.0182892
LCOR	2.0213	1.24831	3.27294	0.00156878	0.00514257
LCORL	0.695867	0.483207	1.00212	0.0313446	0.0517904
LEF1	1.42484	0.957694	2.11986	0.0536518	0.0822213
LHX2	3.09625	1.72878	5.54541	2.68011e-05	0.000717884
LHX3	2.43147	1.40257	4.21514	0.00047119	0.00251165
LHX5	1.76307	1.15448	2.6925	0.00373405	0.00957728
LIN54	0.633758	0.422129	0.951485	0.0150898	0.0283744
LMX1B	2.31598	1.323	4.05423	0.00116384	0.0042215
LTF	0.552653	0.328013	0.931138	0.0138412	0.0265145
LYL1	1.02044	0.704748	1.47756	0.905762	0.919259
MAF	0.729766	0.490596	1.08553	0.0858459	0.124112
MAFF	2.22589	1.39092	3.56208	0.000228937	0.00177643
MAFG	1.10032	0.749292	1.61579	0.590077	0.642482
MAFK	0.582802	0.389312	0.872456	0.00376194	0.00960863
MAZ	2.20735	1.26629	3.84777	0.00203452	0.00620479
MECP2	0.534081	0.357792	0.797229	0.000698725	0.00310376
MEF2C	0.564919	0.352599	0.905089	0.00870779	0.018156
MEIS1	0.395401	0.224156	0.697469	0.000400497	0.00228758
MITF	0.330232	0.184324	0.591641	3.88587e-05	0.000717884
MKX	0.584456	0.398373	0.857459	0.0024138	0.00694674
MLXIPL	0.927521	0.636371	1.35188	0.665428	0.712805
MSANTD3	2.54947	1.47029	4.42075	0.000231853	0.00177658
MSC	0.577413	0.352582	0.945613	0.0159221	0.0296665
MSX1	2.28034	1.35464	3.83862	0.000609828	0.00283201
MSX2	0.592841	0.395077	0.8896	0.00528149	0.0123571
MTERF2	1.04871	0.67887	1.62004	0.812813	0.844499
MTF1	1.11787	0.719052	1.7379	0.584529	0.637574
MTF2	2.78988	1.64866	4.72106	2.40925e-05	0.000703272
MXD1	2.37554	1.49447	3.77604	5.29323e-05	0.000791403
MXD3	3.75187	2.05579	6.84726	1.94559e-06	0.00018181
MXD4	0.630102	0.420843	0.943411	0.0132222	0.0257308
MYBL1	2.63508	1.48197	4.68541	0.000267271	0.00190508
MYBL2	2.83175	1.68796	4.75059	1.32354e-05	0.000477255
MYC	2.29523	1.34833	3.90712	0.000720394	0.00315429
MYCL	0.43795	0.260623	0.73593	0.000572429	0.00279556
MYSM1	0.608156	0.374178	0.988443	0.0266199	0.0448296
MZF1	0.896402	0.596208	1.34774	0.561451	0.620125
NCOA2	0.423329	0.237313	0.755153	0.00130056	0.00455567
NCOA3	0.644647	0.407568	1.01963	0.0381336	0.0615155
NEUROG2	1.53966	1.01402	2.33775	0.0252581	0.0431287
NFAT5	0.48362	0.294896	0.793123	0.00147415	0.00502029
NFATC2	0.684965	0.450837	1.04068	0.0501348	0.0783996
NFATC4	1.49539	0.978061	2.28634	0.0401603	0.0642775
NFE2L1	0.635977	0.383129	1.05569	0.0531533	0.0816616
NFE2L2	1.36982	0.910922	2.0599	0.0949048	0.134981
NFIC	1.27541	0.838593	1.93975	0.209037	0.264206
NFIL3	2.62812	1.57455	4.38667	4.42857e-05	0.000717884
NFIX	1.49741	0.988219	2.26896	0.0354233	0.0575981
NFKB1	0.558611	0.363626	0.858153	0.00331708	0.00881068
NFXL1	0.970721	0.64824	1.45363	0.873395	0.89339
NFYA	1.68964	1.0945	2.60838	0.00890966	0.0183276
NFYB	0.56508	0.362999	0.879659	0.00522962	0.0122826
NFYC	1.51935	1.06265	2.17234	0.0113011	0.0225996
NKRF	0.583476	0.378816	0.898706	0.00692203	0.0152142
NKX3-2	2.36444	1.40209	3.98729	0.000363086	0.00217829
NME2	1.90885	1.25423	2.90512	0.000858827	0.00344092
NPAS2	2.5124	1.44934	4.35516	0.000287983	0.00196148
NPAS3	0.372013	0.23136	0.598175	6.54788e-06	0.000308758
NR0B1	0.304899	0.164622	0.564709	3.00923e-05	0.000717884
NR1D2	1.05081	0.72461	1.52386	0.772795	0.808402
NR1H3	2.01051	1.29662	3.11743	0.000565738	0.00279556
NR1H4	1.17235	0.803961	1.70954	0.361389	0.428495
NR1I3	2.50696	1.45523	4.3188	0.000253502	0.00187275
NR2C1	0.876241	0.568308	1.35102	0.50882	0.571257
NR2C2	0.838203	0.55704	1.26128	0.349674	0.417837
NR2E1	2.51533	1.43034	4.42334	0.000403031	0.00228758
NR2F1	0.504273	0.317824	0.8001	0.00132139	0.00460233
NR2F6	1.99384	1.15921	3.42939	0.00586752	0.0134711
NR3C1	0.502392	0.322657	0.782246	0.000762291	0.00322265
NR3C2	0.458065	0.286653	0.731978	0.000310405	0.00199078
NR4A3	2.10914	1.2663	3.51299	0.00153905	0.00512738
NR5A1	1.93616	1.20599	3.1084	0.0025119	0.00712867
NRL	1.33521	0.878656	2.02898	0.134692	0.181066
OLIG2	1.32293	0.864252	2.02504	0.154662	0.203888
OTX1	4.01442	2.13692	7.54151	1.81618e-06	0.00018181
PA2G4	1.78121	1.14042	2.78205	0.00505848	0.0119314
PBX1	1.86233	1.1226	3.0895	0.00781627	0.016871
PCGF2	1.28732	0.849315	1.9512	0.188542	0.242807
PCGF6	2.6027	1.45547	4.6542	0.00036601	0.00217829
PEG3	1.22725	0.813987	1.85033	0.280194	0.340961
PGR	1.69654	1.10699	2.60007	0.00734704	0.0160275
PHF1	1.29124	0.876	1.9033	0.15375	0.203123
PHF19	4.91105	2.48449	9.70758	4.25917e-07	0.000180759
PHF20	0.691738	0.441083	1.08483	0.0761607	0.111874
PHF21A	2.03487	1.28962	3.21078	0.000744291	0.00321303
PIN1	1.75303	1.04645	2.93671	0.018485	0.0338248
PITX1	2.9955	1.58242	5.67043	0.000197309	0.00162609
PITX3	2.10372	1.40119	3.15849	7.41767e-05	0.000947298
PLAGL1	0.518826	0.321653	0.836863	0.00296063	0.0081281
POGK	1.21341	0.792377	1.85816	0.325697	0.392087
POU2AF1	0.6872	0.45268	1.04322	0.0516825	0.080206
POU2F2	0.898602	0.601644	1.34213	0.563908	0.621718
POU4F1	3.32627	1.78614	6.19443	2.85046e-05	0.000717884
PPARA	1.10242	0.728212	1.66893	0.610643	0.659022
PPARD	0.586676	0.38434	0.895531	0.00633155	0.0141651
PRDM1	0.670229	0.441322	1.01787	0.0381302	0.0615155
PRDM12	1.25387	0.862148	1.82356	0.190947	0.244364
PRDM15	2.25692	1.29481	3.93393	0.00151384	0.0050797
PRDM2	0.536725	0.332153	0.867294	0.00499092	0.0119044
PRDM4	0.693348	0.461752	1.0411	0.0510959	0.079497
PRMT3	0.839085	0.545463	1.29076	0.377754	0.445313
PROX1	1.04283	0.714536	1.52196	0.810182	0.844499
PROX2	0.503566	0.315244	0.804388	0.00151645	0.0050797
PRR12	1.00506	0.668335	1.51145	0.978615	0.982888
PRRX1	0.77782	0.538544	1.12341	0.138911	0.185113
PRRX2	2.09841	1.30325	3.3787	0.000753744	0.00322265
PURA	0.489153	0.314672	0.760382	0.000448526	0.00242806
PURB	2.74427	1.42145	5.29813	0.000891339	0.00349946
RARA	0.550923	0.331859	0.914593	0.0108784	0.0220081
RARB	0.495735	0.294833	0.833533	0.00345633	0.00893979
RARG	1.13326	0.799603	1.60614	0.43734	0.502344
RBSN	0.955993	0.63536	1.43844	0.811488	0.844499
REL	0.857463	0.580688	1.26616	0.392959	0.459702
REPIN1	0.295743	0.17185	0.508954	1.17951e-06	0.000180759
REST	0.738474	0.495237	1.10118	0.100399	0.141482
RFX2	0.588279	0.393802	0.878798	0.00420657	0.0104398
RFX5	1.84001	1.23644	2.73822	0.000896272	0.00349946
RFX6	2.31211	1.373	3.89356	0.000497261	0.00258323
RFX8	0.832749	0.55618	1.24685	0.326206	0.392087
RORA	1.07703	0.74202	1.56329	0.666292	0.712805
RORB	1.29971	0.887326	1.90374	0.136994	0.183357
RORC	0.525415	0.338729	0.814991	0.00150211	0.0050797
SAFB	1.8343	1.13755	2.95781	0.00597319	0.0136118
SAFB2	1.23762	0.807104	1.89778	0.280233	0.340961
SALL4	0.722819	0.476494	1.09648	0.0916754	0.131301
SETBP1	0.632662	0.41477	0.965019	0.0188831	0.0343481
SETDB1	1.76277	1.18555	2.62104	0.00197306	0.00607783
SGSM2	1.57007	1.01971	2.41748	0.0236283	0.0412653
SIM2	2.31727	1.36997	3.91959	0.000536137	0.00273877
SIX5	1.16763	0.794337	1.71634	0.38372	0.449752
SLC2A4RG	1.13502	0.746493	1.72577	0.512815	0.574691
SMAD1	0.720134	0.482224	1.07542	0.0762861	0.111874
SMAD3	2.50624	1.39608	4.49919	0.000673931	0.00303764
SMAD4	2.07026	1.29164	3.31826	0.000838465	0.00344092
SMAD5	0.637747	0.423693	0.959944	0.0172337	0.0320129
SNAPC2	1.64084	1.08798	2.47464	0.00906595	0.0185867
SNAPC4	2.28695	1.33437	3.91955	0.000885707	0.00349946
SNAPC5	1.06269	0.704407	1.6032	0.748851	0.788738
SON	0.924182	0.613907	1.39127	0.67643	0.72239
SOX1	2.41011	1.48403	3.91409	8.56837e-05	0.00100586
SOX12	1.36438	0.931747	1.99789	0.0777509	0.11375
SOX18	1.07429	0.724412	1.59316	0.693758	0.737042
SOX30	1.32059	0.890952	1.9574	0.12603	0.17168
SOX7	0.705119	0.467402	1.06374	0.0657894	0.0985245
SOX9	0.417577	0.245509	0.710241	0.000370793	0.00218554
SP100	1.15535	0.757342	1.76251	0.459117	0.52215
SP140	0.790604	0.530096	1.17913	0.203133	0.257274
SP2	0.97164	0.648852	1.45501	0.877392	0.894911
SP3	1.59463	1.01673	2.50101	0.0247645	0.0427624
SP4	0.738969	0.500533	1.09099	0.0927156	0.132349
SP5	1.69113	1.10038	2.59903	0.00811606	0.017335
SP8	2.65015	1.49019	4.71305	0.000246893	0.00186847
SP9	2.62232	1.66224	4.13693	4.67812e-06	0.000238974
SPEN	0.797917	0.511654	1.24434	0.271323	0.331978
SPI1	0.867791	0.576337	1.30664	0.453117	0.51821
SRCAP	0.366171	0.203841	0.657776	0.000204311	0.00164793
SREBF2	1.47974	0.954471	2.29409	0.0529757	0.0815932
STAT3	0.527413	0.335016	0.830303	0.00226933	0.00662427
STAT4	0.710498	0.459244	1.09922	0.0899114	0.129341
STAT5A	0.650048	0.424881	0.994541	0.0283001	0.0472696
STAT5B	0.291863	0.153678	0.554303	3.22437e-05	0.000717884
STAT6	0.435068	0.272454	0.694738	0.000118023	0.00118603
TAL1	0.526707	0.328194	0.845293	0.00334045	0.00881068
TBPL1	1.57119	1.03903	2.37592	0.0179971	0.0331298
TBX10	0.568391	0.346568	0.932194	0.0134161	0.0259413
TBX2	1.5414	1.03509	2.29536	0.0186342	0.0339963
TBX21	0.778608	0.531418	1.14078	0.156019	0.205235
TBX22	0.428685	0.267663	0.686578	9.86401e-05	0.00106081
TBX3	1.36007	0.898411	2.05896	0.108307	0.15055
TBX5	1.57667	1.02166	2.43318	0.0230778	0.040419
TBX6	0.729244	0.473962	1.12203	0.11259	0.155446
TCF12	0.833257	0.538848	1.28852	0.364897	0.431819
TCF3	4.25696	2.10409	8.6126	8.54935e-06	0.000374339
TCF7	1.2863	0.89778	1.84296	0.129529	0.175667
TCF7L2	1.71036	1.06878	2.73709	0.0134535	0.0259413
TCFL5	0.526321	0.338031	0.819493	0.00169697	0.00550392
TEAD1	1.17004	0.744558	1.83868	0.451887	0.51777
TET1	2.43551	1.48046	4.00666	0.000108039	0.00113978
TFDP1	2.39058	1.32988	4.29727	0.00129174	0.00455077
TFE3	0.447783	0.293732	0.682628	3.69296e-05	0.000717884
TFEB	0.470114	0.278932	0.792333	0.00174364	0.00556692
TFEC	0.663909	0.433592	1.01657	0.0373688	0.0606007
TGIF1	1.9332	1.27676	2.92715	0.000580814	0.0027968
TGIF2	1.93081	1.25987	2.95905	0.000847376	0.00344092
THAP10	0.480057	0.314642	0.732435	0.000169164	0.00150286
THAP3	1.56565	1.02514	2.39115	0.0218963	0.0391324
THAP4	2.14522	1.39345	3.30257	0.000128017	0.00124563
THAP5	0.485612	0.3137	0.751736	0.000344581	0.00209137
THAP6	0.592869	0.392378	0.895803	0.00609816	0.013794
THAP7	1.12245	0.745192	1.69071	0.541463	0.60239
THAP9	0.721358	0.486212	1.07023	0.0730187	0.108117
THRB	0.383499	0.22414	0.656157	0.000111561	0.00113978
THYN1	1.10222	0.740168	1.64136	0.596667	0.648505
TIGD1	2.22569	1.37211	3.61027	0.000341909	0.00209137
TIGD2	0.750726	0.510176	1.1047	0.108031	0.150506
TIGD4	0.450089	0.285151	0.710431	0.000152426	0.00139458
TIGD6	0.463104	0.291657	0.735333	0.000312282	0.00199078
TSHZ3	0.870581	0.58231	1.30156	0.455549	0.520022
TWIST1	0.557324	0.333943	0.930129	0.0134573	0.0259413
TWIST2	1.74922	1.10985	2.75691	0.00778422	0.0168612
UBP1	0.720155	0.464496	1.11653	0.105023	0.146649
USF1	1.72775	1.16087	2.57146	0.00290655	0.0080987
USF3	0.458031	0.274273	0.764903	0.000977849	0.00374638
VAX1	1.86943	1.17809	2.96648	0.00334892	0.00881068
VAX2	2.24952	1.40699	3.59658	0.00018351	0.00158439
VENTX	0.775182	0.506614	1.18613	0.194864	0.24834
WIZ	1.30868	0.844789	2.02729	0.183247	0.237988
XPA	1.43526	0.950308	2.16769	0.057753	0.0878476
YBX1	2.586	1.54393	4.33141	6.64887e-05	0.000867183
YBX2	2.0312	1.26677	3.25691	0.00115543	0.00421596
YY2	0.491506	0.316409	0.763501	0.000479804	0.00251583
ZBED4	2.17947	1.32043	3.59738	0.000762104	0.00322265
ZBED5	1.03364	0.694509	1.53838	0.857015	0.884428
ZBED6	0.824385	0.52419	1.2965	0.355748	0.424267
ZBTB10	1.3247	0.878788	1.99688	0.137937	0.184216
ZBTB12	2.23384	1.35705	3.67713	0.000480183	0.00251583
ZBTB16	0.558384	0.38313	0.813804	0.000809338	0.00335219
ZBTB17	1.79409	1.15689	2.78225	0.00392175	0.00989313
ZBTB2	2.82144	1.58579	5.01991	9.69969e-05	0.00106081
ZBTB21	0.853726	0.569331	1.28018	0.398013	0.464727
ZBTB33	0.499942	0.32271	0.774512	0.000605498	0.00283201
ZBTB34	5.34454	2.22055	12.8635	3.59848e-05	0.000717884
ZBTB38	0.499616	0.314303	0.794188	0.00118802	0.00428386
ZBTB4	0.284453	0.159864	0.506139	2.31414e-06	0.00018181
ZBTB46	0.674731	0.436953	1.0419	0.0499166	0.078258
ZBTB47	0.80341	0.527659	1.22327	0.259603	0.318911
ZBTB5	2.1691	1.25396	3.75212	0.00221799	0.00657955
ZBTB6	1.10402	0.715163	1.70432	0.621669	0.669742
ZBTB7A	0.458746	0.294064	0.715655	0.000148136	0.00138998
ZBTB8A	3.65557	1.99597	6.69509	3.51446e-06	0.000195851
ZEB1	0.777303	0.526052	1.14856	0.16238	0.21269
ZFHX4	1.25246	0.834363	1.88007	0.230159	0.287934
ZFP1	0.749025	0.497668	1.12733	0.1259	0.17168
ZFP14	0.560828	0.37243	0.844529	0.00222093	0.00657955
ZFP2	0.460876	0.29034	0.731579	0.000283652	0.0019537
ZFP37	0.785149	0.526801	1.17019	0.189374	0.243198
ZFP62	0.574699	0.373304	0.884746	0.00543988	0.0126793
ZFP64	0.589518	0.369922	0.939474	0.014076	0.0267969
ZFP69	1.10016	0.759087	1.59448	0.577558	0.633171
ZFP90	0.437858	0.265862	0.721126	0.000338238	0.00209137
ZFP91	1.38005	0.886576	2.1482	0.114989	0.158401
ZFPM2	0.502781	0.292191	0.865149	0.00608613	0.013794
ZFX	0.614983	0.411498	0.919092	0.00879583	0.0182418
ZGLP1	2.59297	1.44827	4.64244	0.000396989	0.00228758
ZKSCAN5	1.00434	0.673426	1.49786	0.981285	0.982888
ZMAT1	0.468018	0.302757	0.723485	0.000160517	0.00144701
ZNF10	0.659913	0.451333	0.964888	0.0178389	0.0329375
ZNF107	1.29115	0.812795	2.05102	0.231895	0.289514
ZNF114	1.45226	0.923371	2.28408	0.0744179	0.109659
ZNF12	0.508269	0.332108	0.777871	0.000574617	0.00279556
ZNF121	1.0796	0.713376	1.63383	0.688983	0.733241
ZNF131	1.24031	0.815178	1.88717	0.266558	0.3268
ZNF133	0.634976	0.399592	1.00901	0.0337311	0.0551391
ZNF135	0.584554	0.382329	0.893742	0.00617886	0.0139251
ZNF138	1.33828	0.878638	2.03837	0.13376	0.180606
ZNF140	0.621778	0.412046	0.938265	0.0123995	0.0244401
ZNF142	1.82365	1.1697	2.84321	0.00339524	0.00885652
ZNF143	1.99038	1.27101	3.1169	0.000890815	0.00349946
ZNF146	1.0065	0.647485	1.56458	0.974627	0.981028
ZNF148	0.930503	0.632672	1.36854	0.686004	0.73134
ZNF155	0.85881	0.578973	1.2739	0.403246	0.469051
ZNF165	0.46448	0.264006	0.817185	0.00329279	0.00881068
ZNF174	0.473564	0.298547	0.751182	0.000451548	0.00242806
ZNF177	0.52948	0.340973	0.822204	0.00175768	0.00558269
ZNF18	0.376	0.213807	0.661232	0.000175568	0.00153748
ZNF182	0.496058	0.322062	0.764059	0.000441093	0.00241419
ZNF19	0.407975	0.242116	0.687453	0.000198951	0.00162609
ZNF202	2.09643	1.31711	3.33686	0.000564001	0.00279556
ZNF213	0.508796	0.32339	0.800499	0.00124495	0.00445554
ZNF214	0.360811	0.211071	0.616783	3.84288e-05	0.000717884
ZNF215	0.636385	0.43253	0.93632	0.0112715	0.0225996
ZNF217	0.511117	0.312778	0.835228	0.00308593	0.00840744
ZNF219	1.02817	0.712091	1.48454	0.86994	0.89248
ZNF224	0.786089	0.529905	1.16613	0.186355	0.240803
ZNF23	0.428136	0.270525	0.677572	6.30564e-05	0.000844828
ZNF232	0.743053	0.488583	1.13006	0.125085	0.171537
ZNF248	0.969028	0.612855	1.5322	0.881805	0.897917
ZNF25	0.588789	0.373059	0.92927	0.0119611	0.0237286
ZNF251	0.759383	0.504533	1.14296	0.144948	0.19274
ZNF263	0.662677	0.463181	0.948097	0.0128669	0.0251236
ZNF267	0.41112	0.237972	0.710251	0.000431234	0.00240315
ZNF275	0.652607	0.450482	0.945422	0.012664	0.0248815
ZNF280C	1.0922	0.738661	1.61496	0.625359	0.672535
ZNF282	3.55896	1.7476	7.24778	0.00011122	0.00113978
ZNF287	0.517472	0.322847	0.829425	0.00249812	0.00712255
ZNF300	0.784883	0.533189	1.15539	0.174971	0.228693
ZNF319	0.52879	0.348293	0.802827	0.000952932	0.00369714
ZNF324	1.2073	0.80474	1.81122	0.314605	0.379631
ZNF329	0.701593	0.467427	1.05307	0.0588194	0.0890279
ZNF333	0.653956	0.441334	0.969014	0.0193592	0.03511
ZNF334	0.638031	0.416033	0.978489	0.0228857	0.0403331
ZNF337	0.511805	0.317334	0.825454	0.00241211	0.00694674
ZNF34	0.790447	0.52451	1.19122	0.214433	0.269913
ZNF354A	0.663696	0.451961	0.974624	0.0208842	0.0377641
ZNF354B	0.57847	0.379018	0.88288	0.00506064	0.0119314
ZNF354C	0.539789	0.342279	0.851269	0.0033832	0.00885652
ZNF358	0.946541	0.631281	1.41924	0.769001	0.805808
ZNF362	1.48593	1.00932	2.18761	0.0266108	0.0448296
ZNF365	0.725441	0.477161	1.10291	0.0971199	0.137653
ZNF366	0.683919	0.448629	1.04261	0.0510634	0.079497
ZNF384	0.707549	0.447039	1.11987	0.102815	0.144554
ZNF385B	0.374553	0.198798	0.705688	0.000788647	0.00331124
ZNF385D	0.512822	0.317084	0.829391	0.0026322	0.00743567
ZNF398	1.00862	0.682128	1.49138	0.962114	0.971624
ZNF404	0.806391	0.533575	1.2187	0.259218	0.318911
ZNF407	1.13111	0.747777	1.71096	0.519201	0.580786
ZNF41	0.418803	0.25997	0.674678	7.74563e-05	0.000968994
ZNF410	1.16117	0.775295	1.73909	0.423153	0.490345
ZNF419	0.897486	0.607263	1.32641	0.548839	0.607289
ZNF423	0.583868	0.388091	0.878407	0.00433754	0.0106784
ZNF428	1.73385	1.0909	2.75576	0.0101178	0.0206054
ZNF429	0.529007	0.343631	0.814385	0.00139501	0.00478377
ZNF432	0.903376	0.609864	1.33815	0.575486	0.63221
ZNF441	0.628118	0.415265	0.950071	0.0149651	0.0282265
ZNF443	0.663738	0.437274	1.00749	0.0334594	0.0548412
ZNF444	1.71399	1.05716	2.77889	0.0157649	0.0295532
ZNF445	0.755225	0.503038	1.13384	0.134676	0.181066
ZNF446	1.15033	0.763712	1.73268	0.45911	0.52215
ZNF449	0.512765	0.328643	0.800042	0.00114961	0.00421596
ZNF460	1.11511	0.729357	1.7049	0.578427	0.633171
ZNF462	1.83291	1.12989	2.97334	0.00669204	0.0148631
ZNF467	0.684482	0.447882	1.04607	0.0529536	0.0815932
ZNF468	0.71035	0.490101	1.02958	0.0460241	0.0727133
ZNF470	0.670164	0.460329	0.975648	0.0210351	0.0379251
ZNF471	0.51218	0.322549	0.8133	0.0017311	0.00556692
ZNF473	1.27375	0.856655	1.89393	0.186593	0.240803
ZNF48	0.59636	0.40297	0.88256	0.00429952	0.0106274
ZNF480	0.560954	0.380604	0.826762	0.00125017	0.00445554
ZNF483	0.525986	0.350628	0.789044	0.000603103	0.00283201
ZNF487	1.93014	1.13417	3.28475	0.00740789	0.016103
ZNF490	0.567328	0.366581	0.878008	0.0049502	0.0118534
ZNF491	0.493551	0.309594	0.786815	0.00104402	0.00392627
ZNF496	3.18777	1.68644	6.02566	8.06433e-05	0.000988686
ZNF503	1.43589	0.990497	2.08157	0.0348973	0.0568937
ZNF510	1.18955	0.772692	1.83128	0.383714	0.449752
ZNF511	1.81131	1.13122	2.90029	0.00628929	0.0141221
ZNF513	1.44463	0.978837	2.13208	0.0407325	0.0650235
ZNF521	1.38194	0.905872	2.10819	0.097233	0.137653
ZNF524	0.816635	0.539387	1.23639	0.290298	0.352382
ZNF536	1.35924	0.89054	2.07461	0.116039	0.159489
ZNF540	0.563034	0.362771	0.873849	0.00466266	0.0112528
ZNF543	1.19877	0.782356	1.83681	0.357644	0.425701
ZNF547	1.09408	0.727384	1.64564	0.633424	0.680015
ZNF549	0.620704	0.41521	0.927899	0.0102223	0.0207493
ZNF558	0.666941	0.445879	0.997602	0.0293959	0.0487019
ZNF562	1.14528	0.786685	1.66734	0.434194	0.500302
ZNF571	0.519685	0.329227	0.820322	0.00190477	0.00589709
ZNF573	0.627151	0.404395	0.972609	0.0213197	0.0383254
ZNF574	2.12992	1.19881	3.78423	0.00439478	0.010776
ZNF576	0.845022	0.572857	1.24649	0.348268	0.41697
ZNF579	1.06054	0.701364	1.60367	0.758237	0.796597
ZNF580	1.38274	0.891657	2.14429	0.109754	0.151872
ZNF581	2.24929	1.40586	3.59873	0.00018795	0.00160019
ZNF584	1.5586	0.996488	2.43779	0.0316981	0.0522337
ZNF585A	0.533644	0.344934	0.825594	0.00183213	0.00573009
ZNF586	1.80482	1.22107	2.66763	0.0010679	0.00399162
ZNF595	0.622026	0.42468	0.911079	0.00706928	0.0154767
ZNF598	1.18433	0.780598	1.79687	0.379563	0.446587
ZNF605	0.461796	0.282145	0.755834	0.000685216	0.00306596
ZNF609	1.10114	0.73571	1.64809	0.604935	0.655475
ZNF611	0.775161	0.514177	1.16861	0.179156	0.233666
ZNF618	1.77323	1.10962	2.83373	0.0081534	0.0173543
ZNF619	0.852557	0.564999	1.28647	0.401187	0.467543
ZNF626	0.580211	0.390675	0.861699	0.0028816	0.00806585
ZNF627	0.997327	0.673287	1.47732	0.988229	0.988229
ZNF646	0.605017	0.394214	0.928546	0.0110867	0.0223557
ZNF653	1.39262	0.903448	2.14667	0.0974851	0.137692
ZNF654	0.58378	0.379164	0.898817	0.00692457	0.0152142
ZNF655	0.707615	0.455539	1.09918	0.0890698	0.12847
ZNF664	0.444199	0.272981	0.72281	0.000307582	0.00199078
ZNF665	0.460324	0.302902	0.699561	5.9766e-05	0.00083265
ZNF668	0.746992	0.503386	1.10849	0.109551	0.151872
ZNF676	0.513867	0.309287	0.853768	0.00451873	0.0109797
ZNF683	0.69794	0.463769	1.05035	0.0567792	0.0865812
ZNF684	1.28729	0.872445	1.89938	0.159819	0.209784
ZNF687	1.55587	1.00806	2.40138	0.027434	0.0460741
ZNF688	0.512119	0.313669	0.836124	0.00311909	0.0084602
ZNF691	1.52907	1.03495	2.25911	0.0184828	0.0338248
ZNF692	1.57975	1.05197	2.37232	0.0148911	0.0281737
ZNF699	0.651624	0.43389	0.978621	0.0225905	0.0400231
ZNF706	0.793624	0.523912	1.20218	0.228145	0.285997
ZNF709	0.78954	0.529763	1.1767	0.199749	0.254037
ZNF710	0.707826	0.446286	1.12264	0.104766	0.146624
ZNF711	1.73035	1.10673	2.70534	0.00789405	0.0169296
ZNF718	0.608303	0.404518	0.914748	0.0083362	0.0175003
ZNF721	0.606344	0.402271	0.913944	0.00828876	0.0175003
ZNF727	0.480671	0.299396	0.771701	0.000806591	0.00335219
ZNF728	0.400855	0.221397	0.725776	0.000855283	0.00344092
ZNF746	0.90228	0.602134	1.35204	0.581971	0.635915
ZNF747	0.515387	0.312546	0.84987	0.00411202	0.0102884
ZNF749	1.28556	0.852569	1.93846	0.185395	0.240269
ZNF75A	0.712524	0.482157	1.05296	0.0602267	0.09071
ZNF75D	0.879998	0.583686	1.32673	0.50019	0.563633
ZNF764	0.508775	0.309255	0.837017	0.00329264	0.00881068
ZNF768	0.788537	0.508314	1.22324	0.241374	0.300127
ZNF770	0.622094	0.406192	0.952753	0.0159055	0.0296665
ZNF771	0.644482	0.431364	0.962891	0.0178283	0.0329375
ZNF787	1.97023	1.2026	3.22786	0.00293596	0.0081281
ZNF8	1.29648	0.84453	1.9903	0.189639	0.243198
ZNF800	0.511415	0.335147	0.78039	0.000591161	0.00280916
ZNF805	0.873761	0.567519	1.34526	0.498339	0.563619
ZNF81	0.434098	0.266392	0.707384	0.000215379	0.00169265
ZNF814	0.990721	0.682861	1.43738	0.956746	0.967798
ZNF827	0.654908	0.426927	1.00463	0.0322062	0.0529287
ZNF831	0.68398	0.447646	1.04509	0.0523814	0.0810854
ZNF835	0.376089	0.228027	0.620291	2.31818e-05	0.000703272
ZNF836	1.46365	0.946468	2.26342	0.0584953	0.0887564
ZNF84	0.500593	0.302438	0.828577	0.00294691	0.0081281
ZNF852	0.377299	0.224053	0.635361	5.12992e-05	0.00078616
ZNF888	0.566352	0.354772	0.904116	0.00849255	0.0177677
ZNF92	1.4457	0.927865	2.25252	0.0719119	0.106736
ZNF93	2.83781	1.69333	4.75581	1.22036e-05	0.00046755
ZSCAN1	0.995484	0.659181	1.50336	0.981032	0.982888
ZSCAN12	1.40917	0.937579	2.11796	0.0683469	0.101691
ZSCAN18	0.478943	0.30006	0.764466	0.000652286	0.00298396
ZSCAN20	1.11825	0.748297	1.67111	0.546905	0.606243
ZSCAN21	1.67927	1.02747	2.74454	0.0223318	0.0396794
ZSCAN23	0.651095	0.428824	0.988576	0.0260946	0.0441878
ZSCAN25	0.905736	0.598262	1.37124	0.605218	0.655475
ZSCAN32	0.547721	0.361785	0.829218	0.00167243	0.00545319
ZSCAN9	1.47951	0.978964	2.23598	0.0399992	0.0641871
ZXDA	0.387347	0.235306	0.637629	3.78797e-05	0.000717884
ZXDB	0.503851	0.32613	0.778421	0.000644695	0.00297142

## Sheet: TCGA PFI Cox
Regulons	HR	Lower95	Upper95	Pvalue	Adjusted.Pvalue
Age	1.00466	0.983137	1.02664	0.650016	0.690599
Tumor.Stage	1.44585	1.02738	2.03476	0.0224661	0.0342581
ADNP	1.00595	0.735836	1.37521	0.968015	0.971184
ADNP2	1.86236	1.28065	2.70832	0.0004442	0.00122938
AEBP2	0.59862	0.427392	0.838449	0.00127607	0.00294071
AHCTF1	0.812343	0.566833	1.16419	0.221866	0.267724
AHR	0.616446	0.432022	0.879599	0.00399624	0.00763145
AKAP8L	1.42027	1.00413	2.00886	0.0323305	0.0474129
AKNA	0.607794	0.423781	0.87171	0.00349524	0.00688932
ANKZF1	1.84206	1.31245	2.58539	0.000138043	0.000491977
AR	0.584058	0.422638	0.807131	0.000437793	0.00122861
ARHGAP35	1.33028	0.951504	1.85985	0.0716438	0.0975948
ARID3B	1.52489	1.09118	2.13098	0.00766083	0.0131913
ARID3C	0.661826	0.487327	0.898809	0.00433871	0.00820874
ARID5A	0.908727	0.66442	1.24287	0.517948	0.56195
ARNT	1.35988	0.989612	1.86869	0.0407896	0.0584207
ARNTL	1.77265	1.25078	2.51227	0.000515706	0.00139263
ARNTL2	0.693408	0.501898	0.957991	0.016575	0.0262097
ASCL5	1.50992	1.14641	1.9887	0.00155378	0.00346351
ASH1L	1.59599	1.11997	2.27433	0.00524189	0.00959188
ATF1	1.32089	0.945435	1.84545	0.0783635	0.105575
ATF2	1.60822	1.18133	2.18939	0.00112328	0.00266888
ATF4	1.79661	1.3141	2.45628	7.41559e-05	0.000309245
ATF5	1.81587	1.29551	2.54524	0.000186241	0.000617113
ATF6	1.61568	1.13582	2.29829	0.00398295	0.00762984
ATF7	0.903479	0.657536	1.24141	0.499257	0.545534
ATMIN	0.558967	0.40863	0.764614	8.5948e-05	0.000339911
BACH1	1.09006	0.792514	1.49931	0.567211	0.612148
BARX1	1.91385	1.37875	2.65663	2.83079e-05	0.000160286
BATF	0.835589	0.606438	1.15133	0.23591	0.280801
BATF2	0.625292	0.436289	0.896174	0.00579123	0.0103802
BATF3	0.591587	0.429079	0.815643	0.000545829	0.00146111
BAZ2A	1.00297	0.727853	1.38206	0.984414	0.984414
BAZ2B	1.31079	0.94439	1.81933	0.0808089	0.108631
BBX	0.879241	0.630946	1.22525	0.412039	0.463449
BCL11A	1.57478	1.12882	2.19692	0.00391436	0.00754709
BHLHE22	0.420775	0.278603	0.635498	8.96201e-06	7.02055e-05
BPTF	1.12723	0.808416	1.57179	0.446056	0.495348
BRF2	1.55266	1.09684	2.19791	0.00741324	0.0128009
C11orf95	0.603745	0.433114	0.841598	0.00131204	0.00297984
CAMTA1	1.61275	1.12181	2.31855	0.00535463	0.00971121
CASZ1	2.33363	1.62879	3.34346	6.20464e-07	2.01417e-05
CBX2	2.77424	1.92205	4.00427	4.07744e-09	2.49947e-06
CCDC17	2.21108	1.45051	3.37045	6.85675e-05	0.000289875
CDC5L	1.24397	0.914207	1.69267	0.133831	0.1695
CEBPZ	2.17953	1.47093	3.22949	2.7781e-05	0.000160286
CENPA	2.22763	1.5449	3.21208	3.67464e-06	4.55044e-05
CENPB	0.638577	0.454477	0.897254	0.00528015	0.00960938
CENPBD1	0.781317	0.57354	1.06437	0.0913411	0.120933
CENPS	0.700665	0.511743	0.95933	0.0166361	0.0262158
CENPT	1.03643	0.747633	1.43678	0.816763	0.831688
CENPX	1.68017	1.20457	2.34355	0.000973258	0.00235813
CGGBP1	1.20391	0.871108	1.66386	0.225088	0.270017
CHAMP1	1.21778	0.86342	1.71758	0.225555	0.270049
CHCHD3	0.902169	0.65426	1.24401	0.497924	0.545049
CIC	1.80292	1.23051	2.6416	0.00109936	0.00263246
CLOCK	0.839949	0.619865	1.13817	0.224682	0.270017
CREB1	1.2582	0.918769	1.72304	0.122298	0.155537
CREB3	1.75358	1.21491	2.5311	0.00120747	0.00281438
CREB3L1	0.500097	0.351596	0.711319	3.1803e-05	0.000166762
CREB3L2	0.656777	0.468409	0.920895	0.00851717	0.0145432
CREB3L3	0.425644	0.301999	0.599911	1.40572e-07	9.77823e-06
CREBZF	1.78964	1.27164	2.51864	0.000315014	0.000932868
CREM	2.01638	1.39997	2.90419	4.78954e-05	0.000227596
CSRNP2	1.04636	0.776842	1.40938	0.747595	0.774114
DEAF1	1.56087	1.13576	2.1451	0.00305577	0.00614159
DLX2	2.31113	1.63933	3.25824	2.47984e-07	1.27798e-05
DLX4	2.43411	1.59268	3.72006	9.16221e-06	7.02055e-05
DMBX1	1.84538	1.29213	2.63551	0.000276674	0.000852267
DMTF1	0.798019	0.561358	1.13445	0.1749	0.214
DNMT1	2.09796	1.39162	3.16282	0.000134582	0.000482449
DNTTIP1	0.669476	0.472616	0.948333	0.0147935	0.0238016
DOT1L	1.97221	1.34249	2.8973	0.000187842	0.00061907
DPF1	2.38628	1.59201	3.57684	5.48886e-06	5.04625e-05
DR1	2.18256	1.48275	3.21267	1.95299e-05	0.000124707
DRAP1	1.05684	0.744972	1.49925	0.738105	0.766878
DZIP1	1.47973	1.07709	2.03288	0.00906157	0.0152603
E2F2	1.91497	1.36815	2.68034	4.37e-05	0.000212604
E2F6	1.93041	1.32014	2.82279	0.000251145	0.000779309
E4F1	1.30723	0.932397	1.83274	0.0935419	0.12358
EBF1	0.464751	0.330896	0.652753	1.83189e-06	3.27837e-05
EBF2	0.889386	0.654561	1.20846	0.418641	0.468298
EEA1	0.617776	0.435287	0.87677	0.00361849	0.00708668
ELF1	0.95145	0.671363	1.34839	0.762727	0.785801
ELF4	1.02801	0.771853	1.36917	0.838465	0.85237
ELK1	0.755127	0.563622	1.0117	0.0422512	0.060373
ELK3	0.608264	0.43161	0.857222	0.00217725	0.00454895
EMX1	2.30036	1.57653	3.35653	3.10893e-06	4.09273e-05
EN1	1.34545	0.975307	1.85607	0.0510838	0.0723195
EOMES	0.462904	0.311432	0.688047	3.94718e-05	0.00019833
ERF	0.883567	0.639434	1.22091	0.418133	0.468298
ESRRG	1.72997	1.25466	2.38536	0.00030753	0.000919589
ETS1	0.673438	0.475611	0.953549	0.0161983	0.025791
ETS2	0.538004	0.380936	0.759837	0.000145954	0.000511257
ETV2	0.951824	0.697921	1.2981	0.736422	0.766429
ETV3	2.26292	1.49535	3.42449	3.05466e-05	0.000164255
ETV4	2.07759	1.41806	3.04386	5.13017e-05	0.000238242
ETV5	1.84097	1.34808	2.51408	3.43543e-05	0.000176968
EVX1	1.21508	0.904428	1.63243	0.162851	0.200457
EVX2	1.98823	1.37405	2.87695	8.34625e-05	0.000337673
FAM200B	0.578842	0.419289	0.799109	0.000335646	0.000984453
FIZ1	0.759355	0.550746	1.04698	0.0698596	0.0957347
FLI1	0.531851	0.374207	0.755906	0.000145385	0.000511257
FLYWCH1	0.495746	0.347906	0.706411	2.77684e-05	0.000160286
FOSL1	1.55971	1.11006	2.19149	0.00570014	0.0102469
FOXA3	2.43905	1.68536	3.52979	3.35902e-07	1.47077e-05
FOXD1	2.33262	1.65938	3.27903	1.43563e-07	9.77823e-06
FOXD2	0.632944	0.462942	0.865374	0.00198171	0.00426242
FOXD4	1.61624	1.13858	2.29429	0.00374632	0.00729045
FOXE1	1.74285	1.23183	2.46586	0.000709232	0.0018115
FOXJ3	1.14374	0.817116	1.60094	0.39824	0.451241
FOXK1	2.19719	1.48671	3.2472	2.02102e-05	0.000126417
FOXK2	2.16984	1.54478	3.04781	1.41866e-06	2.72391e-05
FOXN3	1.69163	1.19749	2.38968	0.0012881	0.00295733
FOXO6	0.572059	0.402595	0.812856	0.000771963	0.00194265
FOXP1	0.787671	0.572993	1.08278	0.112625	0.145346
GATA1	0.522493	0.370141	0.737554	6.8064e-05	0.000289744
GATA3	2.24256	1.58502	3.17288	8.54296e-07	2.01417e-05
GATAD2A	0.783734	0.563513	1.09002	0.118173	0.151866
GATAD2B	2.21525	1.53549	3.19595	4.43189e-06	4.8491e-05
GLI1	1.68143	1.19443	2.36699	0.00130865	0.00297984
GLI3	2.64392	1.70991	4.08813	2.37467e-06	3.55043e-05
GLI4	0.966537	0.709603	1.3165	0.815784	0.831688
GLIS2	0.397542	0.263348	0.600119	2.161e-06	3.41858e-05
GLMP	0.961239	0.701495	1.31716	0.790671	0.809151
GLYR1	0.587913	0.414439	0.833999	0.00131249	0.00297984
GMEB1	2.03057	1.4604	2.82333	5.48131e-06	5.04625e-05
GPBP1	0.614937	0.449171	0.841878	0.00105979	0.00254764
GTF2I	1.15486	0.834628	1.59797	0.348358	0.401398
GTF3A	0.870304	0.61968	1.22229	0.386987	0.440935
HBP1	1.50146	1.0629	2.12096	0.0128213	0.0208474
HDX	0.486805	0.345382	0.686137	9.14173e-06	7.02055e-05
HES4	1.15425	0.827773	1.60948	0.361441	0.414137
HES6	1.67542	1.16023	2.41937	0.00297143	0.00603141
HES7	1.58274	1.12302	2.23065	0.00464974	0.00871648
HESX1	0.81484	0.586505	1.13207	0.187775	0.228385
HIC2	2.79873	1.85667	4.21879	1.13012e-07	9.77823e-06
HIF1A	1.13543	0.831848	1.54982	0.387855	0.441104
HIF3A	0.555575	0.396035	0.779384	0.000240078	0.000757829
HINFP	2.43127	1.62925	3.62809	2.67442e-06	3.8126e-05
HIVEP1	1.34782	0.97626	1.86078	0.0502793	0.0713454
HMBOX1	0.610318	0.434045	0.858177	0.00218172	0.00454895
HMG20A	1.24842	0.879876	1.77133	0.179777	0.219528
HMG20B	1.34865	0.932576	1.95036	0.0863588	0.115082
HMGA1	1.45109	1.05933	1.98773	0.0123305	0.0202102
HMGA2	2.26806	1.55184	3.31484	5.00661e-06	4.95008e-05
HMX1	1.47478	1.09844	1.98004	0.00528281	0.00960938
HMX2	1.25118	0.895632	1.74787	0.156259	0.193508
HMX3	1.74718	1.24891	2.44424	0.000438934	0.00122861
HOMEZ	1.66895	1.19467	2.33151	0.00119321	0.00279174
HOXA11	2.01992	1.41451	2.88444	2.9938e-05	0.000164255
HOXA6	0.878492	0.641576	1.2029	0.383275	0.437519
HOXA7	1.17109	0.864666	1.5861	0.270797	0.319228
HOXB6	1.85502	1.31903	2.60881	0.000126733	0.000465192
HOXB7	1.67359	1.17664	2.38041	0.00198966	0.00426454
HOXC10	1.96439	1.36606	2.82478	8.4418e-05	0.000338224
HOXC11	2.44933	1.66842	3.59575	8.00953e-07	2.01417e-05
HOXC13	1.53408	1.11878	2.10355	0.00414199	0.0078608
HOXC4	1.26953	0.927095	1.73845	0.108319	0.14038
IKZF1	0.520011	0.368003	0.734807	6.32836e-05	0.000277092
IKZF2	0.567323	0.406171	0.792412	0.000333289	0.00098224
IKZF3	0.560118	0.38663	0.811455	0.000941942	0.00229131
IKZF4	0.431465	0.293752	0.633737	3.75267e-06	4.55044e-05
IRF1	0.531211	0.372858	0.756818	0.00015673	0.000530803
IRF3	0.962116	0.705562	1.31196	0.79225	0.809415
IRF5	0.580531	0.402585	0.83713	0.00167551	0.00369457
IRF7	0.778936	0.573501	1.05796	0.0843637	0.112757
ISL1	2.13981	1.50945	3.03341	4.01106e-06	4.5533e-05
ISL2	2.62883	1.78246	3.87708	1.42795e-07	9.77823e-06
JAZF1	0.633457	0.453263	0.885286	0.00391283	0.00754709
JUND	0.917522	0.66056	1.27444	0.579511	0.624324
KCMF1	1.87148	1.34795	2.59834	5.35039e-05	0.000242947
KCNIP3	0.691554	0.498476	0.95942	0.0171817	0.026937
KDM2A	1.56161	1.14886	2.12266	0.00213082	0.00448864
KDM5B	2.64802	1.77584	3.94856	2.5315e-07	1.27798e-05
KIN	1.68745	1.17284	2.42786	0.00234953	0.00486576
KLF11	2.32188	1.49194	3.6135	5.61659e-05	0.00025316
KLF12	0.668935	0.479262	0.933672	0.0107567	0.0178212
KLF15	0.666906	0.485869	0.915398	0.00682006	0.011877
KLF16	1.9662	1.39189	2.77748	3.47553e-05	0.000177541
KLF17	1.29283	0.94366	1.77119	0.0844297	0.112757
KLF3	1.60791	1.13757	2.27272	0.00369617	0.00721576
KLF6	2.27933	1.51848	3.42142	1.7837e-05	0.00011632
KLF7	0.591312	0.426639	0.819545	0.000662289	0.00170581
KLF8	0.47704	0.330274	0.689027	2.0637e-05	0.000126505
KLF9	0.505256	0.353975	0.721191	4.94957e-05	0.000233391
KMT2B	1.41634	1.00943	1.98728	0.0297224	0.0439032
L3MBTL1	0.65832	0.456888	0.948559	0.0154789	0.0247743
L3MBTL4	0.586847	0.414678	0.8305	0.00116873	0.00275549
LBX2	1.38986	1.03178	1.87221	0.0194252	0.0299248
LCOR	2.16579	1.48692	3.15461	1.38457e-05	9.86912e-05
LCORL	0.62597	0.464033	0.844419	0.000932822	0.00227817
LEF1	1.42759	1.06595	1.91191	0.00994824	0.0166165
LHX2	2.26132	1.5562	3.28591	3.86872e-06	4.55044e-05
LHX3	2.01039	1.39567	2.89588	5.18192e-05	0.000238836
LHX5	1.72415	1.25976	2.35974	0.000241071	0.000757829
LIN54	0.732574	0.538799	0.996039	0.0321549	0.0472685
LMX1B	2.61038	1.71849	3.96516	1.20609e-06	2.54943e-05
LTF	0.518365	0.349024	0.769867	0.000441871	0.00122938
LYL1	0.817367	0.602867	1.10819	0.161111	0.198715
MAF	0.550616	0.400421	0.757147	7.41583e-05	0.000309245
MAFF	2.56491	1.79403	3.66703	2.49578e-08	3.82478e-06
MAFG	1.46272	1.05584	2.02641	0.0135974	0.0220509
MAFK	0.844901	0.627479	1.13766	0.230836	0.275296
MAZ	2.10823	1.40084	3.17285	0.000113733	0.00042772
MECP2	0.59992	0.43795	0.821795	0.000594068	0.00157647
MEF2C	0.547779	0.380731	0.78812	0.000465976	0.00126953
MEIS1	0.483041	0.328462	0.710367	6.59024e-05	0.000285335
MITF	0.389475	0.259891	0.58367	8.20967e-07	2.01417e-05
MKX	0.706248	0.523179	0.953378	0.0142174	0.0229954
MLXIPL	0.907685	0.663985	1.24083	0.51228	0.556786
MSANTD3	2.19597	1.49636	3.22267	1.44074e-05	0.000100361
MSC	0.48536	0.330742	0.71226	6.71004e-05	0.00028764
MSX1	1.87693	1.31342	2.68222	0.000191163	0.000626648
MSX2	0.578043	0.421127	0.793427	0.000251718	0.000779309
MTERF2	0.76844	0.537647	1.09831	0.118797	0.15203
MTF1	1.2459	0.87564	1.77273	0.187284	0.228241
MTF2	1.94171	1.35012	2.79251	0.000112212	0.000427241
MXD1	2.44765	1.70324	3.51739	1.77364e-07	1.08724e-05
MXD3	1.92089	1.33436	2.76525	0.00015082	0.000519397
MXD4	0.542924	0.391184	0.753523	8.10583e-05	0.000333481
MYBL1	2.16769	1.46617	3.20487	2.85011e-05	0.000160286
MYBL2	2.17507	1.50451	3.14451	8.22962e-06	6.63784e-05
MYC	2.38743	1.60306	3.55557	3.81434e-06	4.55044e-05
MYCL	0.52276	0.359773	0.759583	0.000240851	0.000757829
MYSM1	0.749587	0.517394	1.08598	0.100065	0.130927
MZF1	0.779737	0.563294	1.07935	0.105567	0.137103
NCOA2	0.56721	0.378467	0.85008	0.00303406	0.00611802
NCOA3	0.740566	0.520524	1.05363	0.0715813	0.0975948
NEUROG2	1.4002	1.02364	1.91529	0.0230327	0.0348618
NFAT5	0.770589	0.540146	1.09935	0.120825	0.153983
NFATC2	0.652858	0.463103	0.920364	0.00863231	0.0146582
NFATC4	1.52135	1.11847	2.06936	0.00391513	0.00754709
NFE2L1	0.944068	0.649246	1.37277	0.745049	0.772784
NFE2L2	1.62601	1.16692	2.26572	0.00193942	0.00420093
NFIC	1.28633	0.93335	1.77281	0.0968472	0.127125
NFIL3	2.21701	1.5332	3.20579	4.96806e-06	4.95008e-05
NFIX	1.43343	1.04937	1.95805	0.0146068	0.023563
NFKB1	0.717572	0.516626	0.996677	0.0326323	0.0477412
NFXL1	1.16317	0.852864	1.58637	0.302879	0.351099
NFYA	1.71362	1.22508	2.397	0.000687353	0.00176296
NFYB	0.51175	0.367578	0.712469	1.85057e-05	0.00011941
NFYC	1.50766	1.12189	2.02607	0.00330009	0.00656804
NKRF	0.551396	0.385812	0.788044	0.000421817	0.00120267
NKX3-2	1.85641	1.31853	2.61373	0.000130965	0.000472245
NME2	1.7824	1.29573	2.45185	0.000126276	0.000465192
NPAS2	2.53924	1.70779	3.7755	6.7292e-07	2.01417e-05
NPAS3	0.453031	0.318146	0.645105	2.15504e-06	3.41858e-05
NR0B1	0.508002	0.351884	0.733383	9.56357e-05	0.000371042
NR1D2	1.35504	0.99907	1.83786	0.034971	0.050679
NR1H3	1.80392	1.31378	2.47692	8.29297e-05	0.000337673
NR1H4	1.4477	1.05823	1.98051	0.0125203	0.0204665
NR1I3	2.23133	1.55206	3.20789	2.91937e-06	4.00791e-05
NR2C1	0.764923	0.544669	1.07424	0.0950975	0.125096
NR2C2	1.2625	0.902193	1.7667	0.142308	0.178759
NR2E1	2.18307	1.52069	3.13397	4.94218e-06	4.95008e-05
NR2F1	0.463332	0.323874	0.662839	5.51547e-06	5.04625e-05
NR2F6	1.4849	1.0117	2.17944	0.0293127	0.0436133
NR3C1	0.61574	0.440155	0.861369	0.00224737	0.00466996
NR3C2	0.464173	0.325356	0.662216	4.91038e-06	4.95008e-05
NR4A3	2.29339	1.57535	3.3387	2.94219e-06	4.00791e-05
NR5A1	2.15431	1.49341	3.10769	9.40914e-06	7.12075e-05
NRL	1.31503	0.95155	1.81736	0.0733794	0.0997374
OLIG2	1.4547	1.04487	2.02528	0.0165895	0.0262097
OTX1	3.074	2.02568	4.66486	1.23337e-08	3.49034e-06
PA2G4	1.09554	0.790978	1.51737	0.553505	0.59841
PBX1	2.50373	1.63972	3.82302	4.50895e-06	4.8491e-05
PCGF2	1.04061	0.762217	1.42068	0.78682	0.806557
PCGF6	2.10721	1.40824	3.1531	9.15969e-05	0.000357636
PEG3	1.42625	1.03701	1.9616	0.0184566	0.0287154
PGR	1.8556	1.35498	2.54118	3.1999e-05	0.000166762
PHF1	1.11564	0.82416	1.51021	0.444659	0.494693
PHF19	1.94219	1.34114	2.81261	0.00014958	0.000518037
PHF20	0.779861	0.548667	1.10848	0.134743	0.170304
PHF21A	1.67145	1.20651	2.31556	0.000858039	0.00212088
PIN1	1.75985	1.20261	2.57528	0.00168879	0.0037105
PITX1	2.84514	1.87797	4.31041	1.01611e-07	9.77823e-06
PITX3	1.86388	1.38184	2.51407	1.07683e-05	7.95294e-05
PLAGL1	0.487152	0.339711	0.698584	2.44457e-05	0.000145488
POGK	1.44975	1.03763	2.02554	0.0188345	0.0292293
POU2AF1	0.688931	0.497239	0.954523	0.0156461	0.0249767
POU2F2	0.649013	0.458373	0.918941	0.00855642	0.0145697
POU4F1	2.50639	1.70824	3.67747	3.99217e-07	1.63147e-05
PPARA	1.51268	1.07128	2.13595	0.0111725	0.0184105
PPARD	0.511838	0.371186	0.705787	1.03876e-05	7.76534e-05
PRDM1	0.634563	0.454003	0.886934	0.00406464	0.00773796
PRDM12	1.29434	0.945779	1.77136	0.0819764	0.10996
PRDM15	1.84969	1.26496	2.70472	0.00061816	0.00161248
PRDM2	0.616575	0.428566	0.887064	0.0049231	0.00911741
PRDM4	0.762671	0.561049	1.03675	0.0619704	0.0857513
PRMT3	0.921106	0.652639	1.30001	0.613916	0.659073
PROX1	1.59066	1.15842	2.18418	0.00196068	0.00423204
PROX2	0.536813	0.371702	0.775269	0.000343647	0.00100312
PRR12	1.06991	0.78078	1.46611	0.650042	0.690599
PRRX1	0.874799	0.654792	1.16873	0.328722	0.379486
PRRX2	1.91601	1.36318	2.69304	5.34153e-05	0.000242947
PURA	0.552355	0.397876	0.766813	0.000129673	0.000472245
PURB	2.90762	1.80431	4.68559	2.23072e-06	3.41858e-05
RARA	0.536343	0.367664	0.782409	0.000483669	0.0013119
RARB	0.520776	0.355326	0.763263	0.000306327	0.000919589
RARG	1.09626	0.844186	1.4236	0.456887	0.504634
RBSN	1.58481	1.111	2.26067	0.00610722	0.0108829
REL	0.843999	0.615903	1.15657	0.254856	0.301596
REPIN1	0.517091	0.360248	0.742218	0.000113486	0.00042772
REST	0.95703	0.704665	1.29977	0.761522	0.785801
RFX2	0.553585	0.402648	0.761102	8.53376e-05	0.000339688
RFX5	2.02568	1.46574	2.79952	3.93431e-06	4.55044e-05
RFX6	2.11396	1.48917	3.00089	6.20441e-06	5.59309e-05
RFX8	0.699309	0.500792	0.976519	0.0234714	0.0353513
RORA	1.37667	1.01784	1.86201	0.0251547	0.0377013
RORB	1.35988	1.0219	1.80965	0.0228766	0.0347974
RORC	0.550913	0.400104	0.758567	8.06524e-05	0.000333481
SAFB	1.27026	0.902093	1.7887	0.139304	0.175706
SAFB2	1.18572	0.850767	1.65253	0.27775	0.326797
SALL4	0.682011	0.484987	0.959075	0.0175776	0.0274874
SETBP1	0.581414	0.413886	0.816752	0.000738458	0.00187832
SETDB1	1.96554	1.43038	2.70093	6.88408e-06	5.86103e-05
SGSM2	1.54695	1.10466	2.16632	0.00613703	0.0109044
SIM2	2.39261	1.64751	3.47468	7.5978e-07	2.01417e-05
SIX5	1.26021	0.921084	1.72421	0.118641	0.15203
SLC2A4RG	0.851924	0.614418	1.18124	0.299656	0.349219
SMAD1	0.993401	0.730786	1.35039	0.963619	0.969948
SMAD3	2.3395	1.56551	3.49616	7.63964e-06	6.32851e-05
SMAD4	2.45863	1.68348	3.59069	5.06058e-07	1.93884e-05
SMAD5	0.71215	0.517152	0.980674	0.0248217	0.0372934
SNAPC2	1.72375	1.25525	2.36712	0.000282113	0.000864676
SNAPC4	2.37643	1.58301	3.56752	6.59004e-06	5.85463e-05
SNAPC5	0.99257	0.704955	1.39753	0.96323	0.969948
SON	1.30703	0.937153	1.82289	0.0886715	0.117908
SOX1	2.14736	1.53984	2.99458	1.1698e-06	2.54943e-05
SOX12	1.00627	0.73733	1.3733	0.966108	0.970859
SOX18	0.798026	0.575626	1.10635	0.144079	0.180614
SOX30	1.31291	0.965044	1.78616	0.061392	0.0852257
SOX7	0.632089	0.461054	0.866572	0.00210359	0.00444656
SOX9	0.411388	0.277332	0.610245	1.89406e-06	3.27837e-05
SP100	1.12021	0.807246	1.5545	0.463676	0.511211
SP140	0.670458	0.48429	0.928191	0.00933008	0.0156694
SP2	1.2583	0.904733	1.75003	0.140694	0.177096
SP3	2.11965	1.46775	3.06108	1.53481e-05	0.000103389
SP4	0.90941	0.673854	1.22731	0.502859	0.548492
SP5	1.84197	1.33544	2.54062	5.87526e-05	0.000262886
SP8	2.29184	1.59337	3.29651	1.39437e-06	2.72391e-05
SP9	2.37399	1.71651	3.28333	1.70816e-08	3.49034e-06
SPEN	1.08164	0.764484	1.53036	0.632429	0.676578
SPI1	0.634687	0.449983	0.895207	0.00517445	0.00949681
SRCAP	0.537938	0.374663	0.772367	0.000288351	0.000879399
SREBF2	1.75052	1.23842	2.47437	0.000621435	0.00161415
STAT3	0.639152	0.457375	0.893175	0.00466625	0.00872078
STAT4	0.63717	0.448247	0.905719	0.00671377	0.0117252
STAT5A	0.697979	0.502293	0.969901	0.0207981	0.031873
STAT5B	0.490886	0.331554	0.726786	0.000125449	0.000465192
STAT6	0.529071	0.377522	0.741457	6.60971e-05	0.000285335
TAL1	0.572015	0.39789	0.822342	0.00113428	0.0026846
TBPL1	1.52084	1.10453	2.09405	0.00556007	0.0100456
TBX10	0.574598	0.40549	0.814231	0.000773256	0.00194265
TBX2	1.1756	0.864427	1.59878	0.265748	0.31388
TBX21	0.743415	0.550611	1.00373	0.0367158	0.0529571
TBX22	0.500227	0.356658	0.701588	1.48351e-05	0.000101044
TBX3	1.53741	1.11665	2.11671	0.00444146	0.00837728
TBX5	1.41947	1.04678	1.92484	0.0149875	0.0240506
TBX6	0.711975	0.513142	0.987852	0.0282286	0.0422051
TCF12	1.06117	0.757296	1.48698	0.709715	0.741151
TCF3	2.62668	1.71034	4.03397	1.9253e-06	3.27837e-05
TCF7	1.22294	0.926899	1.61353	0.124575	0.158104
TCF7L2	1.95973	1.34825	2.84853	0.000141755	0.00050229
TCFL5	0.511768	0.364581	0.718376	2.93879e-05	0.00016377
TEAD1	1.69297	1.16205	2.46645	0.00308289	0.00617585
TET1	2.3632	1.61941	3.44862	1.48749e-06	2.76312e-05
TFDP1	2.67361	1.6919	4.22494	5.47008e-06	5.04625e-05
TFE3	0.49633	0.355431	0.693084	9.10531e-06	7.02055e-05
TFEB	0.488355	0.342101	0.697135	2.0529e-05	0.000126505
TFEC	0.513622	0.364063	0.72462	4.22579e-05	0.000207233
TGIF1	1.62962	1.19925	2.21442	0.000755861	0.00191464
TGIF2	1.85192	1.34478	2.55033	4.63723e-05	0.00022208
THAP10	0.580022	0.426303	0.789169	0.000182834	0.000609116
THAP3	1.14745	0.834603	1.57758	0.360778	0.414137
THAP4	1.73239	1.26468	2.37307	0.0002212	0.000709925
THAP5	0.664223	0.483644	0.912226	0.00637951	0.0113024
THAP6	0.648605	0.474672	0.886271	0.00335576	0.00664469
THAP7	0.933035	0.668728	1.30181	0.659812	0.699766
THAP9	0.67392	0.497211	0.913432	0.00605199	0.0108159
THRB	0.484891	0.337912	0.6958	2.24105e-05	0.000136016
THYN1	0.853629	0.616888	1.18122	0.302739	0.351099
TIGD1	1.8666	1.29557	2.68931	0.000300307	0.000906837
TIGD2	0.903733	0.670892	1.21738	0.472368	0.518927
TIGD4	0.484379	0.346302	0.677509	4.89396e-06	4.95008e-05
TIGD6	0.439412	0.306349	0.630272	1.42194e-06	2.72391e-05
TSHZ3	0.774016	0.554161	1.0811	0.1049	0.136525
TWIST1	0.511473	0.345215	0.757803	0.000309415	0.000920735
TWIST2	1.55091	1.10196	2.18277	0.00660682	0.0115714
UBP1	0.918075	0.655323	1.28618	0.591789	0.636432
USF1	1.36864	1.01053	1.85367	0.0286567	0.0427409
USF3	0.732109	0.515673	1.03939	0.0598364	0.083363
VAX1	1.95136	1.39293	2.73365	2.73441e-05	0.000160286
VAX2	1.53839	1.0983	2.15482	0.00685753	0.0119084
VENTX	0.670128	0.481372	0.932899	0.0104903	0.0174628
WIZ	1.3611	0.97247	1.90505	0.0524369	0.0740641
XPA	1.56566	1.12173	2.18527	0.00445709	0.00838097
YBX1	1.7806	1.26592	2.50452	0.000347374	0.00100793
YBX2	2.21915	1.55026	3.17665	2.59662e-06	3.78983e-05
YY2	0.679654	0.4939	0.93527	0.0105119	0.0174628
ZBED4	2.26771	1.54328	3.33221	6.8001e-06	5.86103e-05
ZBED5	0.931827	0.684177	1.26912	0.628787	0.673857
ZBED6	1.26359	0.884138	1.80591	0.165818	0.203293
ZBTB10	1.51696	1.08304	2.12473	0.00889865	0.0150272
ZBTB12	2.04504	1.42292	2.93915	3.01919e-05	0.000164255
ZBTB16	0.554255	0.408265	0.752449	4.44534e-05	0.000214567
ZBTB17	1.1501	0.837966	1.57849	0.350191	0.402753
ZBTB2	2.36882	1.60174	3.50327	3.13798e-06	4.09273e-05
ZBTB21	1.11663	0.816255	1.52754	0.456481	0.504634
ZBTB33	0.662	0.480143	0.912737	0.00659849	0.0115714
ZBTB34	2.76074	1.77876	4.28482	1.02741e-06	2.33261e-05
ZBTB38	0.666119	0.46585	0.952484	0.0162571	0.0258176
ZBTB4	0.478254	0.328628	0.696007	3.2101e-05	0.000166762
ZBTB46	0.549919	0.387797	0.779818	0.000293309	0.00089009
ZBTB47	0.93436	0.672329	1.29851	0.662591	0.7015
ZBTB5	2.35944	1.58404	3.5144	5.19023e-06	5.04625e-05
ZBTB6	1.39654	0.988723	1.97256	0.0407872	0.0584207
ZBTB7A	0.440635	0.310176	0.625966	7.91328e-07	2.01417e-05
ZBTB8A	2.46538	1.67757	3.62317	7.14558e-07	2.01417e-05
ZEB1	0.841777	0.614736	1.15267	0.246436	0.292196
ZFHX4	1.7651	1.25318	2.48614	0.000450183	0.00123197
ZFP1	0.613247	0.434247	0.866032	0.00273026	0.00560206
ZFP14	0.562324	0.406752	0.777398	0.000170173	0.000572618
ZFP2	0.489463	0.348995	0.686469	7.91176e-06	6.46655e-05
ZFP37	0.777606	0.562504	1.07496	0.100385	0.130927
ZFP62	0.605168	0.430696	0.850317	0.00178678	0.00391178
ZFP64	0.794356	0.567882	1.11115	0.146799	0.182902
ZFP69	0.9425	0.69793	1.27277	0.676718	0.712763
ZFP90	0.49898	0.351249	0.708844	2.80889e-05	0.000160286
ZFP91	1.74637	1.2033	2.53452	0.00154487	0.00345622
ZFPM2	0.538223	0.367071	0.789179	0.000617854	0.00161248
ZFX	0.793907	0.579836	1.08701	0.120295	0.153627
ZGLP1	1.62527	1.1044	2.3918	0.00784307	0.0134672
ZKSCAN5	1.12459	0.827327	1.52867	0.418477	0.468298
ZMAT1	0.4816	0.341187	0.6798	7.34074e-06	6.16421e-05
ZNF10	0.582659	0.428719	0.791873	0.000196129	0.000639506
ZNF107	1.4851	1.03613	2.12861	0.020141	0.0309435
ZNF114	1.36475	0.963349	1.93342	0.0589717	0.0823455
ZNF12	0.684239	0.498921	0.93839	0.0110543	0.0182649
ZNF121	0.954659	0.688008	1.32466	0.764458	0.786263
ZNF131	1.17778	0.844519	1.64255	0.29809	0.348055
ZNF133	0.559645	0.383951	0.815736	0.00112021	0.00266888
ZNF135	0.585365	0.420685	0.814509	0.000606251	0.00160186
ZNF138	1.31282	0.951548	1.81126	0.073654	0.0998891
ZNF140	0.641192	0.46706	0.880245	0.00301117	0.0060919
ZNF142	2.03185	1.44415	2.85871	1.12319e-05	8.19665e-05
ZNF143	2.02518	1.43565	2.85679	1.43542e-05	0.000100361
ZNF146	0.939186	0.664425	1.32757	0.701389	0.734959
ZNF148	1.53174	1.09913	2.1346	0.00657633	0.0115714
ZNF155	0.892778	0.657544	1.21217	0.432797	0.483251
ZNF165	0.531144	0.363221	0.776701	0.000428887	0.00121717
ZNF174	0.583682	0.422028	0.807256	0.000445224	0.00122938
ZNF177	0.745034	0.534088	1.0393	0.0614515	0.0852257
ZNF18	0.423485	0.278848	0.643144	1.36481e-05	9.84272e-05
ZNF182	0.530332	0.37925	0.741602	6.31013e-05	0.000277092
ZNF19	0.490954	0.346017	0.696602	1.70102e-05	0.000113339
ZNF202	1.79947	1.28341	2.52303	0.000236202	0.000754123
ZNF213	0.499141	0.350645	0.710524	3.15141e-05	0.000166762
ZNF214	0.448825	0.313771	0.642008	2.20509e-06	3.41858e-05
ZNF215	0.636139	0.469947	0.861105	0.00157913	0.00349461
ZNF217	0.532133	0.375416	0.75427	0.000130786	0.000472245
ZNF219	0.944654	0.697196	1.27994	0.691758	0.726486
ZNF224	0.68383	0.486381	0.961435	0.0183094	0.0285589
ZNF23	0.479551	0.343259	0.669959	3.33698e-06	4.26161e-05
ZNF232	0.610182	0.434731	0.856443	0.00205637	0.00436466
ZNF248	0.982632	0.689151	1.4011	0.916808	0.927399
ZNF25	0.879358	0.620726	1.24575	0.434959	0.484782
ZNF251	0.725838	0.527362	0.999012	0.0338631	0.0491897
ZNF263	0.727175	0.545655	0.96908	0.0189515	0.0293366
ZNF267	0.502936	0.351246	0.720135	5.12952e-05	0.000238242
ZNF275	0.667571	0.497902	0.895058	0.00355879	0.00699211
ZNF280C	1.29814	0.949616	1.77458	0.0774987	0.10464
ZNF282	2.79413	1.79719	4.34412	8.4396e-07	2.01417e-05
ZNF287	0.572229	0.402716	0.813093	0.000776834	0.00194367
ZNF300	0.740985	0.540413	1.016	0.0445591	0.0633753
ZNF319	0.589418	0.429012	0.809801	0.000431677	0.00121944
ZNF324	1.12253	0.809668	1.55628	0.454288	0.503578
ZNF329	0.807348	0.589345	1.10599	0.150398	0.187006
ZNF333	0.775834	0.572688	1.05104	0.0770062	0.104205
ZNF334	0.626857	0.450803	0.871666	0.00273249	0.00560206
ZNF337	0.676476	0.474932	0.963548	0.0194291	0.0299248
ZNF34	0.671586	0.485175	0.92962	0.00959993	0.0160786
ZNF354A	0.562496	0.410647	0.770497	0.000109839	0.000422947
ZNF354B	0.62502	0.454011	0.860442	0.00187266	0.00408519
ZNF354C	0.590621	0.423962	0.822795	0.000780701	0.00194541
ZNF358	0.877051	0.631572	1.21794	0.398061	0.451241
ZNF362	1.30954	0.964308	1.77837	0.0623292	0.0860536
ZNF365	0.74637	0.541008	1.02969	0.0544976	0.0767978
ZNF366	0.882106	0.638672	1.21833	0.41127	0.463435
ZNF384	0.894337	0.625383	1.27896	0.509055	0.554264
ZNF385B	0.416991	0.272082	0.639078	1.46964e-05	0.000101044
ZNF385D	0.50615	0.359905	0.711821	2.40321e-05	0.000144428
ZNF398	1.05541	0.777676	1.43233	0.708746	0.741151
ZNF404	0.714306	0.51121	0.998089	0.0333997	0.0486319
ZNF407	1.74704	1.21166	2.51897	0.00126017	0.00292607
ZNF41	0.56861	0.402173	0.803926	0.000564473	0.00150444
ZNF410	1.60825	1.13474	2.27934	0.0039538	0.00759774
ZNF419	0.855631	0.621213	1.17851	0.302988	0.351099
ZNF423	0.55484	0.403768	0.762437	8.84911e-05	0.000347725
ZNF428	1.07192	0.760423	1.51102	0.668747	0.706797
ZNF429	0.726248	0.532269	0.99092	0.0294627	0.0436462
ZNF432	0.736621	0.525329	1.03289	0.0557938	0.0782646
ZNF441	0.611189	0.442465	0.844251	0.00126552	0.0029274
ZNF443	0.726143	0.525258	1.00386	0.0366174	0.0529398
ZNF444	1.12809	0.794883	1.60098	0.466492	0.513392
ZNF445	0.790063	0.577166	1.08149	0.11242	0.145346
ZNF446	1.02288	0.733129	1.42714	0.885771	0.897484
ZNF449	0.654886	0.465197	0.921922	0.00884635	0.0149801
ZNF460	1.46874	1.04527	2.06376	0.0168256	0.0264463
ZNF462	1.90482	1.347	2.69364	8.37298e-05	0.000337673
ZNF467	0.754055	0.542765	1.0476	0.069369	0.0953434
ZNF468	0.810533	0.611378	1.07456	0.115091	0.148216
ZNF470	0.645246	0.476982	0.872867	0.00216223	0.0045392
ZNF471	0.552194	0.388644	0.784568	0.000348581	0.00100793
ZNF473	1.21708	0.884149	1.67539	0.193521	0.234908
ZNF48	0.608012	0.443139	0.834228	0.000877396	0.00216002
ZNF480	0.542804	0.396052	0.743934	4.12926e-05	0.000204132
ZNF483	0.566122	0.413769	0.774571	0.00012373	0.000462477
ZNF487	1.79758	1.21414	2.66139	0.00157198	0.00349139
ZNF490	0.754926	0.54374	1.04813	0.069966	0.0957347
ZNF491	0.637457	0.453469	0.896096	0.00516557	0.00949681
ZNF496	3.25226	2.00226	5.2826	2.71023e-07	1.27798e-05
ZNF503	1.47109	1.10104	1.96551	0.00483538	0.00898208
ZNF510	1.40944	1.0098	1.96722	0.0294772	0.0436462
ZNF511	1.26971	0.897188	1.7969	0.145842	0.18208
ZNF513	1.15925	0.854108	1.5734	0.306208	0.354161
ZNF521	1.98335	1.40134	2.8071	3.04886e-05	0.000164255
ZNF524	0.552062	0.388373	0.78474	0.000352902	0.00101563
ZNF536	1.35631	0.98482	1.86792	0.0440025	0.0627292
ZNF540	0.576744	0.407759	0.815762	0.000786824	0.00195272
ZNF543	1.30764	0.935888	1.82705	0.0898579	0.119227
ZNF547	0.931449	0.676886	1.28175	0.637993	0.681341
ZNF549	0.612768	0.442571	0.848416	0.00145395	0.00326474
ZNF558	0.784272	0.573673	1.07218	0.100238	0.130927
ZNF562	1.13165	0.83897	1.52642	0.382045	0.436929
ZNF571	0.487685	0.336877	0.706003	4.03305e-05	0.000200997
ZNF573	0.745986	0.530366	1.04926	0.0692196	0.0953434
ZNF574	1.68572	1.12264	2.53122	0.00658588	0.0115714
ZNF576	0.80901	0.590829	1.10776	0.153753	0.190791
ZNF579	0.845808	0.603951	1.18452	0.292939	0.34335
ZNF580	0.946751	0.672108	1.33362	0.735508	0.766429
ZNF581	1.73653	1.22099	2.46975	0.000919367	0.00225429
ZNF584	1.57633	1.11387	2.23082	0.00557181	0.0100456
ZNF585A	0.603804	0.436692	0.834865	0.000990095	0.00238948
ZNF586	1.85386	1.36483	2.51812	2.0137e-05	0.000126417
ZNF595	0.579546	0.426346	0.787797	0.000170945	0.000572618
ZNF598	1.21141	0.867876	1.69093	0.223837	0.269571
ZNF605	0.515386	0.363127	0.731488	6.23203e-05	0.000276828
ZNF609	1.49208	1.06205	2.09623	0.0127848	0.0208433
ZNF611	1.0039	0.721747	1.39635	0.980099	0.9817
ZNF618	1.69691	1.19651	2.40659	0.00136828	0.00309503
ZNF619	1.41729	1.00589	1.99695	0.0314468	0.0463387
ZNF626	0.641089	0.468198	0.877824	0.00277016	0.00566037
ZNF627	1.06819	0.786497	1.45078	0.648548	0.690599
ZNF646	0.851451	0.617243	1.17453	0.290328	0.340941
ZNF653	1.35558	0.968842	1.8967	0.0553879	0.0778734
ZNF654	0.985014	0.70404	1.37812	0.924235	0.93337
ZNF655	1.06576	0.758418	1.49766	0.692117	0.726486
ZNF664	0.534932	0.374415	0.764267	0.000208109	0.000673809
ZNF665	0.495767	0.35653	0.68938	6.74656e-06	5.86103e-05
ZNF668	0.780751	0.570783	1.06796	0.0946823	0.124818
ZNF676	0.524404	0.365933	0.751502	0.000147924	0.000515214
ZNF683	0.580192	0.417901	0.805508	0.000449146	0.00123197
ZNF684	1.18019	0.873228	1.59506	0.244704	0.290705
ZNF687	2.17059	1.48223	3.17863	1.72816e-05	0.00011391
ZNF688	0.412358	0.274098	0.620359	4.47703e-06	4.8491e-05
ZNF691	1.23636	0.908975	1.68167	0.144586	0.180881
ZNF692	1.19743	0.876669	1.63555	0.221614	0.267724
ZNF699	0.898488	0.654665	1.23312	0.474512	0.520351
ZNF706	0.670179	0.478245	0.939143	0.0121163	0.0199123
ZNF709	0.697361	0.498646	0.975267	0.0230212	0.0348618
ZNF710	0.934906	0.666653	1.3111	0.673764	0.710873
ZNF711	1.73651	1.26754	2.379	0.000208848	0.000673809
ZNF718	0.66832	0.487406	0.916386	0.00692926	0.011999
ZNF721	0.559796	0.404859	0.774029	0.000152382	0.000521843
ZNF727	0.603165	0.427498	0.851017	0.00189387	0.00411682
ZNF728	0.494319	0.324708	0.752526	0.000390924	0.0011198
ZNF746	0.958306	0.691034	1.32895	0.782937	0.80392
ZNF747	0.518777	0.359399	0.748831	0.000155593	0.00052988
ZNF749	1.33531	0.966571	1.84471	0.0584093	0.0817463
ZNF75A	0.654354	0.476151	0.89925	0.00477714	0.00890088
ZNF75D	1.20926	0.866117	1.68834	0.228511	0.273056
ZNF764	0.568509	0.400689	0.806616	0.000638921	0.00165257
ZNF768	0.631513	0.44622	0.89375	0.00512207	0.00945732
ZNF770	0.882245	0.639199	1.21771	0.410894	0.463435
ZNF771	0.523434	0.375536	0.729578	3.73145e-05	0.00018904
ZNF787	1.18806	0.837432	1.6855	0.29733	0.347831
ZNF8	1.14689	0.808429	1.62704	0.407153	0.460489
ZNF800	0.629451	0.450783	0.878935	0.00336028	0.00664469
ZNF805	0.974146	0.698258	1.35904	0.867846	0.880778
ZNF81	0.685325	0.481841	0.974741	0.0232831	0.035154
ZNF814	0.813476	0.596751	1.10891	0.158723	0.196163
ZNF827	0.695766	0.497793	0.972473	0.0219357	0.0335327
ZNF831	0.592004	0.413106	0.848375	0.00205773	0.00436466
ZNF835	0.430064	0.300724	0.615032	6.06587e-07	2.01417e-05
ZNF836	1.51633	1.08515	2.11883	0.00849335	0.0145431
ZNF84	0.495323	0.337272	0.72744	0.000110394	0.000422947
ZNF852	0.598003	0.417196	0.85717	0.00252304	0.00520748
ZNF888	0.703556	0.496253	0.997457	0.0331237	0.0483448
ZNF92	1.56914	1.13545	2.16846	0.0032218	0.0064331
ZNF93	1.81701	1.28754	2.56421	0.000245362	0.000767383
ZSCAN1	0.809792	0.588018	1.11521	0.163181	0.200461
ZSCAN12	1.56757	1.13854	2.15827	0.00294556	0.00599877
ZSCAN18	0.585236	0.420467	0.814574	0.000610065	0.00160502
ZSCAN20	1.37323	0.992932	1.89919	0.0385572	0.0554826
ZSCAN21	1.69783	1.18145	2.4399	0.00201634	0.00430668
ZSCAN23	0.955104	0.694578	1.31335	0.760337	0.785801
ZSCAN25	1.09943	0.787263	1.53538	0.548291	0.59382
ZSCAN32	0.62206	0.453976	0.852376	0.00143404	0.00323185
ZSCAN9	1.209	0.880617	1.65984	0.205271	0.248678
ZXDA	0.560651	0.393568	0.798668	0.000542226	0.00145783
ZXDB	0.616187	0.449334	0.844998	0.00118173	0.00277549

## Sheet: ENSAT OS Cox
Regulons	HR	Lower95	Upper95	Pvalue	Adjusted.Pvalue
Age	1.00522	0.969065	1.04273	0.754278	0.808778
Tumor.Stage	4.46096	1.9833	10.0338	4.89274e-05	0.00659536
ADNP	0.781725	0.338348	1.80611	0.51745	0.590689
ADNP2	2.48675	1.00963	6.12494	0.026107	0.047018
AEBP1	0.725053	0.428462	1.22695	0.178511	0.240799
AEBP2	0.390108	0.197102	0.772107	0.00240456	0.00901103
AHCTF1	0.838108	0.382685	1.83552	0.619967	0.68353
AHR	0.416898	0.193993	0.895929	0.0118224	0.0245781
AKAP8L	2.88983	1.0861	7.68906	0.0169869	0.0326536
AKNA	0.272988	0.10687	0.697316	0.00230834	0.00896748
ANKZF1	4.21457	1.67061	10.6324	0.000621709	0.0074491
AR	0.363045	0.147905	0.891126	0.0130001	0.0262835
ARHGAP35	1.95785	0.641611	5.97428	0.184971	0.246407
ARID2	0.76428	0.399423	1.46242	0.361832	0.435137
ARID3B	1.73771	0.843444	3.58013	0.0924309	0.136621
ARID3C	0.633678	0.341372	1.17628	0.104493	0.152027
ARID5A	0.632611	0.298767	1.33949	0.179089	0.240799
ARNT	1.52386	0.793201	2.92758	0.155564	0.214153
ARNTL	3.36395	1.47496	7.67216	0.00120045	0.00756397
ARNTL2	0.347878	0.157064	0.770511	0.0034684	0.0108589
ASCL2	0.769068	0.398777	1.4832	0.378844	0.452661
ASH1L	1.27771	0.611407	2.67015	0.464234	0.534049
ATF1	2.81322	1.07148	7.38628	0.0183424	0.0348976
ATF2	1.72087	1.03255	2.86805	0.0193236	0.0362991
ATF4	2.85178	1.29258	6.29183	0.00355577	0.0110856
ATF5	4.61659	1.49432	14.2626	0.00283532	0.00965048
ATF6	1.9505	0.926333	4.10701	0.0482694	0.0787162
ATMIN	0.436065	0.230626	0.824504	0.00413014	0.0120179
BACH1	0.878811	0.374576	2.06182	0.73879	0.796777
BARX1	2.98367	1.43955	6.18406	0.000961447	0.0074491
BATF	0.558802	0.206496	1.51218	0.198169	0.262574
BATF2	0.296106	0.127748	0.686342	0.00143895	0.00795691
BATF3	0.333136	0.156838	0.707608	0.00131908	0.00782825
BAZ2A	0.673688	0.357673	1.26891	0.169686	0.230598
BAZ2B	1.60377	0.778648	3.30326	0.15015	0.208246
BBX	0.96245	0.451497	2.05164	0.911376	0.93018
BCL11A	3.45895	1.43183	8.35599	0.00195476	0.0088401
BCL6B	0.677929	0.34227	1.34276	0.210588	0.275584
BHLHE22	0.245263	0.102813	0.585082	0.000373322	0.00659536
BPTF	0.692727	0.286262	1.67634	0.360494	0.434937
BRF2	2.0445	0.860076	4.86	0.0690617	0.106536
CAMTA1	5.02471	1.91493	13.1846	0.000229927	0.00659536
CASZ1	2.80089	1.36402	5.75137	0.00162754	0.00822224
CBX2	2.90194	1.37794	6.1115	0.00164001	0.00822224
CCDC17	3.91554	1.53207	10.007	0.00136479	0.00782825
CDC5L	1.01083	0.566819	1.80265	0.967304	0.97519
CEBPE	0.686051	0.174983	2.68978	0.543803	0.616034
CEBPZ	3.57532	1.49046	8.5765	0.00134974	0.00782825
CENPA	2.52324	1.38682	4.59089	0.000664394	0.0074491
CENPB	0.527741	0.231548	1.20282	0.0876784	0.130376
CENPT	2.78659	1.16327	6.67522	0.0098154	0.0216114
CENPX	2.77284	1.25883	6.10778	0.00447174	0.0126161
CGGBP1	1.03056	0.459541	2.31112	0.934612	0.94738
CHAMP1	1.09565	0.324419	3.70028	0.868781	0.897468
CHCHD3	0.422759	0.161414	1.10725	0.0490353	0.0796153
CIC	1.61886	0.753264	3.47914	0.165749	0.226494
CLOCK	1.01736	0.550628	1.87971	0.950796	0.961158
CREB1	1.08743	0.533747	2.21546	0.795445	0.841969
CREB3	3.26258	1.38046	7.7108	0.00247534	0.00906915
CREB3L1	0.320769	0.149005	0.69053	0.00109745	0.0074491
CREB3L2	0.285112	0.119636	0.679471	0.00146913	0.00795691
CREB3L3	0.403226	0.205579	0.790897	0.00300025	0.00989417
CREBL2	0.902664	0.488033	1.66957	0.713959	0.772241
CREBZF	3.76546	1.3891	10.2071	0.00342621	0.0107722
CREM	3.22993	1.47538	7.07102	0.000988511	0.0074491
CSRNP2	1.18011	0.645393	2.15783	0.545828	0.617385
CXXC1	1.86165	0.733643	4.724	0.141822	0.19855
CXXC4	0.4599	0.252091	0.839014	0.00445719	0.0126161
CXXC5	0.455638	0.260869	0.795824	0.00191813	0.0087855
DEAF1	3.67951	1.56977	8.62466	0.000761484	0.0074491
DLX4	3.8641	1.5643	9.54499	0.0010006	0.0074491
DLX6	2.23065	0.997234	4.98958	0.0282621	0.050522
DMBX1	2.84438	1.27826	6.3293	0.00401683	0.0118273
DMTF1	1.94598	0.789587	4.79596	0.104229	0.151941
DNMT1	2.64737	1.30076	5.38806	0.00256373	0.0091898
DNTTIP1	0.549776	0.2184	1.38394	0.153743	0.21204
DOT1L	5.05934	2.00746	12.7509	0.00011308	0.00659536
DPF1	3.88173	1.65029	9.13045	0.000482305	0.00677018
DR1	3.35727	1.48997	7.56475	0.00103196	0.0074491
DRAP1	5.50189	1.50917	20.0579	0.00371324	0.0113441
DZIP1	2.33048	1.16767	4.65124	0.00703987	0.0171828
E2F1	1.97644	1.03285	3.78207	0.0208426	0.0385667
E2F2	2.54912	1.35723	4.78771	0.00108347	0.0074491
E2F4	1.08497	0.531433	2.21508	0.801412	0.843472
E2F6	3.59749	1.32812	9.74454	0.00468349	0.012849
E2F7	2.05353	1.07016	3.94053	0.01509	0.0298739
E2F8	0.887741	0.437248	1.80237	0.711295	0.770483
E4F1	4.61388	1.7587	12.1044	0.000483584	0.00677018
EBF1	0.476867	0.251907	0.902724	0.0106436	0.022958
EBF2	0.505632	0.237413	1.07687	0.0470813	0.0772883
EBF3	0.782117	0.399853	1.52983	0.420076	0.493972
EEA1	0.274841	0.109611	0.689143	0.00198337	0.0088401
EGR2	1.36086	0.26345	7.02956	0.679572	0.742214
ELF1	0.502362	0.219263	1.15098	0.0675715	0.104672
ELF2	0.664225	0.353614	1.24767	0.153131	0.211588
ELF4	0.832179	0.399254	1.73454	0.581917	0.652239
ELK1	0.49327	0.26661	0.912627	0.0114617	0.0240753
ELK3	0.201117	0.0777861	0.519991	0.000201963	0.00659536
ELK4	1.05847	0.563393	1.98861	0.84276	0.881986
EMX1	3.10692	1.39226	6.93329	0.00187921	0.0086607
EN1	3.12234	1.34284	7.26001	0.00297599	0.00985798
EOMES	0.142025	0.0443485	0.454833	0.000223263	0.00659536
EPAS1	0.381318	0.172808	0.841414	0.00733059	0.0177176
ERF	1.09365	0.570174	2.09773	0.762243	0.814963
ERG	0.601068	0.340269	1.06176	0.0489104	0.0795866
ESRRA	0.679963	0.323157	1.43073	0.253729	0.320182
ESRRG	3.98232	1.68134	9.43231	0.00041934	0.00677018
ETS1	0.494666	0.243668	1.00421	0.0286597	0.0509964
ETS2	0.287103	0.123993	0.664783	0.00106934	0.0074491
ETV1	3.17035	1.50052	6.69845	0.000685392	0.0074491
ETV2	1.43238	0.5196	3.94862	0.435377	0.50794
ETV3	2.92915	1.22957	6.97798	0.00642503	0.0160518
ETV4	2.67863	1.32371	5.42043	0.00209115	0.00884885
ETV5	2.31358	1.26853	4.21959	0.00212312	0.00884885
EVX1	1.87569	0.990579	3.55168	0.0301156	0.0528269
EVX2	3.3154	1.46983	7.47833	0.00118093	0.00755387
FAM200B	0.955337	0.515517	1.77039	0.87049	0.897468
FIZ1	0.569686	0.267831	1.21174	0.100787	0.147922
FLI1	0.172238	0.0592026	0.501094	0.000288485	0.00659536
FLYWCH1	0.35345	0.156985	0.795788	0.00479143	0.0130115
FOSL1	4.88735	1.76081	13.5655	0.000623653	0.0074491
FOXA3	2.79194	1.37679	5.66169	0.00138981	0.00782825
FOXC2	1.05993	0.413333	2.71801	0.891789	0.9127
FOXD1	2.99158	1.43747	6.22589	0.000998033	0.0074491
FOXD2	0.326759	0.146666	0.72799	0.00211523	0.00884885
FOXD4	5.11811	1.76971	14.8019	0.000713431	0.0074491
FOXE1	2.41747	1.11354	5.24828	0.0121901	0.0250555
FOXJ3	1.03496	0.456227	2.34784	0.926421	0.942942
FOXK1	4.37444	1.62679	11.7629	0.00102324	0.0074491
FOXK2	2.53417	1.21565	5.28277	0.00533043	0.0137811
FOXM1	2.43086	1.34287	4.40036	0.000985222	0.0074491
FOXN3	1.16888	0.566284	2.41271	0.63552	0.699638
FOXO1	0.462434	0.24514	0.872339	0.00747553	0.0179509
FOXO3	0.719356	0.399836	1.29421	0.216984	0.282733
FOXO6	0.430543	0.220247	0.841635	0.00565087	0.0144275
FOXP1	0.507043	0.203849	1.26119	0.100874	0.147922
FOXS1	0.949563	0.458459	1.96674	0.875674	0.901179
GATA1	0.384912	0.184164	0.804485	0.0043609	0.0124818
GATA2	0.941323	0.418981	2.11487	0.869388	0.897468
GATA3	2.60338	1.30181	5.20629	0.00237443	0.00898892
GATA4	3.20918	1.56317	6.58842	0.000359362	0.00659536
GATAD2A	1.015	0.509676	2.02133	0.96206	0.971222
GATAD2B	2.90335	1.26427	6.66743	0.0047715	0.0130115
GLI1	2.69092	1.28659	5.62809	0.00314775	0.010244
GLI3	2.80426	1.33629	5.88488	0.0021981	0.00887304
GLI4	2.93201	1.21491	7.07599	0.0071974	0.0174525
GLIS2	0.238616	0.0968166	0.588096	0.000471138	0.00677018
GLMP	0.482969	0.230485	1.01203	0.0303411	0.053097
GLYR1	0.347181	0.153607	0.784694	0.00429423	0.0123501
GMEB1	2.87495	1.421	5.81657	0.000971195	0.0074491
GPBP1	0.477054	0.253949	0.896165	0.00976767	0.0215703
GSX1	2.48347	1.16509	5.29365	0.00815448	0.0190123
GTF2I	0.204102	0.0460788	0.904055	0.018754	0.0355894
GTF3A	1.14595	0.476331	2.75692	0.73265	0.791305
GZF1	0.428692	0.220806	0.832298	0.00495052	0.0133119
HAND1	0.502548	0.217824	1.15944	0.0700364	0.107815
HBP1	4.43236	1.21863	16.1213	0.0111399	0.0236843
HDX	0.386741	0.19907	0.751337	0.00163919	0.00822224
HES4	1.07049	0.466919	2.45427	0.856598	0.891059
HES6	7.57354	2.40913	23.8088	9.98473e-05	0.00659536
HES7	2.10997	0.902455	4.93316	0.0529665	0.0858103
HIC2	3.23122	1.47428	7.08194	0.00100151	0.0074491
HIF1A	0.92206	0.358599	2.37088	0.849989	0.885803
HIF3A	0.4504	0.215089	0.943143	0.0175231	0.0335106
HINFP	4.65382	1.76824	12.2483	0.000469224	0.00677018
HIVEP1	1.52231	0.55254	4.19413	0.361388	0.435137
HIVEP2	0.833975	0.485709	1.43196	0.459755	0.530542
HLF	1.41036	0.759284	2.61974	0.221596	0.286954
HMBOX1	0.493873	0.201977	1.20762	0.0824269	0.123807
HMG20A	2.25788	0.745426	6.83906	0.105739	0.153239
HMG20B	2.53965	1.01562	6.35058	0.0251925	0.0455923
HMGA1	1.78533	0.719293	4.4313	0.160495	0.220124
HMGA2	2.76693	1.43262	5.344	0.000665497	0.0074491
HMGN3	1.17628	0.612255	2.2599	0.584159	0.652617
HMX1	2.27686	1.01953	5.08478	0.0241837	0.0440893
HMX2	1.67893	0.720843	3.91042	0.177337	0.240117
HMX3	3.41286	1.39661	8.33996	0.00249341	0.00906915
HOMEZ	2.82162	1.12537	7.07464	0.0129903	0.0262835
HOXA11	3.34073	1.47767	7.55272	0.00113443	0.0074491
HOXA6	0.346134	0.127567	0.939178	0.0193055	0.0362991
HOXA7	1.05652	0.476294	2.34357	0.879267	0.902374
HOXB6	2.87621	1.20015	6.89299	0.00779831	0.018546
HOXB7	4.71849	1.86349	11.9475	0.000236914	0.00659536
HOXC10	3.6535	1.51426	8.81491	0.0012029	0.00756397
HOXC11	2.89705	1.5008	5.59228	0.000370833	0.00659536
HOXC13	3.28493	1.52552	7.07349	0.000641935	0.0074491
HSF1	1.3805	0.691167	2.75733	0.304918	0.377712
HSF4	3.71135	1.57284	8.7575	0.000772728	0.0074491
IKZF1	0.314665	0.126401	0.783331	0.00526146	0.0136982
IKZF2	0.283863	0.123919	0.650249	0.000825177	0.0074491
IKZF3	0.246975	0.0933365	0.653511	0.00155886	0.0081974
IKZF4	0.310493	0.134705	0.715685	0.00204951	0.00884885
IKZF5	1.39454	0.613564	3.16957	0.372605	0.446644
IRF1	0.256621	0.100161	0.657481	0.00146102	0.00795691
IRF3	2.26745	0.973756	5.27988	0.0330114	0.0570961
IRF4	0.33678	0.135887	0.834669	0.00830283	0.0191326
IRF5	0.382606	0.166567	0.87885	0.0109897	0.0235674
IRF6	0.390873	0.19446	0.785674	0.00305927	0.0100442
IRF7	0.683161	0.303977	1.53534	0.300327	0.37298
IRF8	0.385409	0.168711	0.880443	0.0110702	0.0236579
IRF9	5.75988	1.93064	17.1841	0.000421927	0.00677018
ISL1	2.89526	1.36696	6.13223	0.00182058	0.00854979
ISL2	2.93644	1.50916	5.71356	0.000367802	0.00659536
JAZF1	0.413424	0.198867	0.859465	0.00789058	0.0186459
JUND	0.672909	0.241705	1.87338	0.394409	0.469745
KAT7	0.823434	0.401076	1.69056	0.55219	0.622964
KCMF1	2.03683	1.10785	3.7448	0.0101285	0.022104
KCNIP3	0.588104	0.297105	1.16412	0.0870236	0.129662
KDM2A	1.91983	1.07367	3.43286	0.0134949	0.0271361
KDM5B	2.65184	1.33015	5.28679	0.00186211	0.00863554
KIN	3.87285	1.61236	9.3025	0.000671007	0.0074491
KLF11	2.41533	1.12122	5.20313	0.0114266	0.0240753
KLF12	0.633635	0.285045	1.40852	0.208642	0.274004
KLF13	0.48681	0.240224	0.986513	0.0248633	0.0451065
KLF15	0.91966	0.500719	1.68912	0.761713	0.814963
KLF16	2.79075	1.36193	5.71857	0.00163833	0.00822224
KLF17	1.77917	0.870211	3.63754	0.0761765	0.115353
KLF3	5.31145	1.77194	15.9213	0.000813156	0.0074491
KLF6	4.66009	1.55559	13.9602	0.00201727	0.00884885
KLF7	0.0868418	0.0225002	0.335174	6.81097e-05	0.00659536
KLF8	0.22158	0.0905192	0.542402	0.000211068	0.00659536
KLF9	0.347326	0.164982	0.731205	0.00176664	0.00836404
KMT2A	1.87507	0.796387	4.4148	0.106101	0.15325
KMT2B	1.51857	0.656506	3.51262	0.272819	0.341945
L3MBTL1	0.444162	0.171343	1.15137	0.0607285	0.09567
L3MBTL4	0.265422	0.118331	0.595356	0.00030119	0.00659536
LBX2	2.98982	1.3238	6.75255	0.00308553	0.0100857
LCOR	4.01334	1.47355	10.9307	0.00226653	0.00887304
LCORL	0.59522	0.336233	1.05369	0.045541	0.0752593
LEF1	2.0662	1.18679	3.59726	0.00396312	0.0117718
LHX2	2.91654	1.34774	6.31146	0.00227207	0.00887304
LHX3	4.54366	1.75101	11.7903	0.000475176	0.00677018
LHX5	2.99098	1.39207	6.42636	0.00161455	0.00822224
LIN54	0.682843	0.333925	1.39634	0.240439	0.304966
LMX1B	3.45576	1.50264	7.94754	0.00104725	0.0074491
LTF	0.287245	0.130073	0.634337	0.0005285	0.00712995
LYL1	0.794635	0.369219	1.71022	0.50916	0.582122
MAF	0.394649	0.18803	0.828314	0.00577216	0.0146676
MAFF	3.58459	1.5581	8.24679	0.000744051	0.0074491
MAFG	1.32276	0.647068	2.70402	0.389174	0.464256
MAFK	0.454504	0.231262	0.893245	0.0101993	0.0221933
MAZ	2.5951	1.24503	5.40917	0.00426303	0.0123501
MBD4	1.11791	0.517933	2.41289	0.749812	0.805153
MBNL2	0.432122	0.182813	1.02142	0.0317962	0.0552525
MECOM	0.551889	0.31887	0.95519	0.0170714	0.0327313
MECP2	0.504178	0.284257	0.894247	0.0085248	0.0194761
MEF2C	0.530289	0.226066	1.24391	0.101485	0.148524
MEIS1	0.300916	0.126713	0.714608	0.00224023	0.00887304
MITF	0.240888	0.10619	0.546444	0.000130651	0.00659536
MKX	0.736309	0.326335	1.66133	0.407645	0.481645
MLX	1.47031	0.817571	2.64417	0.148245	0.206763
MLXIPL	0.945092	0.417885	2.13743	0.87893	0.902374
MSANTD3	3.02978	1.35914	6.75397	0.00233634	0.0089822
MSC	0.427802	0.196386	0.931914	0.0163699	0.0321335
MSX1	5.68168	1.95199	16.5378	0.000344628	0.00659536
MSX2	0.466507	0.251615	0.864927	0.0065562	0.0162157
MTERF1	0.458822	0.244425	0.861278	0.00646549	0.0160986
MTERF2	1.94843	0.686755	5.52798	0.159134	0.218662
MTERF3	1.30729	0.620053	2.75625	0.429086	0.502883
MTERF4	1.84519	1.06219	3.2054	0.0146193	0.0290818
MTF1	2.30002	0.698232	7.57641	0.124061	0.175848
MTF2	3.39754	1.61559	7.14492	0.000292687	0.00659536
MXD1	2.54701	1.32925	4.88037	0.001553	0.0081974
MXD3	2.8171	1.44501	5.49206	0.000637941	0.0074491
MXD4	0.481802	0.20636	1.1249	0.0580033	0.0923572
MYBL1	2.7823	1.40354	5.51547	0.00099588	0.0074491
MYBL2	2.40117	1.31993	4.36812	0.00127163	0.00775832
MYC	3.13302	1.41786	6.92296	0.00152143	0.00818045
MYCL	0.207361	0.0814343	0.528016	0.000211207	0.00659536
MYNN	1.19683	0.628981	2.27735	0.538698	0.611488
MYPOP	0.797509	0.414361	1.53494	0.446857	0.517266
MYSM1	0.901837	0.371296	2.19046	0.797734	0.842243
MYT1	0.805986	0.446864	1.45372	0.420845	0.494093
MZF1	0.748699	0.353817	1.58429	0.395365	0.470129
NCOA2	0.410348	0.159826	1.05355	0.0375787	0.063424
NCOA3	0.369084	0.158431	0.859828	0.00947883	0.021121
NEUROG2	1.66274	0.836439	3.30534	0.103312	0.1509
NFAT5	0.287062	0.0996601	0.826855	0.0094099	0.0210306
NFATC2	0.818175	0.364849	1.83476	0.584395	0.652617
NFATC4	2.48108	1.16464	5.28554	0.00817376	0.0190123
NFE2L1	0.352791	0.149811	0.830789	0.00741462	0.0178625
NFE2L2	1.76418	0.883475	3.52282	0.0707825	0.108514
NFIA	1.6895	0.997982	2.86017	0.028325	0.050522
NFIC	2.3361	1.0466	5.21439	0.020015	0.0373143
NFIL3	2.79021	1.33166	5.8463	0.00226142	0.00887304
NFIX	2.34479	1.0531	5.22084	0.019105	0.0361631
NFKB1	0.271239	0.100798	0.72988	0.0037151	0.0113441
NFKB2	1.24269	0.489978	3.15173	0.607321	0.672586
NFX1	1.42094	0.644142	3.13449	0.328343	0.404031
NFXL1	1.17616	0.607133	2.2785	0.589117	0.65536
NFYA	2.62612	1.19405	5.77573	0.00700681	0.0171828
NFYB	0.394317	0.175329	0.886823	0.0114908	0.0240753
NFYC	1.88174	1.05065	3.37023	0.0169485	0.0326536
NKRF	0.58426	0.324251	1.05276	0.044539	0.0737676
NKX3-2	2.98894	1.28256	6.96559	0.0043905	0.0124818
NPAS1	1.12608	0.610971	2.07546	0.669045	0.7322
NPAS2	2.95943	1.42225	6.158	0.00111675	0.0074491
NPAS3	0.390529	0.196082	0.777803	0.00266433	0.00928137
NR0B1	0.407578	0.210341	0.789767	0.00282129	0.00965048
NR1D2	1.82453	0.956677	3.47966	0.040345	0.0677284
NR1H3	1.95869	1.09043	3.5183	0.0115185	0.0240753
NR1H4	1.14033	0.553228	2.35048	0.689426	0.751181
NR1I3	3.90316	1.60449	9.49503	0.000746475	0.0074491
NR2C1	2.60744	0.841182	8.08237	0.0622236	0.0977878
NR2C2	2.39279	0.863463	6.63081	0.0595427	0.0944031
NR2E1	2.99503	1.3835	6.48371	0.00176975	0.00836404
NR2F1	0.412616	0.193717	0.878869	0.00996345	0.0218724
NR2F6	2.53614	1.12897	5.69726	0.01137	0.0240753
NR3C1	0.20902	0.0823097	0.530793	0.000217967	0.00659536
NR3C2	0.337158	0.151083	0.752406	0.00287037	0.00968564
NR4A3	3.41908	1.48633	7.86509	0.00116066	0.00748879
NR5A1	3.86457	1.61486	9.24841	0.000649272	0.0074491
NRL	1.3768	0.667022	2.84187	0.33142	0.406323
OLIG1	1.0736	0.577162	1.99704	0.801141	0.843472
OLIG2	2.93607	1.18701	7.26233	0.00884716	0.020014
OTX1	3.20495	1.56464	6.56488	0.000349636	0.00659536
OVOL3	1.57355	0.915992	2.70314	0.0651493	0.10168
PA2G4	3.06423	1.30349	7.2034	0.0039297	0.0117718
PATZ1	0.965795	0.564413	1.65262	0.88659	0.908632
PBX1	2.61535	1.32492	5.16262	0.00185897	0.00863554
PBX2	0.95006	0.476188	1.8955	0.87031	0.897468
PCGF2	1.86836	0.867899	4.02207	0.07274	0.111227
PCGF6	3.38319	1.41176	8.10761	0.00214273	0.00884885
PEG3	1.59941	0.668176	3.8285	0.236267	0.301219
PGR	2.09529	1.09544	4.00775	0.0120531	0.024912
PHF1	1.4468	0.683489	3.06257	0.278285	0.348208
PHF19	2.29561	1.24934	4.21809	0.00264141	0.00924974
PHF20	0.18744	0.061233	0.573769	0.000986959	0.0074491
PHF21A	2.50727	1.29294	4.8621	0.00224958	0.00887304
PIN1	3.14192	1.35104	7.30668	0.00282703	0.00965048
PITX1	2.76726	1.39606	5.48524	0.00105802	0.0074491
PITX3	2.16952	1.18219	3.98144	0.00498478	0.0133119
PKNOX2	0.595906	0.321406	1.10484	0.0649332	0.101646
PLAGL1	0.37815	0.176349	0.810877	0.00501394	0.0133119
POGK	1.59554	0.782267	3.25433	0.14906	0.207509
POU2AF1	0.35515	0.153333	0.822596	0.0066677	0.0164367
POU2F2	0.573904	0.222082	1.48308	0.197942	0.262574
POU4F1	3.27751	1.25478	8.56091	0.00649789	0.0161252
PPARA	1.98662	1.04222	3.78678	0.0191652	0.0361846
PPARD	0.380788	0.195818	0.740482	0.0013952	0.00782825
PRDM1	0.283137	0.121611	0.659205	0.00101399	0.0074491
PRDM10	1.33279	0.591642	3.00237	0.436196	0.508097
PRDM12	1.38273	0.662971	2.88391	0.331849	0.406323
PRDM15	5.83344	1.98182	17.1706	0.000323318	0.00659536
PRDM2	0.395315	0.156728	0.997101	0.0272366	0.0489335
PRDM4	0.424869	0.18919	0.95414	0.0198628	0.0371239
PREB	1.18328	0.565829	2.4745	0.615587	0.67971
PRMT3	2.18995	0.706565	6.78761	0.127178	0.179745
PROX1	2.3914	1.09875	5.20482	0.0135968	0.0271937
PROX2	0.390266	0.186617	0.816154	0.00499552	0.0133119
PRR12	0.949443	0.47032	1.91666	0.870859	0.897468
PRRX1	1.67529	0.920292	3.04969	0.057962	0.0923572
PRRX2	2.42301	1.24611	4.71143	0.00339474	0.0107187
PURA	0.204918	0.0734174	0.571953	0.000675524	0.0074491
PURB	3.27035	1.42257	7.51823	0.00172901	0.00833068
RAG1	0.585578	0.249856	1.3724	0.166642	0.226878
RARA	0.304584	0.125263	0.740613	0.00322855	0.0103501
RARB	0.216145	0.0843222	0.55405	0.000340889	0.00659536
RARG	1.56658	0.929007	2.6417	0.0586255	0.093148
RBSN	1.58644	0.781652	3.21985	0.15125	0.20938
REL	1.00361	0.494403	2.03726	0.991066	0.993744
REPIN1	0.462836	0.249157	0.859765	0.00617651	0.0155355
REST	0.893017	0.420367	1.8971	0.740981	0.79798
REXO4	3.29868	1.40726	7.73223	0.00204237	0.00884885
RFX2	0.550798	0.255857	1.18574	0.0868744	0.129662
RFX5	2.21539	1.23584	3.97134	0.00270184	0.00936805
RFX6	3.27696	1.55981	6.88449	0.000432506	0.00677018
RFX7	2.93346	1.25408	6.86175	0.00530907	0.0137739
RFX8	0.659997	0.341891	1.27408	0.164353	0.224999
RORA	2.8786	1.33243	6.21895	0.00251656	0.00907254
RORB	1.67543	0.942967	2.97684	0.048119	0.0786438
RORC	0.29591	0.14085	0.621671	0.000305408	0.00659536
RUNX3	0.680766	0.333292	1.3905	0.235953	0.301219
RXRB	0.797559	0.332543	1.91283	0.569233	0.640927
SAFB	14.0902	3.37939	58.7484	4.53244e-05	0.00659536
SAFB2	3.53948	1.32805	9.43332	0.00453565	0.0126619
SALL4	0.701473	0.355687	1.38342	0.250456	0.316589
SCRT2	1.11271	0.629055	1.96824	0.680196	0.742214
SETBP1	0.227563	0.0883776	0.585951	0.000570631	0.0074491
SETDB1	2.33859	1.21919	4.48576	0.00409217	0.0119543
SETDB2	1.43417	0.752863	2.73203	0.218093	0.283264
SGSM2	1.92609	1.05707	3.50954	0.0161808	0.0318465
SIM2	2.51483	1.2993	4.86751	0.00211257	0.00884885
SIX5	3.0734	1.29361	7.30191	0.00428962	0.0123501
SLC2A4RG	0.842818	0.432295	1.64319	0.572892	0.64407
SMAD1	0.170123	0.0514945	0.562039	0.00110436	0.0074491
SMAD3	3.5343	1.52055	8.21496	0.000984584	0.0074491
SMAD4	2.02069	1.1138	3.66599	0.00933663	0.0209933
SMAD5	0.375353	0.173945	0.809969	0.00504129	0.0133119
SNAI1	0.789275	0.419609	1.48461	0.409671	0.483268
SNAI2	2.3257	1.23602	4.37607	0.00329214	0.010484
SNAPC2	2.88096	1.34064	6.191	0.00232885	0.0089822
SNAPC4	3.64234	1.47454	8.99711	0.00165224	0.00822793
SNAPC5	1.51838	0.762105	3.02514	0.182312	0.24374
SON	2.14224	0.967447	4.74361	0.0348958	0.0596606
SOX1	3.55039	1.49567	8.42783	0.00125414	0.00775474
SOX12	1.7649	0.788498	3.95039	0.120658	0.17151
SOX17	1.00028	0.482194	2.07502	0.999327	0.999327
SOX18	0.390712	0.164742	0.926636	0.0166016	0.0321836
SOX30	1.86565	0.899761	3.8684	0.0597859	0.0945866
SOX7	0.437475	0.219229	0.872988	0.00843939	0.0193871
SOX9	0.370874	0.185915	0.739843	0.00156877	0.0081974
SP100	1.06021	0.504535	2.22789	0.862406	0.894972
SP140	0.4034	0.178864	0.909808	0.0140093	0.0279433
SP140L	0.490696	0.261144	0.922032	0.0129738	0.0262835
SP2	0.950264	0.377484	2.39216	0.903189	0.923094
SP3	1.98999	0.997869	3.96851	0.0282068	0.050522
SP4	0.709225	0.317437	1.58457	0.346812	0.42186
SP5	3.86212	1.60739	9.27963	0.000691378	0.0074491
SP8	3.29267	1.57705	6.87466	0.000366068	0.00659536
SP9	3.76136	1.73441	8.15714	0.000165195	0.00659536
SPEN	0.710484	0.290601	1.73705	0.400009	0.474132
SPI1	0.364508	0.153307	0.866669	0.010321	0.0223757
SPIB	0.30105	0.119975	0.755417	0.00407494	0.011951
SREBF2	1.52517	0.757603	3.07039	0.184209	0.245832
STAT1	1.68585	0.822801	3.45416	0.109005	0.156747
STAT3	0.268897	0.107147	0.674829	0.00167754	0.00823852
STAT4	0.284609	0.115574	0.700873	0.00214535	0.00884885
STAT5A	0.271305	0.108728	0.67698	0.00168768	0.00823852
STAT5B	0.275279	0.129703	0.584244	0.000161144	0.00659536
STAT6	0.310486	0.134076	0.719006	0.00216989	0.00887304
TAL1	0.340077	0.163981	0.705277	0.00113435	0.0074491
TBP	0.984603	0.373953	2.59242	0.971856	0.978449
TBPL1	1.29006	0.631175	2.63676	0.4329	0.505845
TBX10	0.205284	0.0761108	0.553684	0.000443589	0.00677018
TBX2	1.38808	0.756327	2.54755	0.23453	0.301075
TBX21	0.589597	0.308197	1.12793	0.0730196	0.111227
TBX22	0.261898	0.114727	0.597859	0.000352887	0.00659536
TBX3	2.87048	1.18673	6.94317	0.00859288	0.019558
TBX5	2.03196	1.02276	4.03695	0.0230036	0.0422492
TBX6	0.937983	0.428046	2.05542	0.857434	0.891059
TCF12	1.72498	0.846374	3.51566	0.0918816	0.13608
TCF15	0.761453	0.3695	1.56918	0.406749	0.481353
TCF20	2.26457	1.18191	4.339	0.00565822	0.0144275
TCF21	0.672745	0.406362	1.11375	0.0834885	0.125148
TCF3	3.20089	1.50324	6.81574	0.000703114	0.0074491
TCF7	1.82276	1.04982	3.16479	0.0166123	0.0321836
TCF7L1	0.585198	0.314784	1.08791	0.05716	0.0915611
TCF7L2	3.77866	1.42954	9.98804	0.00260859	0.00924974
TCFL5	0.453306	0.245122	0.838301	0.00461581	0.012737
TEAD1	2.35925	1.20292	4.62712	0.00503243	0.0133119
TERF1	2.41132	1.16468	4.99231	0.0077605	0.0185208
TET1	2.26138	1.21906	4.1949	0.00365077	0.011287
TET3	2.09862	1.2032	3.66043	0.00335528	0.0106394
TFDP1	2.71803	1.37081	5.38926	0.00130229	0.0077934
TFDP2	0.636799	0.319346	1.26982	0.150053	0.208246
TFE3	0.417159	0.224149	0.776366	0.0019468	0.0088401
TFEB	0.225858	0.0887154	0.575004	0.000457093	0.00677018
TFEC	0.356131	0.162626	0.779886	0.00373943	0.0113716
TGIF1	2.83816	1.33039	6.05472	0.00244114	0.00906915
TGIF2	2.17466	1.144	4.13387	0.00776276	0.0185208
THAP1	1.02856	0.497188	2.12782	0.932058	0.947353
THAP10	0.391039	0.199136	0.767874	0.00219296	0.00887304
THAP12	0.91565	0.475504	1.76321	0.767212	0.817919
THAP3	1.52589	0.712074	3.26979	0.222289	0.287349
THAP4	2.37461	1.18931	4.74122	0.00590316	0.0149493
THAP5	0.437648	0.218011	0.878558	0.00904969	0.0204099
THAP6	0.751735	0.394596	1.43211	0.329752	0.405093
THAP7	1.64389	0.614904	4.39477	0.265855	0.33378
THAP9	0.920665	0.437042	1.93946	0.807073	0.848227
THRB	0.252046	0.0976829	0.650342	0.00137259	0.00782825
THYN1	0.902293	0.329425	2.47137	0.822279	0.862087
TIGD1	5.75965	2.18322	15.1948	7.09982e-05	0.00659536
TIGD2	0.735359	0.356832	1.51543	0.349397	0.423615
TIGD4	0.328365	0.147428	0.731363	0.00220485	0.00887304
TIGD6	0.348806	0.161431	0.753671	0.00261952	0.00924974
TMF1	0.855745	0.359201	2.03869	0.69283	0.753783
TOPORS	1.65958	0.823233	3.34559	0.111728	0.160043
TSHZ3	1.08526	0.579078	2.03392	0.774319	0.82313
TTF1	2.72304	1.29734	5.71548	0.00293893	0.00977887
TWIST1	0.496638	0.252222	0.977904	0.0229786	0.0422492
TWIST2	2.25264	0.950035	5.34124	0.0384037	0.0646157
UBP1	0.878316	0.406209	1.89912	0.711111	0.770483
USF1	3.50158	1.53768	7.97374	0.000802031	0.0074491
USF3	0.24765	0.0884849	0.693117	0.00283403	0.00965048
VAX1	3.2916	1.49552	7.24474	0.000886756	0.0074491
VAX2	4.48124	1.81242	11.0799	0.000265101	0.00659536
VDR	2.34898	1.15834	4.76346	0.00784121	0.0185884
VENTX	0.71902	0.326914	1.58142	0.356933	0.431342
WIZ	2.071	0.99423	4.31392	0.0289737	0.051309
XPA	3.59265	1.42315	9.06941	0.00236574	0.00898892
YBX1	2.86288	1.25955	6.50712	0.00480477	0.0130115
YBX2	3.43818	1.53955	7.67826	0.000716083	0.0074491
YY1	2.37188	1.08472	5.18639	0.015098	0.0298739
YY2	0.413308	0.19358	0.882445	0.0103435	0.0223757
ZBED4	2.21605	1.15598	4.24823	0.00711329	0.0173051
ZBED5	1.76113	0.896061	3.46134	0.0652288	0.10168
ZBED6	2.13809	0.720309	6.34651	0.124184	0.175848
ZBTB1	1.10789	0.519956	2.36063	0.765597	0.817371
ZBTB10	1.97745	1.02654	3.80923	0.0220712	0.0407384
ZBTB11	0.668812	0.325757	1.37314	0.218365	0.283264
ZBTB12	3.58607	1.63064	7.88641	0.000361163	0.00659536
ZBTB16	0.446757	0.23697	0.842265	0.00515604	0.0134837
ZBTB17	1.3813	0.681837	2.79833	0.313856	0.387489
ZBTB2	3.06401	1.45652	6.44564	0.000918866	0.0074491
ZBTB21	2.5676	0.90022	7.32328	0.0476545	0.0780566
ZBTB24	1.56639	0.767045	3.19873	0.166493	0.226878
ZBTB25	1.0279	0.589779	1.79147	0.913185	0.930747
ZBTB33	0.503861	0.276307	0.918819	0.0120251	0.024912
ZBTB34	3.61914	1.56587	8.36479	0.000726363	0.0074491
ZBTB37	1.3937	0.733234	2.64909	0.255229	0.321528
ZBTB38	0.322514	0.14345	0.725095	0.00210791	0.00884885
ZBTB4	0.258007	0.0983229	0.677029	0.00199382	0.0088401
ZBTB43	1.05985	0.545547	2.05901	0.847215	0.884154
ZBTB44	1.5325	0.720736	3.25853	0.212895	0.278113
ZBTB45	0.769019	0.422833	1.39864	0.333775	0.40694
ZBTB46	0.458477	0.247024	0.850935	0.00550742	0.0141892
ZBTB47	0.782365	0.360543	1.69771	0.485581	0.55602
ZBTB49	0.792469	0.458603	1.36939	0.349233	0.423615
ZBTB5	3.84513	1.57913	9.36276	0.00086452	0.0074491
ZBTB6	2.16704	0.859509	5.46366	0.0656452	0.102115
ZBTB7A	0.367579	0.182306	0.741141	0.00168071	0.00823852
ZBTB8A	2.67133	1.36064	5.2446	0.00134591	0.00782825
ZEB1	0.745522	0.324243	1.71416	0.43751	0.508828
ZFHX4	1.87922	1.0304	3.42725	0.0208375	0.0385667
ZFP1	0.558304	0.238399	1.30748	0.131635	0.185338
ZFP14	0.567928	0.327249	0.985616	0.0238801	0.043643
ZFP2	0.332716	0.152085	0.727884	0.00197305	0.0088401
ZFP37	0.58614	0.281808	1.21913	0.10835	0.156107
ZFP62	0.470856	0.242799	0.913125	0.0123059	0.0252236
ZFP64	0.335246	0.144103	0.779925	0.00438293	0.0124818
ZFP69	0.944884	0.495861	1.80052	0.84653	0.884154
ZFP90	0.378691	0.187541	0.764669	0.00235274	0.00898892
ZFPM1	1.37696	0.622115	3.04769	0.375496	0.449384
ZFPM2	0.242288	0.095999	0.6115	0.000749974	0.0074491
ZFX	0.197856	0.0708382	0.552625	0.000516235	0.00709345
ZGLP1	7.34152	2.27807	23.6594	0.000176902	0.00659536
ZGPAT	0.543851	0.291424	1.01493	0.0316404	0.0551108
ZHX1	1.7135	0.90714	3.23664	0.0623364	0.0977878
ZKSCAN1	0.828611	0.388447	1.76754	0.584893	0.652617
ZKSCAN4	1.14174	0.583674	2.23338	0.663665	0.727384
ZKSCAN5	0.902745	0.387865	2.10111	0.78978	0.837167
ZKSCAN8	1.64744	0.795134	3.41334	0.131428	0.185338
ZMAT1	0.47514	0.246464	0.915986	0.0125786	0.0257115
ZMAT4	1.98409	0.993386	3.96283	0.0292509	0.0515538
ZNF10	0.494869	0.274381	0.892536	0.00865172	0.0196317
ZNF107	3.3056	1.26267	8.65383	0.00624451	0.0156535
ZNF114	1.70207	0.723437	4.00453	0.171219	0.232258
ZNF12	0.300434	0.133077	0.678256	0.00115135	0.00748879
ZNF121	3.21728	1.14262	9.05892	0.0129663	0.0262835
ZNF131	1.36764	0.702805	2.6614	0.300596	0.37298
ZNF133	0.594895	0.298949	1.18382	0.0966307	0.142262
ZNF135	0.427457	0.223338	0.818127	0.00395322	0.0117718
ZNF138	1.60214	0.667006	3.8483	0.236423	0.301219
ZNF140	0.527604	0.287232	0.969134	0.0206294	0.0383635
ZNF142	2.29666	1.17913	4.47334	0.00604646	0.0152601
ZNF143	2.59221	1.37317	4.89346	0.000967464	0.0074491
ZNF146	1.02664	0.514129	2.05005	0.933309	0.947353
ZNF148	1.62262	0.794096	3.3156	0.135955	0.191058
ZNF154	0.425941	0.202587	0.895547	0.0114721	0.0240753
ZNF155	0.571343	0.20096	1.62437	0.238308	0.302782
ZNF165	0.371423	0.178623	0.772323	0.00290106	0.00969633
ZNF169	1.80339	0.918191	3.54197	0.0544953	0.0878888
ZNF174	0.402522	0.20812	0.778514	0.00239199	0.00900941
ZNF18	0.34102	0.151016	0.770083	0.00364674	0.011287
ZNF182	0.447201	0.228628	0.874736	0.00828338	0.0191326
ZNF189	0.710875	0.396788	1.27358	0.197652	0.262574
ZNF19	0.386661	0.184891	0.808622	0.00458292	0.012736
ZNF202	2.65659	1.35486	5.20901	0.00140318	0.00782825
ZNF208	0.658716	0.40356	1.0752	0.0607279	0.09567
ZNF213	0.379037	0.177257	0.810514	0.00495951	0.0133119
ZNF214	0.200528	0.0765515	0.525288	0.000239892	0.00659536
ZNF215	0.39359	0.210294	0.73665	0.00105829	0.0074491
ZNF217	0.155126	0.0490648	0.490453	0.000365868	0.00659536
ZNF219	0.776805	0.4034	1.49585	0.396194	0.470361
ZNF224	0.589801	0.305959	1.13697	0.0766109	0.115774
ZNF23	0.402728	0.209259	0.775069	0.00222891	0.00887304
ZNF232	0.675385	0.300519	1.51786	0.286036	0.357304
ZNF236	1.4374	0.764403	2.70293	0.205965	0.271056
ZNF248	2.11588	0.936418	4.78094	0.0429897	0.071361
ZNF25	0.438422	0.175775	1.09352	0.0470465	0.0772883
ZNF251	0.990082	0.449843	2.17912	0.977811	0.983111
ZNF257	0.338534	0.15568	0.736159	0.00214662	0.00884885
ZNF263	0.604818	0.340958	1.07288	0.0534761	0.0864471
ZNF267	0.305273	0.135698	0.686757	0.00127563	0.00775832
ZNF275	0.539382	0.306094	0.95047	0.0164591	0.032143
ZNF277	0.677575	0.35692	1.2863	0.181346	0.243324
ZNF280C	1.29261	0.620831	2.69131	0.441069	0.512165
ZNF282	3.59152	1.6781	7.6867	0.000216697	0.00659536
ZNF287	0.370984	0.170233	0.808478	0.00507943	0.013365
ZNF292	0.596991	0.303291	1.1751	0.0935947	0.138066
ZNF300	0.840897	0.408968	1.729	0.596691	0.662791
ZNF316	1.09423	0.532133	2.25006	0.783358	0.831547
ZNF318	0.838297	0.396482	1.77244	0.60408	0.669996
ZNF319	0.35109	0.169441	0.727477	0.00156407	0.0081974
ZNF324	0.748147	0.370941	1.50893	0.362614	0.435371
ZNF329	0.546365	0.289067	1.03268	0.0366172	0.0621738
ZNF333	0.887407	0.391222	2.0129	0.748184	0.804569
ZNF334	0.516047	0.260564	1.02203	0.033088	0.0570961
ZNF335	1.18148	0.570525	2.4467	0.614068	0.679044
ZNF337	0.478362	0.22263	1.02785	0.0338247	0.058097
ZNF33A	1.08296	0.495248	2.36811	0.822584	0.862087
ZNF34	0.586822	0.26676	1.2909	0.136678	0.191711
ZNF354A	0.624953	0.350927	1.11296	0.0729727	0.111227
ZNF354B	0.745713	0.307134	1.81057	0.466555	0.535759
ZNF354C	0.454954	0.236615	0.874766	0.00800878	0.0188421
ZNF358	0.864906	0.285112	2.62374	0.773438	0.82313
ZNF362	2.09838	1.05293	4.18186	0.0179901	0.0343152
ZNF365	0.674393	0.341164	1.3331	0.203194	0.268752
ZNF366	0.206187	0.0716595	0.593266	0.00100671	0.0074491
ZNF367	2.59261	1.25191	5.3691	0.00397018	0.0117718
ZNF37A	1.87694	0.78566	4.48401	0.111504	0.16003
ZNF384	0.435391	0.212555	0.891842	0.0106924	0.0229964
ZNF385B	0.221028	0.0814479	0.599813	0.000874077	0.0074491
ZNF385D	0.384929	0.198904	0.744934	0.00145797	0.00795691
ZNF395	1.07494	0.577427	2.00111	0.797974	0.842243
ZNF398	0.817073	0.408514	1.63423	0.521185	0.594038
ZNF404	0.755107	0.416273	1.36974	0.299145	0.372426
ZNF407	2.00939	0.944254	4.276	0.0419504	0.0702646
ZNF41	0.325704	0.15036	0.705526	0.00140053	0.00782825
ZNF410	2.3986	1.07421	5.35582	0.0165132	0.0321595
ZNF414	0.776036	0.315827	1.90684	0.53471	0.60852
ZNF419	0.607862	0.308843	1.19639	0.105597	0.153239
ZNF423	0.543964	0.306001	0.966979	0.019823	0.0371239
ZNF428	1.54266	0.607484	3.91747	0.305868	0.378257
ZNF429	0.209324	0.0728155	0.601746	0.00111414	0.0074491
ZNF441	0.514734	0.284661	0.930761	0.0135931	0.0271937
ZNF443	0.488245	0.231468	1.02988	0.0344831	0.0590912
ZNF444	2.45205	0.957005	6.28268	0.0358708	0.0610462
ZNF445	0.718297	0.34556	1.49309	0.319565	0.393882
ZNF446	1.17382	0.53257	2.58718	0.655324	0.719306
ZNF449	0.408721	0.190843	0.875343	0.00970926	0.0215053
ZNF451	1.16643	0.671916	2.0249	0.538966	0.611488
ZNF460	3.16939	1.21621	8.2593	0.00802441	0.0188421
ZNF462	3.72136	1.43182	9.67198	0.00245833	0.00906915
ZNF467	0.440611	0.192124	1.01049	0.0297398	0.0522912
ZNF468	0.47168	0.241854	0.919902	0.0132742	0.0267648
ZNF470	0.564647	0.291345	1.09433	0.0572566	0.0915611
ZNF471	0.339743	0.15507	0.744344	0.00244688	0.00906915
ZNF473	1.4293	0.677924	3.01346	0.291851	0.363956
ZNF48	0.555571	0.264664	1.16623	0.0810319	0.121959
ZNF480	0.562084	0.309312	1.02143	0.0337471	0.058097
ZNF483	0.494509	0.27492	0.889493	0.00828405	0.0191326
ZNF487	7.82396	2.19259	27.9188	0.000371312	0.00659536
ZNF490	0.754923	0.33691	1.69158	0.44306	0.513673
ZNF491	0.313812	0.132077	0.745611	0.00319978	0.0103228
ZNF496	3.21214	1.46363	7.04949	0.00108331	0.0074491
ZNF503	2.32898	1.24732	4.34864	0.00288022	0.00968564
ZNF510	2.18257	0.934321	5.09846	0.0428724	0.0713259
ZNF511	6.35554	2.19515	18.401	0.000128556	0.00659536
ZNF513	2.16292	1.09886	4.25733	0.0121538	0.0250503
ZNF518A	1.84736	0.860804	3.9646	0.0768686	0.115928
ZNF518B	0.638093	0.341412	1.19258	0.113808	0.162708
ZNF521	2.89802	1.37376	6.11356	0.00170347	0.00826128
ZNF524	0.542191	0.284131	1.03463	0.037048	0.0627617
ZNF536	1.7458	0.920257	3.31191	0.0554258	0.0890172
ZNF540	0.506401	0.241812	1.0605	0.0427368	0.07126
ZNF547	1.61913	0.660673	3.96803	0.236672	0.301219
ZNF549	0.543227	0.291101	1.01372	0.0313092	0.0546621
ZNF558	1.00835	0.483651	2.10228	0.980123	0.984102
ZNF561	0.555204	0.31178	0.988681	0.0247921	0.0450877
ZNF562	1.34076	0.603968	2.97639	0.418283	0.492645
ZNF571	0.387457	0.187696	0.799822	0.0039821	0.0117718
ZNF573	0.404906	0.193532	0.847141	0.00702097	0.0171828
ZNF574	2.75873	1.13591	6.70004	0.0118253	0.0245781
ZNF576	0.617499	0.329565	1.157	0.0910307	0.13509
ZNF579	0.583114	0.226575	1.5007	0.20913	0.274159
ZNF580	2.09297	0.844749	5.18561	0.0731519	0.111227
ZNF581	3.65265	1.46759	9.09099	0.00176432	0.00836404
ZNF584	4.59622	1.36892	15.4321	0.0055732	0.014309
ZNF585A	0.512875	0.278897	0.943147	0.0158347	0.0312483
ZNF586	2.388	1.26257	4.51661	0.00264278	0.00924974
ZNF592	1.67422	0.651114	4.30493	0.229695	0.295379
ZNF598	2.06368	0.925819	4.6	0.0466415	0.0769067
ZNF605	0.407184	0.18955	0.8747	0.00969269	0.0215053
ZNF609	1.70559	0.824085	3.53002	0.10616	0.15325
ZNF611	0.585716	0.27625	1.24186	0.117169	0.16687
ZNF618	4.18212	1.59122	10.9916	0.00111686	0.0074491
ZNF619	0.70359	0.242717	2.03957	0.467164	0.535759
ZNF621	1.02703	0.434826	2.42577	0.945542	0.957152
ZNF623	3.42623	1.01613	11.5527	0.025735	0.0464608
ZNF626	0.380201	0.190126	0.760301	0.00212891	0.00884885
ZNF627	0.850906	0.395088	1.83261	0.643195	0.707038
ZNF639	1.39484	0.78154	2.48941	0.206031	0.271056
ZNF644	1.16395	0.663196	2.04281	0.55244	0.622964
ZNF646	0.274304	0.104429	0.720513	0.00319478	0.0103228
ZNF653	2.28597	1.02209	5.11273	0.0237626	0.0435354
ZNF654	1.58628	0.684581	3.67568	0.226824	0.292193
ZNF655	1.7636	0.659429	4.71664	0.204258	0.269678
ZNF664	0.274725	0.116922	0.645506	0.000871308	0.0074491
ZNF665	0.354437	0.171931	0.730677	0.00159978	0.00822224
ZNF668	0.576255	0.233549	1.42184	0.179139	0.240799
ZNF672	2.70532	1.2678	5.77283	0.00384863	0.0116558
ZNF676	0.335462	0.159436	0.70583	0.00122879	0.00766185
ZNF683	0.159	0.0554305	0.456085	0.000122469	0.00659536
ZNF684	1.69318	0.885794	3.23649	0.0735861	0.111658
ZNF687	2.07624	0.957996	4.49978	0.0376099	0.063424
ZNF688	0.370101	0.170946	0.801274	0.00461761	0.012737
ZNF691	3.87614	1.5332	9.79942	0.0013024	0.0077934
ZNF692	3.21007	1.37393	7.50004	0.00248453	0.00906915
ZNF699	0.22456	0.0701987	0.718352	0.00469281	0.012849
ZNF7	0.660918	0.299928	1.45639	0.248596	0.314775
ZNF706	0.601211	0.238313	1.51673	0.226154	0.291837
ZNF709	0.721919	0.291108	1.79029	0.429687	0.502883
ZNF710	0.997943	0.412743	2.41286	0.995905	0.997249
ZNF711	2.99431	1.43173	6.26227	0.00106836	0.0074491
ZNF718	0.60836	0.267908	1.38145	0.182231	0.24374
ZNF721	0.607393	0.301993	1.22164	0.116282	0.165925
ZNF724	1.1897	0.602706	2.3484	0.573933	0.644264
ZNF727	0.222782	0.0865468	0.573468	0.000472767	0.00677018
ZNF728	0.32379	0.135076	0.776154	0.00452234	0.0126619
ZNF746	0.666062	0.264175	1.67934	0.333406	0.40694
ZNF747	0.355471	0.137232	0.920769	0.0167518	0.0323694
ZNF749	1.76818	0.696781	4.48702	0.177909	0.240453
ZNF75A	0.49936	0.225433	1.10614	0.0546048	0.0878888
ZNF75D	1.41611	0.716085	2.80045	0.261384	0.328723
ZNF764	0.361076	0.171392	0.760691	0.00261912	0.00924974
ZNF768	0.5412	0.284426	1.02978	0.0356599	0.0608267
ZNF770	0.44291	0.183148	1.0711	0.0423572	0.0707861
ZNF771	0.53218	0.281816	1.00497	0.0289585	0.051309
ZNF782	1.29223	0.720536	2.31753	0.333998	0.40694
ZNF785	0.533279	0.31611	0.899646	0.00813683	0.0190123
ZNF787	3.00156	1.19639	7.53041	0.00853063	0.0194761
ZNF8	1.53193	0.694837	3.37747	0.235017	0.301178
ZNF800	0.425887	0.203233	0.892472	0.0110956	0.0236579
ZNF804A	1.59651	0.785837	3.24348	0.146286	0.204414
ZNF805	0.785135	0.383307	1.60821	0.457715	0.529011
ZNF81	0.291595	0.118798	0.715731	0.00251879	0.00907254
ZNF814	0.686774	0.351341	1.34245	0.217194	0.282733
ZNF827	1.17834	0.606754	2.2884	0.586272	0.653174
ZNF831	0.291939	0.112349	0.758604	0.00453919	0.0126619
ZNF835	0.463926	0.263055	0.818181	0.00288481	0.00968564
ZNF836	1.29508	0.596739	2.81065	0.462611	0.533009
ZNF84	0.470714	0.247211	0.896286	0.0100108	0.0219116
ZNF852	0.192463	0.0723544	0.511952	0.000209225	0.00659536
ZNF888	0.550958	0.269942	1.12452	0.0658967	0.102292
ZNF92	2.03322	0.820263	5.0398	0.085295	0.127599
ZNF93	2.32505	1.22586	4.40983	0.00371364	0.0113441
ZSCAN1	0.527788	0.27699	1.00567	0.029117	0.0514401
ZSCAN12	1.87138	0.878701	3.9855	0.0680478	0.105191
ZSCAN18	0.491231	0.268942	0.897252	0.00939444	0.0210306
ZSCAN2	2.18687	1.2029	3.97572	0.00395783	0.0117718
ZSCAN20	1.73915	0.887332	3.40867	0.0702659	0.107945
ZSCAN21	7.09833	2.39411	21.046	7.20793e-05	0.00659536
ZSCAN23	0.410621	0.164443	1.02534	0.0322732	0.0559503
ZSCAN25	0.644887	0.229317	1.81356	0.350357	0.424086
ZSCAN29	2.3353	1.07227	5.08608	0.0164614	0.032143
ZSCAN32	0.363852	0.170873	0.774776	0.00323615	0.0103501
ZSCAN9	3.46082	1.30264	9.19464	0.00516089	0.0134837
ZUP1	1.17306	0.454786	3.02574	0.710792	0.770483
ZXDA	0.229301	0.0951952	0.552326	0.000226407	0.00659536
ZXDB	0.404298	0.212095	0.770677	0.00200153	0.0088401
