# Supplementary material for: Comprehensive Characterization of the Regulatory Landscape of Adrenocortical Carcinoma: Novel Transcription Factors and Targets Associated with Prognosis
Source: Cancers (Basel). 2022 Oct 27;14(21):5279. doi: 10.3390/cancers14215279 (PMC9657296; doi:10.3390/cancers14215279)
Supplement: Supplementary file 1 [file cancers-14-05279-s001.zip › cancers-1889206-Supplementary table S4 Master table v3.xlsx]

## Sheet: Sheet1
SYMBOL	Ensembl	Size	Positive	Negative	OS.Cox HR TCGA	OS.Cox adj.pvalue TCGA	PFI.Cox HR TCGA	PFI.Cox adj.pvalue TCGA	GSEA2 (dES) Steroid	GSEA2 Steroid Adj.p.value	GSEA2 (dES) Proliferation	GSEA2 Proliferation Adj.p.value	Cluster	Silhouette	Tree.order (Fig 2)	OS.Cox HR ENSAT	OS.Cox Adj.p.value ENSAT	LF.rho	LF.rho Adj.p.value	Proliferation.rho	Proliferation.adj.p.value	Wound.Healing.rho	Wound.Healing Adj.p.value	Macrophage Regulation Rho	Macrophage Regulation Adj.p.value	Lymphocyte Infiltration Signature Score.rho	Lymphocyte Infiltration Signature Score Adj.p.value	IFN.gamma Response.rho	IFN.gamma Response adj.p.value	TGF.beta Response Rho	TGF.beta Response Adj.p.value	TCR.Shannon Rho	TCR.Shannon Adj.p.value	TCR.Richness Rho	TCR.Richness Adj.p.value	TCR.Evenness Rho	TCR.Evenness Adj.p.value
AEBP2	ENSG00000139154	47	30	17	0.466837	0.00230851	0.59862	0.00294071	-0.75	0.14141	-1.39	0.0013553	RC2	0.984083	116	0.390108	0.00493139	0.105173	0.425119	-0.406998	0.000460971	-0.595391	8.25969e-08	0.0421983	0.776908	0.0910873	0.507471	0.0123294	0.947769	-0.0775806	0.830405	0.0975793	0.698006	0.0364145	0.834634	0.346129	0.408509
AHR	ENSG00000106546	34	16	18	0.40979	0.00241419	0.616446	0.00763145	-1.25	0.0031507	-1.3	0.0013553	RC1	0.725151	20	0.416898	0.0151147	0.400953	0.000573155	-0.518102	5.46126e-06	-0.527685	3.06449e-06	0.262004	0.0378059	0.295657	0.0159237	0.105097	0.663828	0.238104	0.264487	0.418392	0.0408067	0.308576	0.0197798	0.391673	0.406699
AKAP8L	ENSG00000011243	49	29	20	1.66168	0.0437688	1.42027	0.0474129	1.52	0.0016531	-0.75	0.098065	RC3	0.747771	231	2.88983	0.0206229	-0.599868	7.03227e-08	0.346148	0.00307329	0.406829	0.00039387	-0.449765	0.000134554	-0.507828	8.51531e-06	-0.234765	0.330839	-0.295818	0.123904	-0.475653	0.0174154	-0.428722	0.000937606	-0.0748212	0.806192
ANKZF1	ENSG00000163516	50	33	17	1.85694	0.00657955	1.84206	0.000491977	1.25	0.0016531	1.37	0.0013553	RC4	0.893234	345	4.21457	0.00388915	-0.521719	4.10238e-06	0.332642	0.00449566	0.321242	0.00537127	-0.405986	0.000662311	-0.421015	0.000333697	-0.306415	0.209851	-0.343947	0.050366	-0.250194	0.240567	-0.336382	0.010465	-0.163956	0.627173
AR	ENSG00000169083	66	36	30	0.504551	0.00387871	0.584058	0.00122861	-0.83	0.031519	-1.48	0.0013553	RC1	0.731586	24	0.363045	0.0162725	0.281352	0.0208223	-0.444151	0.000132536	-0.463292	4.944e-05	0.176697	0.175463	0.326349	0.00707213	0.138659	0.546863	0.166176	0.489528	0.26318	0.216404	0.259619	0.0531164	0.375407	0.406699
ARID3C	ENSG00000205143	35	17	18	0.649118	0.0251236	0.661826	0.00820874	1.29	0.0016531	-1.59	0.0013553	RC2	0.997235	83	0.633678	0.111561	-0.107804	0.414966	-0.101	0.385198	-0.097651	0.396097	-0.130389	0.324707	-0.111156	0.405065	-0.0516825	0.819781	0.142225	0.585437	-0.109947	0.662557	-0.132632	0.372258	0.250488	0.489806
ARNTL	ENSG00000133794	56	27	29	1.87836	0.0141671	1.77265	0.00139263	1.48	0.0016531	1.26	0.0013553	RC3	0.715738	190	3.36395	0.00408085	-0.462427	5.57065e-05	0.26829	0.0213526	0.215834	0.062272	-0.457507	0.000103009	-0.499712	1.21591e-05	-0.193845	0.416464	-0.229089	0.282528	-0.413568	0.0408067	-0.297589	0.0243461	-0.332466	0.408509
ASCL5	ENSG00000232237	34	17	17	1.54381	0.0228484	1.50992	0.00346351	1.77	0.0016531	0.17	0.31003	RC3	0.822943	271			-0.461374	5.72242e-05	0.270805	0.0202727	0.228548	0.0480627	-0.47235	5.83047e-05	-0.498027	1.29492e-05	0.0302862	0.881236	-0.220931	0.299349	-0.405777	0.0430307	-0.255785	0.0562355	-0.266754	0.465948
ATF2	ENSG00000115966	67	50	17	1.55742	0.0239224	1.60822	0.00266888	-0.27	0.26499	1.46	0.0013553	RC4	0.941969	326	1.72087	0.0231501	-0.208513	0.0980364	0.249029	0.0327926	0.193823	0.0933721	-0.116605	0.389539	-0.1193	0.366765	-0.287877	0.209851	-0.0844598	0.793293	0.0181802	0.95079	-0.067684	0.675848	-0.180872	0.595745
ATF4	ENSG00000128272	52	34	18	1.94733	0.00278861	1.79661	0.000309245	0.53	0.21961	1.46	0.0013553	RC3	0.608478	218	2.85178	0.00617581	-0.200774	0.111093	0.369719	0.00155177	0.459069	5.83947e-05	-0.109549	0.420631	-0.0854852	0.538504	-0.224194	0.365998	0.0719407	0.845152	-0.145689	0.522747	-0.176885	0.212511	-0.0266754	0.928455
ATF5	ENSG00000169136	78	37	41	1.79816	0.0136118	1.81587	0.000617113	1.56	0.0016531	-0.07	0.38511	RC3	0.820811	253	4.61659	0.00525112	-0.52569	3.6085e-06	0.435881	0.000174706	0.431488	0.000164125	-0.530596	4.88844e-06	-0.575242	2.77963e-07	-0.011596	0.947999	-0.117136	0.670521	-0.407755	0.0422176	-0.44021	0.00068986	-0.122967	0.699693
ATMIN	ENSG00000166454	73	39	34	0.571557	0.00636126	0.558967	0.000339911	-0.8	0.03767	-1.55	0.0013553	RC2	0.998698	72	0.436065	0.00684584	0.189292	0.134236	-0.27819	0.0170842	-0.331308	0.00407368	0.111218	0.412912	0.063077	0.658171	0.124192	0.58341	0.0492293	0.906022	0.0755652	0.761993	-0.0355594	0.837904	0.40989	0.406699
BARX1	ENSG00000131668	41	25	16	2.35868	0.00138998	1.91385	0.000160286	1.55	0.0016531	1.24	0.0013553	RC3	0.762986	245	2.98367	0.00403724	-0.49486	1.41898e-05	0.548173	1.28027e-06	0.606886	4.19379e-08	-0.399841	0.000790155	-0.35709	0.00287093	-0.138077	0.546863	0.0329923	0.95529	-0.24265	0.252634	-0.248973	0.0622128	-0.309044	0.419584
BATF2	ENSG00000168062	76	55	21	0.625506	0.0477711	0.625292	0.0103802	-1.63	0.0016531	1.31	0.0013553	RC1	0.823814	26	0.296106	0.00426636	0.77544	1.43618e-14	-0.602499	5.63632e-08	-0.401214	0.000473753	0.744256	7.10756e-13	0.805369	1.13939e-16	0.215645	0.370805	0.213141	0.316944	0.60279	0.00242111	0.519053	3.7523e-05	0.131425	0.678639
BBX	ENSG00000114439	59	27	32	0.52201	0.00462681	0.879241	0.463449	0.7	0.13869	-1.04	0.0013553	RC2	0.989854	154	0.96245	0.913894	-3.79367e-05	0.999737	-0.441849	0.000143297	-0.638083	6.10049e-09	-0.101329	0.459577	-0.0802246	0.56461	-0.0908838	0.684875	-0.144299	0.57572	0.23053	0.284878	0.0943072	0.556316	0.237476	0.510027
BCL11A	ENSG00000119866	110	38	72	2.06852	0.00566615	1.57478	0.00754709	1.61	0.0016531	-0.87	0.0026144	RC3	0.825081	252	3.45895	0.00474873	-0.574198	3.17927e-07	0.50963	8.08567e-06	0.533439	2.33757e-06	-0.505406	1.479e-05	-0.506753	8.92231e-06	-0.0580559	0.797301	-0.092376	0.754426	-0.499398	0.012434	-0.396883	0.0021297	-0.389721	0.406699
BHLHE22	ENSG00000180828	55	22	33	0.346194	0.00190508	0.420775	7.02055e-05	-1.59	0.0016531	-1.25	0.0013553	RC1	0.815931	46	0.245263	0.0033879	0.652069	1.84657e-09	-0.560313	6.93743e-07	-0.520388	4.47184e-06	0.547136	1.9162e-06	0.587167	1.44096e-07	0.230997	0.343359	0.231553	0.272588	0.462914	0.0209282	0.348582	0.00766814	0.0715681	0.808248
C11orf95	ENSG00000188070	44	18	26	0.638271	0.042925	0.603745	0.00297984	-1.63	0.0016531	-0.95	0.020682	RC1	0.792748	55			0.350295	0.00308991	-0.186181	0.111097	-0.210452	0.0692782	0.40194	0.000734306	0.515124	6.06069e-06	-0.0704738	0.733759	0.294579	0.123904	0.498533	0.0124512	0.405149	0.00179005	-0.00520495	0.982136
CAMTA1	ENSG00000171735	82	20	62	2.92912	0.000717884	1.61275	0.00971121	1.07	0.0016531	1.2	0.0013553	RC4	0.853703	364	5.02471	0.0033879	-0.32422	0.00658132	0.487525	2.21076e-05	0.633758	7.26738e-09	-0.190177	0.142473	-0.216369	0.0849351	-0.0981677	0.670548	-0.0648845	0.882277	-0.255512	0.228467	-0.186861	0.181606	-0.381914	0.406699
CASZ1	ENSG00000130940	39	18	21	2.07307	0.00344092	2.33363	2.01417e-05	1.55	0.0016531	1.44	0.0013553	RC4	0.891084	306	2.80089	0.00440738	-0.515295	5.29066e-06	0.432163	0.000196675	0.36726	0.00142316	-0.477409	4.80202e-05	-0.471117	4.395e-05	-0.14096	0.546863	-0.16739	0.485856	-0.387349	0.0563161	-0.301293	0.0230625	-0.324659	0.409773
CBX2	ENSG00000173894	85	37	48	3.21774	0.00018181	2.77424	2.49947e-06	1.4	0.0016531	1.31	0.0013553	RC3	0.753819	243	2.90194	0.00440738	-0.522806	3.99638e-06	0.642813	3.03729e-09	0.634264	7.26738e-09	-0.405632	0.000666253	-0.440236	0.000158552	-0.137571	0.546863	0.0867108	0.78152	-0.375724	0.064206	-0.333816	0.0112115	-0.528303	0.406699
CCDC17	ENSG00000159588	88	33	55	3.41731	0.00122686	2.21108	0.000289875	1.32	0.0016531	1.25	0.0013553	RC4	0.882057	367	3.91554	0.00420953	-0.444293	0.000116374	0.486137	2.34434e-05	0.489801	1.7109e-05	-0.307479	0.012798	-0.304619	0.0125401	-0.177558	0.464364	0.00996478	0.974394	-0.213092	0.323909	-0.170487	0.232525	-0.476253	0.406699
CEBPZ	ENSG00000115816	187	75	112	2.094	0.00881068	2.17953	0.000160286	1.39	0.0016531	1.21	0.0013553	RC4	0.817773	310	3.57532	0.00420953	-0.453761	7.83305e-05	0.430645	0.000205506	0.375884	0.00109187	-0.486412	3.23169e-05	-0.572258	3.25545e-07	-0.0312472	0.87883	-0.222575	0.299349	-0.489628	0.0143486	-0.39912	0.00207688	-0.305791	0.425207
CENPA	ENSG00000115163	164	120	44	3.23579	0.00018181	2.22763	4.55044e-05	1.45	0.0016531	1.32	0.0013553	RC3	0.707173	205	2.52324	0.00388915	-0.54567	1.44262e-06	0.903514	4.00583e-27	0.791021	2.55485e-15	-0.417873	0.000429479	-0.481828	2.66903e-05	-0.00653777	0.966045	-0.00276938	0.984346	-0.382402	0.0599699	-0.350762	0.0073902	-0.412493	0.406699
CENPBD1	ENSG00000177946	127	49	78	0.589195	0.0131778	0.781317	0.120933	0.55	0.18901	-1.39	0.0013553	RC2	0.996739	126			0.0784405	0.554999	-0.161193	0.168146	-0.272265	0.0180936	-0.0702968	0.623629	-0.12585	0.340537	0.184638	0.462441	0.0170083	0.974394	-0.110194	0.662557	-0.0418874	0.807267	0.23097	0.514653
CENPX	ENSG00000169689	48	24	24	2.22518	0.00106081	1.68017	0.00235813	-0.2	0.28927	1.45	0.0013553	RC4	0.861584	359	2.77284	0.00721441	-0.198447	0.115308	0.517192	5.60428e-06	0.612728	3.13447e-08	-0.0679953	0.63115	-0.0719922	0.610488	-0.0757344	0.726439	0.0090163	0.974394	-0.161643	0.467001	-0.126061	0.403744	-0.251139	0.489806
CIC	ENSG00000079432	87	19	68	1.65781	0.0476468	1.80292	0.00263246	1.52	0.0016531	-0.95	0.0087176	RC3	0.821848	267	1.61886	0.175927	-0.767372	3.11046e-14	0.469543	4.89195e-05	0.286289	0.0129883	-0.753158	3.32793e-13	-0.750145	1.98483e-13	-0.277558	0.209851	-0.132488	0.638094	-0.50014	0.012434	-0.551662	1.05012e-05	0.0865324	0.785774
CREB3	ENSG00000107175	74	46	28	1.87872	0.0133051	1.75358	0.00281438	1.41	0.0016531	0.03	0.44479	RC3	0.826036	251	3.26258	0.00494594	-0.471668	3.82542e-05	0.409628	0.000426182	0.485701	2.05106e-05	-0.439143	0.000197055	-0.492501	1.66428e-05	-0.0732559	0.732047	-0.163824	0.504641	-0.459823	0.0213097	-0.35719	0.00627226	-0.162004	0.627472
CREB3L1	ENSG00000157613	48	27	21	0.331851	0.000528686	0.500097	0.000166762	-1.38	0.0016531	-1.36	0.0013553	RC1	0.618204	6	0.320769	0.00403724	0.559023	7.53045e-07	-0.537576	2.11187e-06	-0.473447	3.22937e-05	0.405051	0.000672311	0.463795	5.88402e-05	0.205352	0.395976	0.193945	0.368437	0.469469	0.0197637	0.297815	0.0243461	0.458687	0.406699
CREB3L2	ENSG00000182158	95	35	60	0.497335	0.00378331	0.656777	0.0145432	-1.03	0.0016531	-1.31	0.0013553	RC2	0.921846	187	0.285112	0.00426636	0.287042	0.0181709	-0.371135	0.00148736	-0.535917	2.07462e-06	0.181477	0.162652	0.231544	0.0644227	0.0334981	0.869954	0.292328	0.123904	0.362491	0.0735876	0.288337	0.0296001	0.17827	0.598355
CREB3L3	ENSG00000060566	43	17	26	0.408831	0.0013009	0.425644	9.77823e-06	-1.55	0.0016531	-1.33	0.0013553	RC1	0.807971	53	0.403226	0.00541837	0.501688	1.05053e-05	-0.450752	0.000101139	-0.384762	0.000824247	0.468607	6.4205e-05	0.524672	3.92279e-06	0.0741916	0.731155	0.0760379	0.830661	0.346537	0.0906668	0.234892	0.0819467	0.319454	0.412524
CREM	ENSG00000095794	51	24	27	1.98419	0.0081281	2.01638	0.000227596	1.41	0.0016531	1.35	0.0013553	RC3	0.563932	203	3.22993	0.00403724	-0.488461	1.79995e-05	0.299713	0.0104183	0.302842	0.00874397	-0.443847	0.000166608	-0.407357	0.000545419	-0.294301	0.209851	-0.148143	0.560716	-0.314505	0.129673	-0.227865	0.0922494	-0.343527	0.408509
DEAF1	ENSG00000177030	177	86	91	2.0415	0.0019537	1.56087	0.00614159	0.41	0.21961	1.45	0.0013553	RC4	0.879484	353	3.67951	0.00389322	-0.160789	0.212659	0.268301	0.0213526	0.415289	0.000294341	-0.0721178	0.617174	-0.00537444	0.975977	-0.249029	0.264022	-0.111041	0.693819	-0.207031	0.339378	-0.116755	0.442154	-0.281068	0.445104
DLX2	ENSG00000115844	31	16	15	2.75638	0.000717884	2.31113	1.27798e-05	1.7	0.0016531	1.3	0.0013553	RC3	0.790428	244			-0.564233	5.53004e-07	0.564967	5.35535e-07	0.512421	6.49414e-06	-0.496402	2.14065e-05	-0.512431	6.78584e-06	-0.0536046	0.815784	-0.0575753	0.888968	-0.464275	0.0205975	-0.369062	0.00456999	-0.437867	0.406699
DLX4	ENSG00000108813	43	20	23	2.93689	0.00315429	2.43411	7.02055e-05	1.76	0.0016531	1.15	0.0026144	RC3	0.81654	279	3.8641	0.00403724	-0.535047	2.21259e-06	0.515497	6.08051e-06	0.51466	5.87223e-06	-0.491192	2.6564e-05	-0.488543	1.9785e-05	-0.0967008	0.673402	-0.0184246	0.974394	-0.433603	0.033437	-0.349138	0.00761573	-0.425505	0.406699
DMBX1	ENSG00000197587	88	39	49	2.27719	0.00278861	1.84538	0.000852267	1.58	0.0016531	0.1	0.34983	RC3	0.816061	277	2.84438	0.0067194	-0.459518	6.14692e-05	0.533394	2.61436e-06	0.540764	1.68958e-06	-0.433911	0.000240144	-0.516987	5.5334e-06	0.0391889	0.856369	0.0267709	0.965109	-0.4106	0.041534	-0.382604	0.00317966	-0.491868	0.406699
DNMT1	ENSG00000130816	102	57	45	3.53319	0.000697548	2.09796	0.000482449	1.26	0.0016531	0.78	0.013653	RC3	0.701046	211	2.64737	0.00503046	-0.494354	1.44302e-05	0.819143	2.6283e-18	0.636515	6.61798e-09	-0.385526	0.00128467	-0.482245	2.63833e-05	0.0207008	0.916871	0.156514	0.530794	-0.19454	0.3744	-0.251096	0.0610129	-0.0487964	0.868956
DOT1L	ENSG00000104885	128	45	83	2.55563	0.00199078	1.97221	0.00061907	1.5	0.0016531	0.83	0.0038533	RC3	0.819446	283	5.05934	0.0033879	-0.70078	3.74951e-11	0.607076	4.18159e-08	0.604217	4.8282e-08	-0.556924	1.15414e-06	-0.633931	7.16498e-09	-0.215266	0.370805	-0.172777	0.466408	-0.538356	0.00678023	-0.447122	0.000543869	-0.331816	0.408509
DPF1	ENSG00000011332	197	100	97	3.19027	0.000844828	2.38628	5.04625e-05	1.54	0.0016531	0.12	0.2855	RC3	0.817039	293	3.88173	0.00351082	-0.64433	3.00365e-09	0.672404	2.63281e-10	0.634251	7.26738e-09	-0.560187	1.04903e-06	-0.59287	1.04075e-07	-0.107525	0.6527	-0.00264293	0.984346	-0.478745	0.0167418	-0.429136	0.000937606	-0.432011	0.406699
DR1	ENSG00000117505	133	48	85	2.75851	0.00100586	2.18256	0.000124707	0.86	0.0031507	1.23	0.0013553	RC4	0.937304	343	3.35727	0.00403724	-0.370022	0.00165163	0.594355	8.94832e-08	0.477721	2.78617e-05	-0.260916	0.038245	-0.379119	0.00144662	-0.119083	0.60579	0.134916	0.62525	-0.217915	0.311639	-0.169816	0.233438	-0.373455	0.406699
DZIP1	ENSG00000134874	36	18	18	1.88303	0.00580325	1.47973	0.0152603	1.48	0.0016531	0.58	0.23866	RC3	0.819753	285	2.33048	0.0101007	-0.45672	6.94174e-05	0.345844	0.00309009	0.419045	0.000255413	-0.403938	0.000695301	-0.337995	0.00509999	-0.0753297	0.726867	0.0371907	0.946583	-0.299293	0.153691	-0.226568	0.0933098	-0.318153	0.412524
E2F2	ENSG00000007968	74	58	16	2.54273	0.000717884	1.91497	0.000212604	1.28	0.0016531	1.38	0.0013553	RC3	0.691392	204	2.54912	0.00403724	-0.484237	2.18843e-05	0.88968	2.50632e-25	0.756397	2.15214e-13	-0.329101	0.00705228	-0.382938	0.00126809	-0.0920725	0.681951	0.00519733	0.974543	-0.385247	0.057493	-0.274826	0.0390753	-0.337021	0.408509
E2F6	ENSG00000169016	129	47	82	2.18474	0.00478377	1.93041	0.000779309	1.37	0.0016531	1.25	0.0013553	RC3	0.588317	189	3.59749	0.00737442	-0.425031	0.00024517	0.380721	0.00110643	0.440631	0.000119201	-0.396047	0.000899719	-0.501303	1.14193e-05	-0.0974089	0.670636	-0.312763	0.0978597	-0.510777	0.0103716	-0.4138	0.00147125	-0.351985	0.408509
E4F1	ENSG00000167967	91	39	52	1.62112	0.0420399	1.30723	0.12358	1.38	0.0016531	-0.15	0.29382	RC3	0.743767	230	4.61388	0.00351082	-0.509832	6.87792e-06	0.368303	0.00159629	0.440543	0.000119201	-0.470909	6.09594e-05	-0.452945	9.30836e-05	-0.151532	0.526214	-0.272146	0.178181	-0.563957	0.00533326	-0.500226	7.8474e-05	0.0513989	0.862277
EBF1	ENSG00000164330	60	30	30	0.495921	0.00199078	0.464751	3.27837e-05	-1.2	0.0016531	-1.47	0.0013553	RC2	0.921908	181	0.476867	0.0139986	0.252267	0.0407949	-0.325131	0.00545165	-0.372508	0.00121489	0.226976	0.0766077	0.272111	0.0277598	0.14177	0.546863	0.0985723	0.714115	0.291749	0.165349	0.0858841	0.594416	0.131425	0.678639
EEA1	ENSG00000102189	96	62	34	0.471204	0.0026738	0.617776	0.00708668	-1.08	0.0016531	-1.31	0.0013553	RC2	0.98606	157	0.274841	0.00474873	0.210713	0.0949297	-0.283754	0.0151404	-0.484917	2.0977e-05	0.108385	0.424204	0.0478515	0.733011	0.139418	0.546863	0.0554003	0.891106	0.258356	0.224307	0.0281767	0.871583	0.350033	0.408509
ELF1	ENSG00000120690	76	46	30	0.607441	0.038468	0.95145	0.785801	-0.92	0.011891	0	0.49017	RC1	0.704282	15	0.502362	0.0736591	0.189191	0.134236	-0.313573	0.00743875	-0.459903	5.67117e-05	0.234816	0.0667145	0.177066	0.164071	-0.170298	0.464364	0.149711	0.554337	0.266024	0.209931	0.280085	0.0350286	0.137931	0.668832
ELK1	ENSG00000126767	54	31	23	0.686482	0.0433999	0.755127	0.060373	1.18	0.0016531	-1.62	0.0013553	RC2	0.998529	71	0.49327	0.014827	-0.134233	0.30392	-0.0846875	0.466059	-0.135323	0.240751	-0.18393	0.157881	-0.183136	0.150534	0.0946522	0.674806	-0.0293757	0.958054	-0.229911	0.285559	-0.257994	0.0548609	0.218608	0.526608
ELK3	ENSG00000111145	77	30	47	0.56752	0.0151559	0.608264	0.00454895	-1.48	0.0016531	-1.11	0.0013553	RC1	0.804843	59	0.201117	0.0033879	0.542306	1.71161e-06	-0.424449	0.000256018	-0.469565	3.78044e-05	0.445769	0.000159174	0.534472	2.45192e-06	0.214355	0.370805	0.491369	0.00139209	0.55802	0.00533326	0.433297	0.000872659	0.0715681	0.808248
EMX1	ENSG00000135638	39	21	18	2.61307	0.00083265	2.30036	4.09273e-05	1.55	0.0016531	1.06	0.0063122	RC3	0.765425	240	3.10692	0.0046405	-0.557455	7.85417e-07	0.521896	4.90792e-06	0.434953	0.000144853	-0.493899	2.38127e-05	-0.594312	9.91364e-08	-0.117541	0.60918	-0.209069	0.327243	-0.491607	0.0140168	-0.451882	0.000502175	-0.391022	0.406699
EN1	ENSG00000163064	45	23	22	1.95288	0.0109797	1.34545	0.0723195	1.49	0.0016531	0.73	0.10448	RC3	0.780404	237	3.12234	0.00540143	-0.450676	8.87995e-05	0.390584	0.000803468	0.451481	7.80493e-05	-0.398222	0.000834415	-0.457548	7.66903e-05	0.0123042	0.947769	-0.246677	0.26131	-0.544663	0.0065706	-0.454961	0.000475966	-0.150293	0.647031
EOMES	ENSG00000163508	44	24	20	0.48792	0.00977881	0.462904	0.00019833	-1.68	0.0016531	-1.11	0.0026144	RC1	0.813291	40	0.142025	0.0033879	0.650274	2.05738e-09	-0.38153	0.00108006	-0.30374	0.00855509	0.631027	1.03782e-08	0.682137	1.33197e-10	0.22341	0.365998	0.337447	0.0546339	0.670688	0.000342439	0.543681	1.19006e-05	0.246585	0.498922
ESRRG	ENSG00000196482	42	24	18	1.54418	0.0462629	1.72997	0.000919589	1.54	0.0016531	0.88	0.037345	RC3	0.82283	270	3.98232	0.00351082	-0.455507	7.28607e-05	0.206692	0.0767003	0.209453	0.0704524	-0.503206	1.63499e-05	-0.532689	2.61505e-06	-0.0608885	0.783018	-0.392481	0.0233278	-0.510777	0.0103716	-0.375604	0.00385295	0.184776	0.588513
ETS2	ENSG00000157557	43	16	27	0.482964	0.00620479	0.538004	0.000511257	-1.64	0.0016531	-0.16	0.34036	RC1	0.81679	25	0.287103	0.00403724	0.718054	6.3168e-12	-0.542053	1.73781e-06	-0.421321	0.00023538	0.652246	2.42417e-09	0.665621	6.06531e-10	0.20778	0.387439	0.298145	0.12331	0.548126	0.0063135	0.485603	0.000147331	0.102798	0.74419
ETV3	ENSG00000117036	34	16	18	2.11309	0.00642987	2.26292	0.000164255	1.27	0.0016531	1.2	0.0013553	RC4	0.933895	341	2.92915	0.00940439	-0.435046	0.000170422	0.461652	6.50329e-05	0.27559	0.0168359	-0.34678	0.00433664	-0.446129	0.000123351	-0.146752	0.536055	-0.00269351	0.984346	-0.184399	0.398908	-0.197579	0.152247	-0.357841	0.408509
ETV4	ENSG00000175832	146	48	98	2.38167	0.00410257	2.07759	0.000238242	1.63	0.0016531	0.95	0.0013553	RC3	0.819499	278	2.67863	0.00482317	-0.490332	1.69337e-05	0.423893	0.000260305	0.378173	0.00101484	-0.469366	6.3537e-05	-0.489112	1.94057e-05	-0.0354203	0.866158	-0.0320313	0.957081	-0.3453	0.0912098	-0.267615	0.0448105	-0.309695	0.419584
ETV5	ENSG00000244405	103	46	57	1.80097	0.00706491	1.84097	0.000176968	1.56	0.0016531	1.4	0.0013553	RC3	0.823349	272	2.31358	0.00482317	-0.399562	0.000601216	0.249763	0.0323403	0.238652	0.0389503	-0.4245	0.000341377	-0.39375	0.00088377	-0.128391	0.575041	-0.107475	0.696059	-0.198127	0.365048	-0.187774	0.180048	0.214054	0.53594
EVX2	ENSG00000174279	34	17	17	1.69994	0.0266699	1.98823	0.000337673	1.42	0.0016531	0.78	0.14169	RC4	0.828241	311	3.3154	0.00408085	-0.52893	3.07526e-06	0.552185	1.07244e-06	0.393705	0.000610404	-0.501287	1.7799e-05	-0.566659	4.52145e-07	-0.218998	0.370805	-0.0545407	0.891369	-0.397243	0.0486935	-0.313637	0.0177258	-0.343527	0.408509
FLI1	ENSG00000151702	123	74	49	0.626025	0.0427624	0.531851	0.000511257	-1.68	0.0016531	-0.12	0.3102	RC1	0.822363	27	0.172238	0.0033879	0.663906	7.10168e-10	-0.349233	0.00282949	-0.289615	0.0121179	0.707457	2.74398e-11	0.709401	1.20994e-11	0.1726	0.464364	0.42493	0.0129666	0.604769	0.00242111	0.516074	4.10197e-05	0.134028	0.673844
FLYWCH1	ENSG00000059122	39	20	19	0.461529	0.00301719	0.495746	0.000160286	-1.17	0.0031507	-1.47	0.0013553	RC2	0.83011	183	0.35345	0.00745355	0.281149	0.0208389	-0.43368	0.000186939	-0.484499	2.12425e-05	0.162736	0.216238	0.221174	0.0784401	0.135902	0.553426	0.0534023	0.895383	0.224717	0.297119	0.0241861	0.889263	0.407938	0.406699
FOSL1	ENSG00000175592	53	33	20	1.9031	0.0065804	1.55971	0.0102469	1.3	0.0016531	1.16	0.0013553	RC4	0.716348	368	4.88735	0.00388915	-0.314382	0.00872551	0.440838	0.000147536	0.60963	3.62788e-08	-0.276673	0.027012	-0.323213	0.0077319	-0.0668572	0.744433	-0.0237863	0.973408	-0.385741	0.0574703	-0.32012	0.0157938	-0.22056	0.526477
FOXA3	ENSG00000170608	101	25	76	2.67124	0.000717884	2.43905	1.47077e-05	1.28	0.0016531	1.57	0.0013553	RC4	0.941066	322	2.79194	0.00420953	-0.432137	0.000187879	0.465851	5.66622e-05	0.486978	1.93992e-05	-0.33158	0.00659735	-0.401325	0.00067118	-0.169109	0.464364	-0.0609391	0.888968	-0.312031	0.132779	-0.255985	0.0562355	-0.501628	0.406699
FOXD1	ENSG00000251493	48	21	27	2.95005	0.00018181	2.33262	9.77823e-06	1.28	0.0016531	1.59	0.0013553	RC4	0.718842	348	2.99158	0.00403724	-0.473757	3.51487e-05	0.635394	5.08217e-09	0.622039	1.65513e-08	-0.360945	0.00281776	-0.415137	0.00042061	-0.149586	0.531857	0.0414145	0.930517	-0.358286	0.0770678	-0.316773	0.0167808	-0.380612	0.406699
FOXD4	ENSG00000170122	68	33	35	1.62954	0.0403331	1.61624	0.00729045	1.61	0.0016531	-0.73	0.078737	RC3	0.824742	254	5.11811	0.00388915	-0.539827	1.89506e-06	0.375308	0.00130297	0.382953	0.000871317	-0.518987	8.15473e-06	-0.567237	4.43973e-07	-0.0491281	0.82934	-0.157981	0.528253	-0.44931	0.0256132	-0.381219	0.00329357	-0.478205	0.406699
FOXE1	ENSG00000178919	36	18	18	2.0528	0.00372768	1.74285	0.0018115	1.64	0.0016531	0.58	0.25134	RC3	0.814553	281	2.41747	0.0154181	-0.497844	1.25046e-05	0.384514	0.000989335	0.386646	0.000772608	-0.508795	1.25423e-05	-0.517906	5.32145e-06	-0.0810961	0.714402	-0.0834988	0.794702	-0.448692	0.0256189	-0.316129	0.0169427	-0.484061	0.406699
FOXK1	ENSG00000164916	135	49	86	1.89622	0.0109256	2.19719	0.000126417	1.6	0.0016531	-0.39	0.26629	RC3	0.814417	298	4.37444	0.00403724	-0.638387	4.49968e-09	0.407934	0.000446898	0.317587	0.00596457	-0.618938	2.47618e-08	-0.620539	1.86173e-08	-0.189848	0.441405	-0.0814502	0.809731	-0.514734	0.0100423	-0.393576	0.00233305	-0.452831	0.406699
FOXK2	ENSG00000141568	67	38	29	2.31683	0.000717884	2.16984	2.72391e-05	1.21	0.0016531	1.5	0.0013553	RC4	0.872955	347	2.53417	0.00796274	-0.474551	3.43787e-05	0.447843	0.000114301	0.418918	0.000255413	-0.438233	0.000203103	-0.470826	4.40217e-05	-0.212888	0.370805	-0.186434	0.400813	-0.417031	0.0408067	-0.292357	0.0274041	-0.467145	0.406699
FOXO6	ENSG00000204060	72	41	31	0.62649	0.0396794	0.572059	0.00194265	-1.22	0.0016531	-1.44	0.0013553	RC1	0.553956	9	0.430543	0.00840682	0.155654	0.229562	-0.147764	0.204445	-0.164687	0.153796	0.199256	0.121935	0.268469	0.0299901	0.0949051	0.674806	0.0280605	0.961938	0.0239929	0.928151	0.0767484	0.63425	0.116461	0.720611
GATA1	ENSG00000102145	48	19	29	0.554129	0.0119202	0.522493	0.000289744	-1.51	0.0016531	-1.15	0.0013553	RC1	0.805887	52	0.384912	0.00711496	0.465395	4.92047e-05	-0.257755	0.0273826	-0.209326	0.0704524	0.496251	2.14065e-05	0.540201	1.84921e-06	0.134941	0.55541	0.11491	0.682845	0.214452	0.320632	0.249244	0.0621884	-0.0377359	0.900271
GATA3	ENSG00000107485	84	22	62	2.56948	0.000717884	2.24256	2.01417e-05	1.42	0.0016531	1.46	0.0013553	RC3	0.677132	197	2.60338	0.00492525	-0.429305	0.000209036	0.470884	4.63401e-05	0.500749	1.09501e-05	-0.376623	0.00167735	-0.383368	0.00125641	-0.153783	0.517246	-0.00694242	0.974394	-0.394646	0.0501898	-0.213969	0.116724	-0.297984	0.443271
GATAD2B	ENSG00000143614	50	26	24	1.79124	0.0131778	2.21525	4.8491e-05	1.31	0.0016531	1.28	0.0013553	RC4	0.907587	308	2.90335	0.00745355	-0.444546	0.000115877	0.321352	0.00603356	0.190397	0.0992835	-0.403207	0.000709848	-0.468844	4.71512e-05	-0.2409	0.302567	-0.117554	0.670521	-0.273692	0.199439	-0.236903	0.078855	-0.334418	0.408509
GLI1	ENSG00000111087	38	22	16	1.91042	0.0102614	1.68143	0.00297984	1.64	0.0016531	-0.65	0.21342	RC3	0.821305	287	2.69092	0.00562873	-0.495163	1.41008e-05	0.340761	0.00358987	0.392792	0.000628836	-0.440509	0.0001892	-0.410266	0.000493085	-0.19612	0.414022	0.0308426	0.958054	-0.379434	0.0616487	-0.305013	0.0213182	-0.149642	0.64714
GLI3	ENSG00000106571	55	16	39	3.20448	0.00188038	2.64392	3.55043e-05	1.49	0.0016531	1.36	0.0013553	RC4	0.770284	350	2.80426	0.00482317	-0.490004	1.69337e-05	0.556064	8.90312e-07	0.494136	1.4199e-05	-0.405	0.000672311	-0.433913	0.000202656	-0.0763667	0.724196	0.101961	0.714115	-0.224099	0.297822	-0.198064	0.151591	-0.430059	0.406699
GLIS2	ENSG00000126603	94	39	55	0.36777	0.0027968	0.397542	3.41858e-05	-1.36	0.0016531	-1.44	0.0013553	RC1	0.68815	2	0.238616	0.00351082	0.441748	0.000129246	-0.500145	1.26695e-05	-0.488445	1.81694e-05	0.354898	0.00340773	0.464782	5.6655e-05	0.184158	0.462441	0.147713	0.560716	0.379929	0.0616487	0.298514	0.0241113	0.387118	0.406699
GLYR1	ENSG00000140632	142	96	46	0.46626	0.00318246	0.587913	0.00297984	-0.58	0.16038	-1.43	0.0013553	RC2	0.993794	147	0.347181	0.00705341	0.145108	0.265349	-0.253683	0.0297151	-0.358762	0.0018345	0.044955	0.764281	0.00101166	0.992986	0.0699427	0.733759	0.0166036	0.974394	0.0107597	0.9653	-0.00602871	0.963723	0.343527	0.408509
GMEB1	ENSG00000162419	35	17	18	2.59558	0.000398217	2.03057	5.04625e-05	0.81	0.13685	1.42	0.0013553	RC4	0.939848	316	2.87495	0.00403724	-0.397033	0.00065846	0.5375	2.11187e-06	0.498675	1.20897e-05	-0.255681	0.0425357	-0.292015	0.0173205	-0.19612	0.414022	0.139544	0.599094	-0.186254	0.393361	-0.0998798	0.527546	-0.471048	0.406699
GPBP1	ENSG00000062194	53	36	17	0.589714	0.010432	0.614937	0.00254764	1.15	0.0016531	-1.55	0.0013553	RC2	0.997773	88	0.477054	0.0131321	-0.059978	0.661047	-0.276749	0.0176694	-0.375265	0.00111144	-0.216404	0.0927252	-0.180518	0.156032	0.164456	0.48867	-0.369744	0.0353933	-0.340105	0.0957324	-0.263254	0.0493044	0.416396	0.406699
HDX	ENSG00000165259	98	40	58	0.436479	0.00100586	0.486805	7.02055e-05	-0.78	0.02523	-1.55	0.0013553	RC2	0.987169	119	0.386741	0.00440738	0.298297	0.0135187	-0.499286	1.31099e-05	-0.52551	3.42861e-06	0.181401	0.162652	0.184666	0.146966	0.213242	0.370805	0.0449298	0.917351	0.268621	0.206347	0.139943	0.339947	0.281068	0.445104
HES4	ENSG00000188290	43	26	17	1.78754	0.00886271	1.15425	0.414137	-0.7	0.18901	1.1	0.0063122	RC4	0.861807	365	1.07049	0.861344	0.00512146	0.97241	0.336866	0.00400805	0.514381	5.89719e-06	0.172321	0.185759	0.204608	0.1051	-0.0374942	0.859082	0.387296	0.024246	0.0285689	0.921653	0.0730998	0.646689	-0.364347	0.408509
HES6	ENSG00000144485	73	22	51	2.22933	0.00624462	1.67542	0.00603141	1.39	0.0016531	1.15	0.0013553	RC3	0.764212	236	7.57354	0.0033879	-0.472872	3.63895e-05	0.438564	0.00015929	0.582066	1.86772e-07	-0.379079	0.00156779	-0.471044	4.395e-05	-0.129934	0.574441	-0.232592	0.271316	-0.542593	0.00658084	-0.431077	0.000931176	-0.0351449	0.904294
HES7	ENSG00000179111	71	47	24	1.59411	0.040419	1.58274	0.00871648	1.5	0.0016531	-0.73	0.077796	RC3	0.82049	284	2.10997	0.0587976	-0.41714	0.000334598	0.32852	0.00501936	0.35407	0.00208018	-0.412006	0.000530643	-0.362693	0.00244726	-0.02758	0.892835	0.132083	0.638094	-0.27295	0.199439	-0.165397	0.247394	-0.167209	0.622239
HIC2	ENSG00000169635	96	33	63	3.0709	0.000732758	2.79873	9.77823e-06	1.43	0.0016531	1.42	0.0013553	RC4	0.788079	349	3.23122	0.00403724	-0.568862	4.24203e-07	0.623541	1.28062e-08	0.53488	2.17633e-06	-0.49921	1.92209e-05	-0.532082	2.66657e-06	-0.199054	0.407478	-0.112811	0.686172	-0.414558	0.0408067	-0.336995	0.0103741	-0.423553	0.406699
HIF3A	ENSG00000124440	40	19	21	0.46011	0.00417486	0.555575	0.000757829	-1.61	0.0016531	0.17	0.32242	RC1	0.820848	38	0.4504	0.0212029	0.584643	1.7168e-07	-0.492432	1.79201e-05	-0.439341	0.000124851	0.545442	2.07499e-06	0.616075	2.45082e-08	0.0421224	0.843186	0.101708	0.714115	0.481713	0.0165681	0.369803	0.00452797	0.296032	0.443271
HINFP	ENSG00000172273	91	49	42	3.20717	0.00083265	2.43127	3.8126e-05	1.36	0.0016531	1.41	0.0013553	RC3	0.564768	201	4.65382	0.00351082	-0.482407	2.37736e-05	0.467434	5.3141e-05	0.507088	8.34076e-06	-0.384036	0.00133778	-0.392311	0.000914668	-0.24917	0.264022	-0.188787	0.394347	-0.343445	0.092849	-0.293126	0.0270487	-0.204294	0.552592
HMBOX1	ENSG00000147421	46	23	23	0.551623	0.0175003	0.610318	0.00454895	-0.64	0.20366	-1.25	0.0013553	RC2	0.98234	174	0.493873	0.0890505	0.107981	0.414966	-0.459831	7.01777e-05	-0.377604	0.0010313	0.0693104	0.628248	0.214282	0.0880101	-0.172726	0.464364	-0.118552	0.669759	0.128745	0.589877	0.118793	0.435735	0.370202	0.406699
HMG20B	ENSG00000064961	100	80	20	1.78083	0.019874	1.34865	0.115082	1.25	0.0016531	0.08	0.40641	RC3	0.728097	232	2.53965	0.0294996	-0.432846	0.000183509	0.415825	0.000344257	0.59166	1.02601e-07	-0.284816	0.0223168	-0.313463	0.0100412	-0.162281	0.496067	0.0507214	0.904181	-0.378816	0.061818	-0.223119	0.0982389	-0.162655	0.627369
HMGA2	ENSG00000149948	38	21	17	2.51651	0.00106081	2.26806	4.95008e-05	0.99	0.033882	1.54	0.0013553	RC3	0.715746	212	2.76693	0.00388915	-0.538816	1.92515e-06	0.761985	1.66389e-14	0.562145	5.42619e-07	-0.384034	0.00133778	-0.373391	0.00174091	-0.218554	0.370805	-0.157855	0.528253	-0.370653	0.0679111	-0.251595	0.0606751	-0.0182173	0.950407
HMX1	ENSG00000215612	78	57	21	1.48894	0.0422835	1.47478	0.00960938	1.67	0.0016531	-1.18	0.0013553	RC3	0.827372	255	2.27686	0.02841	-0.564157	5.53004e-07	0.350472	0.00274278	0.344662	0.00275497	-0.594861	1.37264e-07	-0.5933	1.0367e-07	-0.0712073	0.732047	-0.115416	0.682217	-0.541695	0.00658084	-0.427112	0.000940957	-0.458036	0.406699
HMX2	ENSG00000188816	45	19	26	1.73619	0.0225996	1.25118	0.193508	1.57	0.0016531	-1.24	0.0013553	RC3	0.788284	238	1.67893	0.187678	-0.622479	1.39256e-08	0.496605	1.49151e-05	0.435396	0.000142944	-0.570354	6.1533e-07	-0.656112	1.29213e-09	-0.164152	0.48867	-0.234993	0.271316	-0.672048	0.000342439	-0.546175	1.139e-05	-0.206246	0.552592
HMX3	ENSG00000188620	103	33	70	1.78544	0.0182418	1.74718	0.00122861	1.72	0.0016531	-0.87	0.0038533	RC3	0.829393	256	3.41286	0.00494594	-0.583682	1.79081e-07	0.392734	0.000753508	0.315501	0.00629706	-0.626374	1.44089e-08	-0.692696	5.22701e-11	-0.0843081	0.708946	-0.183197	0.4024	-0.558391	0.00533326	-0.488696	0.00013333	-0.0364347	0.902307
HOXA11	ENSG00000005073	64	23	41	2.09175	0.00852425	2.01992	0.000164255	1.68	0.0016531	1.1	0.0026144	RC3	0.82568	249	3.34073	0.00403724	-0.536514	2.08836e-06	0.438359	0.000159546	0.404995	0.000420299	-0.524577	6.74869e-06	-0.553036	9.32453e-07	-0.122295	0.586561	-0.221917	0.299349	-0.450176	0.0254752	-0.372426	0.00424699	-0.0208198	0.943974
HOXA6	ENSG00000106006	34	18	16	0.57082	0.0118534	0.878492	0.437519	1.07	0.018647	-1.24	0.0013553	RC2	0.993329	125	0.346134	0.0231501	-0.0512525	0.703525	-0.211472	0.0703266	-0.45597	6.5738e-05	-0.19999	0.12113	-0.197956	0.117753	0.0422995	0.843186	-0.0990023	0.714115	0.0264664	0.924617	-0.100977	0.523659	0.0969423	0.760416
HOXB6	ENSG00000108511	46	26	20	2.24318	0.00168175	1.85502	0.000465192	1.35	0.0016531	1.09	0.0013553	RC3	0.727601	229	2.87621	0.0110578	-0.408161	0.000453395	0.38846	0.000860223	0.480491	2.49259e-05	-0.364737	0.00250864	-0.373011	0.00174271	-0.0805144	0.714402	-0.182994	0.4024	-0.353091	0.0827333	-0.351033	0.0073902	-0.160052	0.629999
HOXB7	ENSG00000260027	43	21	22	2.06731	0.00692217	1.67359	0.00426454	1.43	0.0016531	1.12	0.0026144	RC3	0.72371	228	4.71849	0.0033879	-0.388915	0.000878373	0.393037	0.00075316	0.529253	2.83456e-06	-0.337397	0.00560394	-0.360909	0.00256928	-0.012203	0.947769	-0.270451	0.179518	-0.418639	0.0408067	-0.398436	0.00207688	-0.0748212	0.806192
HOXC10	ENSG00000180818	60	21	39	2.59799	0.00162609	1.96439	0.000338224	1.59	0.0016531	0.92	0.015921	RC3	0.82713	264	3.6535	0.00408085	-0.550263	1.10829e-06	0.566361	4.99411e-07	0.552847	9.13047e-07	-0.465259	7.42817e-05	-0.469641	4.57859e-05	-0.00916811	0.957108	-0.0600795	0.888968	-0.350247	0.0860276	-0.36878	0.00456999	-0.431361	0.406699
HOXC11	ENSG00000123388	46	27	19	4.42109	0.000180759	2.44933	2.01417e-05	1.52	0.0016531	1.29	0.0013553	RC3	0.734343	210	2.89705	0.0033879	-0.625741	1.14962e-08	0.832699	2.48689e-19	0.72214	4.51282e-12	-0.468582	6.4205e-05	-0.511394	7.09977e-06	-0.0300333	0.881236	-0.0728259	0.843963	-0.35878	0.0769871	-0.34566	0.00832909	-0.326611	0.408774
HOXC13	ENSG00000123364	32	17	15	1.9051	0.00657955	1.53408	0.0078608	1.57	0.0016531	-0.07	0.39636	RC3	0.827834	268	3.28493	0.00388915	-0.553232	9.69668e-07	0.521314	5.00161e-06	0.431362	0.000164125	-0.479533	4.38446e-05	-0.52122	4.58827e-06	0.0379494	0.859082	-0.218655	0.304403	-0.41295	0.0408853	-0.412175	0.00149011	-0.170462	0.615073
IKZF1	ENSG00000185811	178	161	17	0.613713	0.0265145	0.520011	0.000277092	-1.76	0.0016531	0.17	0.3676	RC1	0.821765	28	0.314665	0.00789218	0.82539	5.47095e-18	-0.493873	1.6995e-05	-0.354627	0.00206584	0.863023	1.12232e-21	0.831609	1.55775e-18	0.273865	0.209851	0.247208	0.26131	0.753303	1.37296e-05	0.623137	2.63683e-07	0.217307	0.528954
IKZF2	ENSG00000030419	33	16	17	0.482521	0.00199078	0.567323	0.00098224	-1.01	0.031519	-1.49	0.0013553	RC2	0.976803	159	0.283863	0.00403724	0.118729	0.368407	-0.346451	0.00305661	-0.515469	5.6794e-06	0.0683494	0.630743	0.00804269	0.967892	0.138583	0.546863	-0.19306	0.370474	-0.00185512	0.993044	-0.0170029	0.92335	0.145088	0.658898
IKZF4	ENSG00000123411	70	26	44	0.406716	0.00194441	0.431465	4.55044e-05	-1.3	0.0016531	-1.28	0.0013553	RC1	0.69438	1	0.310493	0.00479983	0.35156	0.00297919	-0.422173	0.000275906	-0.493592	1.43437e-05	0.261346	0.0380351	0.316131	0.00933795	0.093944	0.674806	-0.0600033	0.888968	0.178339	0.417735	0.132689	0.372258	0.369552	0.406699
IRF1	ENSG00000125347	79	35	44	0.594499	0.0271012	0.531211	0.000530803	-1.64	0.0016531	0.08	0.3676	RC1	0.818292	29	0.256621	0.00426636	0.668778	5.09037e-10	-0.351613	0.00266451	-0.302547	0.00878704	0.691427	1.27536e-10	0.799368	2.13776e-16	0.317583	0.209851	0.26848	0.179518	0.71719	7.26241e-05	0.531428	2.13111e-05	0.109304	0.732463
IRF5	ENSG00000128604	53	31	22	0.634874	0.0430381	0.580531	0.00369457	-1.43	0.0016531	0.38	0.26047	RC1	0.822241	44	0.382606	0.0144016	0.719268	6.284e-12	-0.550475	1.13053e-06	-0.437596	0.000131536	0.741499	7.57111e-13	0.755507	1.2138e-13	0.199459	0.407478	0.279303	0.155142	0.775317	6.48162e-06	0.627898	2.63683e-07	0.405336	0.406699
ISL1	ENSG00000016082	36	17	19	2.68041	0.000717884	2.13981	4.5533e-05	1.53	0.0016531	1.26	0.0013553	RC3	0.801433	294	2.89526	0.00458937	-0.516205	5.27539e-06	0.581305	1.92475e-07	0.545073	1.3825e-06	-0.4745	5.32214e-05	-0.538215	2.02431e-06	-0.0740905	0.731155	0.0187028	0.974394	-0.502119	0.0121084	-0.427782	0.000937606	-0.447626	0.406699
ISL2	ENSG00000159556	75	37	38	3.85474	0.000180759	2.62883	9.77823e-06	1.27	0.0016531	1.53	0.0013553	RC3	0.666225	215	2.93644	0.0033879	-0.521896	4.10238e-06	0.775389	2.8941e-15	0.710948	1.12223e-11	-0.337599	0.00560216	-0.346063	0.00403257	-0.143186	0.546863	0.0184246	0.974394	-0.327491	0.111772	-0.229362	0.0908245	-0.381263	0.406699
JAZF1	ENSG00000153814	115	71	44	0.531822	0.00514241	0.633457	0.00754709	0.8	0.010619	-1.37	0.0013553	RC2	0.964993	64	0.413424	0.0111451	0.16481	0.201826	-0.368277	0.00159629	-0.379893	0.00095815	0.0395174	0.791257	-0.038873	0.786598	0.181325	0.464364	-0.15573	0.533078	0.0127385	0.96386	0.0266517	0.877476	0.342876	0.408509
KCMF1	ENSG00000176407	83	16	67	1.98728	0.00228758	1.87148	0.000242947	0.74	0.12996	1.49	0.0013553	RC4	0.940599	331	2.03683	0.0134676	-0.152292	0.239968	0.232668	0.0461227	0.313113	0.00670403	-0.174434	0.181851	-0.216534	0.0849351	-0.0318165	0.87883	-0.0373932	0.946583	-0.0670317	0.788547	-0.0112451	0.951026	-0.411191	0.406699
KDM2A	ENSG00000173120	77	55	22	1.61035	0.0169296	1.56161	0.00448864	-0.79	0.065278	1.44	0.0013553	RC4	0.940804	325	1.91983	0.0168339	-0.12705	0.333675	0.189798	0.104542	0.0966394	0.399962	-0.0719407	0.617174	-0.0427679	0.763874	-0.273157	0.209851	0.0622795	0.888968	0.191819	0.383091	-0.0562537	0.732177	-0.351985	0.408509
KDM5B	ENSG00000117139	100	43	57	2.01149	0.00558393	2.64802	1.27798e-05	1.34	0.0016531	1.36	0.0013553	RC4	0.912268	307	2.65184	0.00462977	-0.493089	1.51205e-05	0.37412	0.00135229	0.274427	0.0172887	-0.456923	0.00010466	-0.49699	1.34612e-05	-0.262914	0.231096	-0.109296	0.693819	-0.259964	0.223247	-0.25245	0.0598423	-0.381914	0.406699
KIN	ENSG00000151657	49	25	24	1.87818	0.0175003	1.68745	0.00486576	1.25	0.0016531	1.22	0.0013553	RC3	0.57552	202	3.87285	0.00388915	-0.412562	0.000387683	0.290482	0.012885	0.272328	0.0180936	-0.280036	0.0248958	-0.220605	0.079056	-0.296981	0.209851	-0.0262649	0.966055	-0.167085	0.453106	-0.0253548	0.884253	-0.219909	0.526477
KLF15	ENSG00000163884	37	20	17	0.548409	0.00514241	0.666906	0.011877	0.97	0.045084	-1.41	0.0013553	RC2	0.991395	113	0.91966	0.7702	0.129706	0.32345	-0.553965	9.96243e-07	-0.540837	1.68958e-06	-0.0216619	0.900135	0.0385442	0.786624	0.13919	0.546863	-0.233602	0.271316	0.165477	0.458021	0.0739835	0.644853	0.353286	0.408509
KLF16	ENSG00000129911	45	22	23	2.11502	0.00202042	1.9662	0.000177541	1.29	0.0016531	1.28	0.0026144	RC3	0.706466	217	2.79075	0.00440738	-0.403457	0.000526237	0.520581	5.14127e-06	0.57493	2.53798e-07	-0.346577	0.00433787	-0.328208	0.00671979	-0.126646	0.579112	0.06319	0.88569	-0.270724	0.201973	-0.22319	0.0982389	-0.257645	0.480913
KLF6	ENSG00000067082	196	88	108	2.19748	0.00556692	2.27933	0.00011632	1.33	0.0016531	0.7	0.0075231	RC3	0.60041	192	4.66009	0.004755	-0.418227	0.00032217	0.434894	0.000179989	0.270696	0.0186497	-0.388561	0.00116528	-0.487506	2.06548e-05	-0.0510755	0.821775	0.0347374	0.95529	-0.23424	0.275714	-0.228806	0.0914073	-0.396878	0.406699
KLF7	ENSG00000118263	46	17	29	0.530909	0.00953444	0.591312	0.00170581	-1.5	0.0016531	-0.78	0.11787	RC1	0.819147	30	0.0868418	0.0033879	0.51919	4.6205e-06	-0.304088	0.0094271	-0.350441	0.00232685	0.592585	1.55228e-07	0.555262	8.39432e-07	0.0487993	0.82934	0.325156	0.0753569	0.567048	0.00533326	0.472961	0.000246279	0.00715681	0.980754
KLF8	ENSG00000102349	81	30	51	0.4439	0.00199078	0.47704	0.000126505	-1.43	0.0016531	-1.23	0.0013553	RC1	0.797118	57	0.22158	0.0033879	0.538057	1.98504e-06	-0.519063	5.36178e-06	-0.538535	1.82524e-06	0.522149	7.2578e-06	0.578593	2.26534e-07	0.0210802	0.91676	0.27948	0.155142	0.432119	0.0336395	0.429022	0.000937606	0.238127	0.510027
KLF9	ENSG00000119138	41	16	25	0.456769	0.00187275	0.505256	0.000233391	-1.14	0.0062216	-1.2	0.0013553	RC1	0.790951	62	0.347326	0.00449244	0.364812	0.00196781	-0.551537	1.07725e-06	-0.6049	4.72156e-08	0.331909	0.00656963	0.29328	0.0168206	0.0977124	0.670636	0.0487234	0.906022	0.334293	0.104075	0.315559	0.0170384	-0.104099	0.741851
KMT2B	ENSG00000272333	53	29	24	1.6353	0.042925	1.41634	0.0439032	1.56	0.0016531	-1.23	0.0013553	RC3	0.82298	282	1.51857	0.283763	-0.665933	6.23981e-10	0.421366	0.000283411	0.313998	0.00655646	-0.560456	1.04903e-06	-0.650716	1.97958e-09	-0.202002	0.401345	-0.139241	0.599094	-0.532667	0.0072643	-0.45123	0.000502175	0.0852311	0.785774
L3MBTL1	ENSG00000185513	150	123	27	0.478719	0.00447132	0.65832	0.0247743	-0.86	0.007712	-1.05	0.0013553	RC2	0.987622	163	0.444162	0.0665996	0.139898	0.282288	-0.413194	0.00037801	-0.554684	8.41369e-07	0.17265	0.185416	0.237588	0.057596	-0.153758	0.517246	-0.100343	0.714115	0.27159	0.201864	0.159454	0.264012	0.396878	0.406699
L3MBTL4	ENSG00000154655	35	19	16	0.501414	0.00754303	0.586847	0.00275549	-1.6	0.0016531	0.81	0.09893	RC1	0.804797	51	0.265422	0.0033879	0.5852	1.69328e-07	-0.53229	2.74578e-06	-0.520009	4.5153e-06	0.48621	3.23169e-05	0.564557	4.89937e-07	0.0999127	0.670284	-0.0129111	0.974394	0.538974	0.00678023	0.452837	0.000502175	0.460638	0.406699
LBX2	ENSG00000179528	63	17	46	1.60912	0.0182892	1.38986	0.0299248	-0.92	0.021186	1.51	0.0013553	RC4	0.894068	352	2.98982	0.00554479	0.00390748	0.978217	0.253506	0.0297151	0.373229	0.00118942	0.162104	0.217511	0.132881	0.316463	-0.146069	0.536055	0.124445	0.665163	0.150141	0.508073	0.0901741	0.575861	-0.218608	0.526608
LCOR	ENSG00000196233	75	29	46	2.0213	0.00514257	2.16579	9.86912e-05	1.35	0.0016531	1.2	0.0013553	RC4	0.911962	305	4.01334	0.00482317	-0.50012	1.12084e-05	0.347109	0.00301865	0.186981	0.105458	-0.428445	0.000294671	-0.486558	2.14653e-05	-0.222701	0.365998	-0.201431	0.351063	-0.342084	0.0939684	-0.233395	0.0837246	-0.560834	0.406699
LHX2	ENSG00000106689	52	30	22	3.09625	0.000717884	2.26132	4.55044e-05	1.52	0.0016531	0.73	0.1128	RC3	0.805972	247	2.91654	0.00482317	-0.54046	1.85297e-06	0.68075	1.29716e-10	0.599893	6.45079e-08	-0.471162	6.09594e-05	-0.497926	1.29492e-05	-0.046169	0.840803	-0.0250256	0.966675	-0.390565	0.0536006	-0.250042	0.062146	-0.3676	0.408509
LHX3	ENSG00000107187	58	26	32	2.43147	0.00251165	2.01039	0.000238836	1.53	0.0016531	0.31	0.25793	RC3	0.81777	269	4.54366	0.00351082	-0.589626	1.30897e-07	0.591194	1.01222e-07	0.590446	1.09186e-07	-0.551664	1.52311e-06	-0.586269	1.49734e-07	-0.0802109	0.714402	-0.0121018	0.974394	-0.440282	0.0298472	-0.412774	0.00149011	-0.293429	0.443271
LHX5	ENSG00000089116	40	22	18	1.76307	0.00957728	1.72415	0.000757829	1.73	0.0016531	-0.18	0.31597	RC3	0.829395	257	2.99098	0.00440738	-0.593824	1.02649e-07	0.48449	2.49663e-05	0.452012	7.66865e-05	-0.558745	1.11683e-06	-0.580035	2.09883e-07	-0.0815514	0.714402	-0.0739387	0.841577	-0.481218	0.0165681	-0.402541	0.00194179	-0.411842	0.406699
LIN54	ENSG00000189308	153	77	76	0.633758	0.0283744	0.732574	0.0472685	0.74	0.014628	-1.42	0.0013553	RC2	0.996885	124	0.682843	0.250802	-0.0212066	0.877569	-0.15616	0.180475	-0.346483	0.00262712	-0.155326	0.237298	-0.130618	0.32464	0.213597	0.370805	-0.194603	0.368437	-0.0371024	0.900641	-0.0107462	0.951892	-0.00585557	0.982136
LMX1B	ENSG00000136944	117	30	87	2.31598	0.0042215	2.61038	2.54943e-05	1.65	0.0016531	0.95	0.0038533	RC3	0.820718	291	3.45576	0.00403724	-0.59513	9.61742e-08	0.517385	5.60428e-06	0.501043	1.08886e-05	-0.557218	1.15414e-06	-0.60392	5.38398e-08	-0.110232	0.643692	-0.167618	0.485856	-0.519805	0.00942035	-0.3969	0.0021297	-0.391673	0.406699
LTF	ENSG00000012223	120	94	26	0.552653	0.0265145	0.518365	0.00122938	-1.61	0.0016531	0.65	0.10532	RC1	0.818883	31	0.287245	0.00368934	0.755814	1.16454e-13	-0.512007	7.22944e-06	-0.387531	0.000754518	0.684518	1.78957e-10	0.74099	4.92525e-13	0.183045	0.464364	0.285171	0.144854	0.529451	0.00750676	0.554983	9.98878e-06	0.234223	0.514653
MAFF	ENSG00000185022	59	21	38	2.22589	0.00177643	2.56491	3.82478e-06	1.23	0.0016531	1.58	0.0013553	RC4	0.91446	333	3.58459	0.00388915	-0.273865	0.0249091	0.433402	0.000187865	0.457184	6.30057e-05	-0.199863	0.12113	-0.31106	0.0106526	-0.125836	0.579112	0.0221677	0.974394	-0.0883037	0.722742	-0.210791	0.123145	-0.211451	0.54066
MAFK	ENSG00000198517	77	51	26	0.582802	0.00960863	0.844901	0.275296	0.36	0.22472	-1.29	0.0013553	RC2	0.994801	127	0.454504	0.0135122	0.0846622	0.523573	-0.194476	0.0963302	-0.386646	0.000772608	0.00833344	0.961475	-0.0983333	0.469294	0.0919713	0.681951	-0.120525	0.665163	0.0519434	0.844834	-0.0852143	0.595052	0.256995	0.480913
MAZ	ENSG00000103495	72	51	21	2.20735	0.00620479	2.10823	0.00042772	1.3	0.0016531	0.21	0.31054	RC3	0.705325	241	2.5951	0.00703399	-0.522351	4.05207e-06	0.680193	1.30441e-10	0.540154	1.70365e-06	-0.492204	2.55957e-05	-0.557386	7.47319e-07	-0.0298562	0.881236	0.111724	0.69216	-0.330706	0.109227	-0.315317	0.0170384	-0.0767731	0.806192
MECP2	ENSG00000169057	45	23	22	0.534081	0.00310376	0.59992	0.00157647	0.93	0.031519	-1.55	0.0013553	RC2	0.997308	73	0.504178	0.0118192	0.0100279	0.945944	-0.246045	0.0349135	-0.308912	0.0074741	0.00335108	0.982093	0.0203217	0.888815	0.0605597	0.783018	0.00555141	0.974543	-0.0947348	0.70272	-0.0468329	0.77397	0.146389	0.656484
MEF2C	ENSG00000081189	97	21	76	0.564919	0.018156	0.547779	0.00126953	-1.52	0.0016531	0.23	0.3018	RC1	0.806712	49	0.530289	0.108991	0.465851	4.85281e-05	-0.511906	7.22944e-06	-0.472549	3.32373e-05	0.435931	0.000222245	0.536205	2.24673e-06	-0.0715614	0.732047	0.0105338	0.974394	0.379681	0.0616487	0.358601	0.0060576	0.427457	0.406699
MEIS1	ENSG00000143995	113	29	84	0.395401	0.00228758	0.483041	0.000285335	-1.3	0.0016531	-1.06	0.0013553	RC1	0.676771	18	0.300916	0.00482317	0.337043	0.00454425	-0.60045	6.36602e-08	-0.567228	4.04572e-07	0.329025	0.00705228	0.456271	8.06549e-05	-0.148624	0.534409	-0.0159208	0.974394	0.341713	0.0939684	0.305497	0.0213182	0.186728	0.586014
MITF	ENSG00000187098	203	45	158	0.330232	0.000717884	0.389475	2.01417e-05	-1.53	0.0016531	-1.16	0.0013553	RC1	0.818797	61	0.240888	0.0033879	0.641245	3.7449e-09	-0.651564	1.54417e-09	-0.64156	4.79813e-09	0.557278	1.15414e-06	0.542958	1.59516e-06	0.186636	0.452641	0.188533	0.394347	0.509787	0.0104033	0.407415	0.00173832	0.243982	0.501047
MKX	ENSG00000150051	40	18	22	0.584456	0.00694674	0.706248	0.0229954	0.67	0.21485	-1.34	0.0013553	RC2	0.992257	105	0.736309	0.419193	0.114582	0.385572	-0.431859	0.000197869	-0.404363	0.00042337	0.00423627	0.978593	0.126318	0.339445	-0.0438422	0.841588	0.0533011	0.895383	0.297438	0.155612	0.178624	0.207107	0.504881	0.406699
MSANTD3	ENSG00000066697	59	23	36	2.54947	0.00177658	2.19597	0.000100361	1.3	0.0016531	1.32	0.0013553	RC4	0.751112	312	3.02978	0.00490226	-0.306162	0.0109486	0.465699	5.66622e-05	0.426582	0.000195247	-0.28335	0.0230733	-0.352235	0.00333477	0.0681976	0.736667	0.0181464	0.974394	-0.197385	0.365369	-0.168647	0.237018	-0.339623	0.408509
MSC	ENSG00000178860	71	50	21	0.577413	0.0296665	0.48536	0.00028764	-1.61	0.0016531	0.04	0.44741	RC1	0.817835	32	0.427802	0.0201433	0.685428	1.48603e-10	-0.443013	0.000138268	-0.359116	0.00181993	0.646404	3.35399e-09	0.716103	7.00688e-12	0.153201	0.517246	0.352875	0.050366	0.598957	0.00254968	0.440951	0.00068909	0.156149	0.639468
MSX1	ENSG00000163132	49	17	32	2.28034	0.00283201	1.87693	0.000626648	1.48	0.0016531	1.2	0.0013553	RC3	0.762604	235	5.68168	0.0033879	-0.489093	1.75823e-05	0.446022	0.000122969	0.545351	1.38028e-06	-0.439244	0.000197055	-0.4056	0.00057663	-0.103656	0.666852	-0.10616	0.704148	-0.40924	0.0418197	-0.311953	0.0182807	-0.255693	0.480913
MSX2	ENSG00000120149	133	82	51	0.592841	0.0123571	0.578043	0.000779309	0.83	0.0047059	-1.58	0.0013553	RC2	0.997927	74	0.466507	0.0095196	0.00532379	0.97241	-0.255529	0.0285979	-0.288464	0.0123763	-0.0974595	0.479042	-0.0667316	0.643555	0.22217	0.365998	-0.0435893	0.919535	-0.109452	0.662689	-0.14982	0.29989	0.0696163	0.812685
MTF2	ENSG00000143033	142	53	89	2.78988	0.000703272	1.94171	0.000427241	1.13	0.0016531	1.44	0.0013553	RC4	0.894106	366	3.39754	0.0033879	-0.491319	1.626e-05	0.591598	1.00655e-07	0.609162	3.64395e-08	-0.316734	0.0100178	-0.355042	0.00305629	-0.260714	0.236422	-0.120373	0.665163	-0.327862	0.111772	-0.249272	0.0621884	-0.360443	0.408509
MXD1	ENSG00000059728	42	19	23	2.37554	0.000791403	2.44765	1.08724e-05	1.16	0.0016531	1.52	0.0013553	RC4	0.931578	317	2.54701	0.00440738	-0.355404	0.00264989	0.639019	3.89113e-09	0.518491	4.85844e-06	-0.251204	0.0470534	-0.363325	0.00240952	-0.0683241	0.736667	0.159473	0.523421	-0.189841	0.387053	-0.149079	0.30209	-0.394926	0.406699
MXD3	ENSG00000213347	119	89	30	3.75187	0.00018181	1.92089	0.000519397	1.17	0.0016531	1.28	0.0013553	RC3	0.729773	206	2.8171	0.00388915	-0.485729	2.0481e-05	0.797038	1.05481e-16	0.740691	6.70721e-13	-0.326319	0.00761344	-0.294241	0.0164686	-0.0786935	0.722541	-0.0328153	0.95529	-0.267756	0.206471	-0.279943	0.0350286	-0.0774237	0.806192
MXD4	ENSG00000123933	35	19	16	0.630102	0.0257308	0.542924	0.000333481	0.27	0.263	-1.37	0.0013553	RC2	0.996418	91	0.481802	0.0638036	0.0742422	0.576042	-0.336866	0.00400805	-0.205166	0.0756551	-0.000847254	0.996405	0.114545	0.388539	0.146271	0.536055	-0.154896	0.53446	-0.111678	0.658652	0.0328657	0.845324	0.106702	0.734889
MYBL1	ENSG00000185697	68	51	17	2.63508	0.00190508	2.16769	0.000160286	1.51	0.0016531	0.42	0.28599	RC3	0.711487	207	2.7823	0.00403724	-0.684088	1.55629e-10	0.858395	9.07138e-22	0.587879	1.27764e-07	-0.580217	3.53169e-07	-0.594666	9.91364e-08	-0.0825883	0.714402	-0.17174	0.466408	-0.416289	0.0408067	-0.424817	0.000965103	-0.0110605	0.972591
MYBL2	ENSG00000101057	118	87	31	2.83175	0.000477255	2.17507	6.63784e-05	0.74	0.049851	1.49	0.0013553	RC3	0.623622	213	2.40117	0.00417164	-0.405278	0.000495908	0.86927	7.15934e-23	0.748987	2.88869e-13	-0.216707	0.0925545	-0.260072	0.0363491	-0.119564	0.605704	0.129099	0.648147	-0.22583	0.294807	-0.171312	0.230712	-0.340274	0.408509
MYC	ENSG00000136997	85	28	57	2.29523	0.00315429	2.38743	4.55044e-05	1.13	0.0016531	1.23	0.0013553	RC4	0.901686	304	3.13302	0.00438317	-0.295616	0.014486	0.459477	7.07469e-05	0.410875	0.000342419	-0.260537	0.0384092	-0.306672	0.0118926	-0.0626083	0.775117	0.176975	0.438223	-0.14841	0.512681	-0.0929105	0.561593	-0.254392	0.483128
MYCL	ENSG00000116990	42	21	21	0.43795	0.00279556	0.52276	0.000757829	-1.66	0.0016531	-0.35	0.28599	RC1	0.820407	39	0.207361	0.0033879	0.691878	8.52568e-11	-0.661275	6.77012e-10	-0.574841	2.53798e-07	0.682267	2.03224e-10	0.707656	1.3426e-11	0.173965	0.464364	0.301686	0.120469	0.644098	0.000782584	0.549068	1.07608e-05	0.0852311	0.785774
MYSM1	ENSG00000162601	67	51	16	0.608156	0.0448296	0.749587	0.130927	-0.67	0.19353	-1.26	0.0013553	RC2	0.993087	146	0.901837	0.804382	0.0260625	0.850786	0.0209284	0.855684	-0.293105	0.0111014	0.0952086	0.487617	0.057614	0.689188	0.00142895	0.992784	0.205503	0.336259	0.360017	0.0759703	0.186776	0.181606	0.240729	0.505532
NCOA2	ENSG00000140396	136	99	37	0.423329	0.00455567	0.56721	0.00611802	-1.16	0.0016531	-1.1	0.0013553	RC1	0.631688	22	0.410348	0.0425308	0.253202	0.0400765	-0.442127	0.000142643	-0.547324	1.2432e-06	0.195589	0.129209	0.28095	0.0226673	-0.158968	0.513987	0.0696139	0.856088	0.256749	0.226164	0.249514	0.0621884	0.387769	0.406699
NEUROG2	ENSG00000178403	58	34	24	1.53966	0.0431287	1.4002	0.0348618	1.6	0.0016531	-1.05	0.0026144	RC3	0.823393	266	1.66274	0.110626	-0.51532	5.29066e-06	0.462158	6.46044e-05	0.394094	0.000604276	-0.475335	5.17649e-05	-0.587433	1.44096e-07	0.114733	0.616019	-0.162205	0.513784	-0.53143	0.00730753	-0.503019	7.20876e-05	-0.386468	0.406699
NFAT5	ENSG00000102908	138	76	62	0.48362	0.00502029	0.770589	0.153983	0.36	0.24284	-1.36	0.0013553	RC2	0.995221	128	0.287062	0.0127932	-0.0444745	0.741207	-0.215417	0.065091	-0.495893	1.34509e-05	-0.0784153	0.579829	-0.0596247	0.677518	-0.0780865	0.723954	0.0275547	0.961938	0.149894	0.508073	0.00761071	0.958008	0.380612	0.406699
NFIL3	ENSG00000165030	51	17	34	2.62812	0.000717884	2.21701	4.95008e-05	0.15	0.34392	1.53	0.0013553	RC4	0.942557	315	2.79021	0.00482317	-0.195109	0.121503	0.478117	3.29458e-05	0.453884	7.1363e-05	-0.113519	0.404611	-0.202572	0.108528	-0.0890628	0.691178	0.221184	0.299349	0.0416784	0.883098	-0.0620686	0.708983	-0.180222	0.595841
NFKB1	ENSG00000109320	56	26	30	0.558611	0.00881068	0.717572	0.0477412	-1.3	0.0016531	-0.7	0.11082	RC1	0.725841	14	0.271239	0.00633137	0.412916	0.000384555	-0.36724	0.00164686	-0.50338	9.71987e-06	0.298575	0.0161575	0.278914	0.0236675	0.207704	0.387439	0.239292	0.264487	0.49136	0.0140168	0.317184	0.0167338	-0.111256	0.732367
NFYA	ENSG00000001167	30	15	15	1.68964	0.0183276	1.71362	0.00176296	1.21	0.0031507	1.31	0.0013553	RC4	0.930325	344	2.62612	0.0101007	-0.427307	0.00022441	0.426675	0.00023644	0.399532	0.000500659	-0.293744	0.0180463	-0.328562	0.00668389	-0.346299	0.140067	-0.0996093	0.714115	-0.298551	0.154121	-0.119206	0.435735	-0.335069	0.408509
NFYB	ENSG00000120837	49	18	31	0.56508	0.0122826	0.51175	0.00011941	-1.59	0.0016531	-0.83	0.051632	RC1	0.813999	54	0.394317	0.014827	0.462158	5.59905e-05	-0.382112	0.00106854	-0.351933	0.00222394	0.511375	1.12953e-05	0.622145	1.70452e-08	0.0686276	0.736667	0.0979653	0.715273	0.544169	0.0065706	0.406033	0.00176334	0.18933	0.58344
NFYC	ENSG00000066136	42	22	20	1.51935	0.0225996	1.50766	0.00656804	-0.72	0.17187	1.47	0.0013553	RC4	0.940632	327	1.88174	0.0206229	-0.0852439	0.521676	0.256819	0.0278214	0.266587	0.0204742	-0.0112419	0.955857	0.00643668	0.973872	-0.263521	0.231096	0.0206755	0.974394	-0.0797702	0.748358	-0.0352743	0.837904	-0.291477	0.443271
NKRF	ENSG00000186416	43	27	16	0.583476	0.0152142	0.551396	0.00120267	-0.44	0.25804	-1.34	0.0013553	RC2	0.985162	178	0.58426	0.0497466	0.207678	0.0992893	-0.294199	0.0118614	-0.233037	0.0438499	0.213369	0.0973869	0.318116	0.008855	0.100697	0.670284	-0.00805524	0.974394	0.141979	0.533453	0.116555	0.442154	0.171113	0.61498
NKX3-2	ENSG00000109705	68	19	49	2.36444	0.00217829	1.85641	0.000472245	1.69	0.0016531	-0.05	0.40641	RC3	0.825046	258	2.98894	0.00711496	-0.668863	5.09037e-10	0.502599	1.13826e-05	0.401265	0.000473753	-0.636642	7.23806e-09	-0.664496	6.37332e-10	-0.0419707	0.843186	-0.263066	0.199127	-0.492596	0.0140168	-0.462799	0.000346911	-0.285622	0.445104
NME2	ENSG00000243678	66	18	48	1.90885	0.00344092	1.7824	0.000465192	0.19	0.30633	1.51	0.0013553	RC4	0.936587	332			-0.0951833	0.471237	0.350321	0.00274278	0.475736	2.95303e-05	0.0155667	0.930212	0.0017957	0.990235	-0.13446	0.55541	0.182311	0.4024	0.011007	0.9653	0.0900315	0.575861	-0.137281	0.668936
NPAS2	ENSG00000170485	147	20	127	2.5124	0.00196148	2.53924	2.01417e-05	1.42	0.0016531	1.46	0.0013553	RC3	0.732017	300	2.95943	0.00403724	-0.513474	5.75552e-06	0.490636	1.944e-05	0.485258	2.07947e-05	-0.482366	3.86303e-05	-0.532651	2.61505e-06	-0.220324	0.370805	-0.200951	0.351063	-0.413939	0.0408067	-0.406574	0.00176067	-0.184125	0.588609
NPAS3	ENSG00000151322	40	19	21	0.372013	0.000308758	0.453031	3.41858e-05	-0.93	0.033882	-1.5	0.0013553	RC2	0.927042	66	0.390529	0.00506362	0.380518	0.00116223	-0.734873	4.60938e-13	-0.648415	2.98647e-09	0.273891	0.0288505	0.329725	0.00648561	0.0449045	0.841588	0.046169	0.916688	0.292738	0.164067	0.203465	0.137342	0.33637	0.408509
NR0B1	ENSG00000169297	81	33	48	0.304899	0.000717884	0.508002	0.000371042	-1.5	0.0016531	-1.16	0.0013553	RC1	0.699393	5	0.407578	0.00525112	0.46843	4.39554e-05	-0.53874	2.02175e-06	-0.504809	9.11806e-06	0.377913	0.00162361	0.375616	0.00161903	0.0808685	0.714402	-0.0890881	0.769555	0.216678	0.314446	0.184681	0.187723	0.381263	0.406699
NR1H3	ENSG00000025434	139	26	113	2.01051	0.00279556	1.80392	0.000337673	0	0.53047	1.52	0.0013553	RC4	0.941618	321	1.95869	0.014827	-0.0777577	0.557539	0.230466	0.0482428	0.308862	0.0074741	-0.0174888	0.921668	0.0163889	0.911453	-0.162205	0.496067	0.0553497	0.891106	-0.105247	0.671848	0.0195826	0.912762	-0.34678	0.408509
NR1I3	ENSG00000143257	45	23	22	2.50696	0.00187275	2.23133	4.00791e-05	1.49	0.0016531	0.93	0.021827	RC3	0.544726	191	3.90316	0.00388915	-0.46188	5.63039e-05	0.542483	1.7208e-06	0.49368	1.43437e-05	-0.418708	0.000422131	-0.539986	1.84921e-06	-0.00828286	0.958204	-0.0573477	0.888968	-0.412331	0.0409672	-0.360967	0.00580767	-0.396227	0.406699
NR2E1	ENSG00000112333	58	24	34	2.51533	0.00228758	2.18307	4.95008e-05	1.6	0.0016531	1.45	0.0013553	RC3	0.824718	280	2.99503	0.00449244	-0.463853	5.25052e-05	0.394631	0.000713233	0.463786	4.8647e-05	-0.442229	0.000177178	-0.397418	0.000774354	-0.154896	0.517246	-0.0525677	0.898375	-0.422349	0.0390831	-0.269396	0.0435561	-0.264802	0.467862
NR2F1	ENSG00000175745	41	23	18	0.504273	0.00460233	0.463332	5.04625e-05	-1.56	0.0016531	-1.05	0.0013553	RC1	0.713151	13	0.412616	0.0133459	0.537273	2.05005e-06	-0.553282	1.02032e-06	-0.47614	2.91917e-05	0.451586	0.000125239	0.543628	1.55593e-06	0.1531	0.517246	0.239469	0.264487	0.4106	0.041534	0.3288	0.0129304	0.513339	0.406699
NR2F6	ENSG00000160113	51	34	17	1.99384	0.0134711	1.4849	0.0436133	1.31	0.0016531	0.99	0.0075231	RC3	0.726288	225	2.53614	0.0147932	-0.461172	5.73464e-05	0.480494	2.95868e-05	0.645987	3.47635e-09	-0.34592	0.00437642	-0.409785	0.000499069	-0.10315	0.666852	-0.0695381	0.856088	-0.397614	0.0486935	-0.3529	0.00713705	-0.109304	0.732463
NR3C1	ENSG00000113580	130	50	80	0.502392	0.00322265	0.61574	0.00466996	-1.24	0.0016531	-1.2	0.0013553	RC1	0.553146	16	0.20902	0.0033879	0.433377	0.000180594	-0.408136	0.000445931	-0.575284	2.53798e-07	0.377534	0.00163467	0.345001	0.00414949	0.125836	0.579112	0.224952	0.299349	0.476271	0.0174154	0.344449	0.00856341	0.0754718	0.806192
NR3C2	ENSG00000151623	230	90	140	0.458065	0.00199078	0.464173	4.95008e-05	-0.6	0.05841	-1.55	0.0013553	RC2	0.959541	120	0.337158	0.00528881	0.273258	0.0251842	-0.588563	1.19086e-07	-0.627511	1.11317e-08	0.140834	0.286231	0.177673	0.16292	0.224244	0.365998	-0.0125318	0.974394	0.243392	0.252634	0.20613	0.132823	0.111256	0.732367
NR4A3	ENSG00000119508	127	40	87	2.10914	0.00512738	2.29339	4.00791e-05	1.61	0.0016531	1.35	0.0013553	RC3	0.81739	276	3.41908	0.00405115	-0.523388	3.99638e-06	0.438637	0.00015929	0.404439	0.00042337	-0.514865	1.00494e-05	-0.565024	4.89937e-07	-0.144273	0.54432	-0.18259	0.4024	-0.418268	0.0408067	-0.351532	0.00737551	-0.285622	0.445104
NR5A1	ENSG00000136931	248	72	176	1.93616	0.00712867	2.15431	7.12075e-05	1.49	0.0016531	1.33	0.0013553	RC3	0.788601	299	3.86457	0.00388915	-0.518026	4.84177e-06	0.322551	0.00584437	0.354475	0.00206827	-0.523944	6.84295e-06	-0.56467	4.89937e-07	-0.254265	0.25754	-0.405329	0.0171246	-0.611448	0.00214398	-0.468714	0.000287375	-0.0715681	0.808248
OTX1	ENSG00000115507	148	44	104	4.01442	0.00018181	3.074	3.49034e-06	1.4	0.0016531	1.44	0.0013553	RC3	0.694986	214	3.20495	0.0033879	-0.600454	6.94283e-08	0.715707	3.87944e-12	0.59346	9.25012e-08	-0.48859	2.98882e-05	-0.550928	1.04527e-06	-0.142668	0.546863	-0.0646573	0.882277	-0.367809	0.0696739	-0.317735	0.0166203	-0.329213	0.408567
PA2G4	ENSG00000170515	67	28	39	1.78121	0.0119314	1.09554	0.59841	0.83	0.043916	0.87	0.0087176	RC3	0.716851	221	3.06423	0.0066658	-0.245135	0.0471372	0.415496	0.000346736	0.580355	2.00994e-07	-0.136964	0.299063	-0.0784162	0.574353	-0.0239634	0.911618	-0.0884306	0.771857	-0.320936	0.118745	-0.227566	0.092339	0.0663632	0.81944
PBX1	ENSG00000185630	140	51	89	1.86233	0.016871	2.50373	4.8491e-05	1.38	0.0016531	1.34	0.0013553	RC4	0.87015	309	2.61535	0.00462977	-0.466989	4.6701e-05	0.369643	0.00155177	0.298264	0.00973498	-0.444808	0.000161247	-0.560219	6.356e-07	-0.175533	0.464364	-0.214279	0.316944	-0.41431	0.0408067	-0.358786	0.0060576	-0.278465	0.451754
PCGF6	ENSG00000156374	122	52	70	2.6027	0.00217829	2.10721	0.000357636	1.27	0.0016531	1.33	0.0013553	RC3	0.603832	199	3.38319	0.00482317	-0.451005	8.81074e-05	0.381935	0.00106986	0.360077	0.00176884	-0.382162	0.00142211	-0.373201	0.00174178	-0.217744	0.370805	-0.0594975	0.888968	-0.228303	0.288914	-0.113847	0.454757	-0.296682	0.443271
PGR	ENSG00000082175	40	18	22	1.69654	0.0160275	1.8556	0.000166762	1.69	0.0016531	-0.25	0.2855	RC3	0.826181	259	2.09529	0.0152982	-0.674166	3.49955e-10	0.390688	0.000803468	0.286379	0.0129883	-0.720272	7.84e-12	-0.732863	1.10474e-12	-0.181718	0.464364	-0.257757	0.220493	-0.653126	0.00062013	-0.555657	9.98878e-06	-0.24138	0.505532
PHF19	ENSG00000119403	43	26	17	4.91105	0.000180759	1.94219	0.000518037	1.22	0.0016531	1.31	0.0013553	RC3	0.70052	208	2.29561	0.0050491	-0.522806	3.99638e-06	0.816007	4.15459e-18	0.689261	9.27147e-11	-0.297816	0.0163191	-0.28023	0.0229849	-0.111294	0.638086	0.0635441	0.88569	-0.258356	0.224307	-0.170315	0.232525	-0.309695	0.419584
PHF21A	ENSG00000135365	47	26	21	2.03487	0.00321303	1.67145	0.00212088	0.95	0.029212	1.33	0.0013553	RC4	0.925816	335	2.50727	0.00482317	-0.333553	0.00504296	0.167567	0.152013	0.185122	0.108799	-0.29033	0.0195548	-0.18803	0.139234	-0.325232	0.209851	-0.242833	0.264487	-0.230901	0.284878	-0.213613	0.116966	-0.33637	0.408509
PIN1	ENSG00000127445	88	57	31	1.75303	0.0338248	1.75985	0.0037105	1.47	0.0016531	0.63	0.1424	RC3	0.820353	248	3.14192	0.00525112	-0.515725	5.29066e-06	0.454065	8.7765e-05	0.497006	1.28157e-05	-0.512437	1.08537e-05	-0.59655	8.94085e-08	-0.089341	0.691178	-0.18259	0.4024	-0.569522	0.00533326	-0.389058	0.00263079	0.144437	0.658996
PITX1	ENSG00000069011	101	23	78	2.9955	0.00162609	2.84514	9.77823e-06	1.55	0.0016531	1.57	0.0013553	RC3	0.675874	200	2.76726	0.00403724	-0.474374	3.43929e-05	0.481126	2.89498e-05	0.478796	2.68478e-05	-0.445036	0.000161199	-0.489238	1.94057e-05	-0.102796	0.666852	-0.131501	0.638876	-0.37189	0.0675263	-0.291658	0.0277116	-0.258946	0.480913
PITX3	ENSG00000107859	33	17	16	2.10372	0.000947298	1.86388	7.95294e-05	0.79	0.13793	1.64	0.0013553	RC4	0.940629	323	2.16952	0.00764731	-0.279354	0.0217362	0.404393	0.000507446	0.410989	0.000342419	-0.221007	0.0861617	-0.194833	0.124405	-0.172473	0.464364	-0.0435134	0.919535	-0.173516	0.433681	-0.205803	0.132823	-0.376058	0.406699
PLAGL1	ENSG00000118495	74	21	53	0.518826	0.0081281	0.487152	0.000145488	-1.53	0.0016531	-1.24	0.0013553	RC1	0.742582	11	0.37815	0.00764731	0.325055	0.00644822	-0.311069	0.00793603	-0.341235	0.00305154	0.345212	0.00445013	0.414553	0.000427512	-0.037393	0.859082	0.0414396	0.930517	0.329222	0.110994	0.312866	0.0179649	0.422252	0.406699
POU4F1	ENSG00000152192	35	18	17	3.32627	0.000717884	2.50639	1.63147e-05	1.5	0.0016531	1.37	0.0013553	RC3	0.723274	239	3.27751	0.00947282	-0.51575	5.29066e-06	0.592003	1.00141e-07	0.562967	5.23758e-07	-0.417899	0.000429479	-0.500569	1.17453e-05	-0.202216	0.401345	-0.10922	0.693819	-0.460936	0.0213097	-0.31965	0.0158634	-0.311647	0.419584
PPARD	ENSG00000112033	119	21	98	0.586676	0.0141651	0.511838	7.76534e-05	-1.53	0.0016531	-1.26	0.0013553	RC1	0.815537	47	0.380788	0.00420953	0.413624	0.000378399	-0.2486	0.0330167	-0.206	0.074631	0.452421	0.000123119	0.439313	0.000163309	0.099761	0.670284	0.0898974	0.76588	0.210865	0.330203	0.224758	0.0959784	0.196487	0.573627
PRDM15	ENSG00000141956	60	30	30	2.25692	0.0050797	1.84969	0.00161248	1.54	0.0016531	0.57	0.23674	RC3	0.826455	260	5.83344	0.0033879	-0.580698	2.14614e-07	0.463979	5.98442e-05	0.380475	0.000942325	-0.520884	7.56606e-06	-0.546321	1.34254e-06	-0.0529723	0.815784	-0.0795786	0.815771	-0.397367	0.0486935	-0.411876	0.00149011	-0.502278	0.406699
PRDM2	ENSG00000116731	48	25	23	0.536725	0.0119044	0.616575	0.00911741	-1.1	0.0031507	-1.12	0.0013553	RC1	0.617957	21	0.395315	0.0317906	0.239672	0.052918	-0.428976	0.00021756	-0.595833	8.20677e-08	0.202696	0.117441	0.252358	0.042715	-0.102922	0.666852	0.154542	0.53446	0.28507	0.174936	0.271107	0.0420274	-0.0390372	0.898228
PROX2	ENSG00000119608	149	90	59	0.503566	0.0050797	0.536813	0.00100312	0.01	0.45702	-1.49	0.0013553	RC2	0.997637	95	0.390266	0.00764731	0.0434376	0.744027	-0.300067	0.0103545	-0.45898	5.83947e-05	0.000518469	0.996405	0.00695516	0.972902	0.0886582	0.691178	-0.00140366	0.990269	0.0962189	0.701998	0.0583203	0.722006	0.163956	0.627173
PRRX2	ENSG00000167157	163	50	113	2.09841	0.00322265	1.91601	0.000242947	1.41	0.0016531	1.49	0.0013553	RC3	0.671942	196	2.42301	0.00592448	-0.372678	0.00152073	0.362561	0.00189797	0.424672	0.000209136	-0.347665	0.00426753	-0.287286	0.0193744	-0.136079	0.553426	0.0337005	0.95529	-0.150141	0.508073	-0.122042	0.423473	-0.135979	0.669152
PURA	ENSG00000185129	68	40	28	0.489153	0.00242806	0.552355	0.000472245	-0.11	0.34178	-1.43	0.0013553	RC2	0.997076	87	0.204918	0.00388915	0.135258	0.300401	-0.428751	0.00021818	-0.549275	1.12064e-06	-0.00819439	0.961475	0.056021	0.692193	0.147537	0.536055	-0.214711	0.316944	0.0458833	0.869807	-0.0523346	0.748627	0.32531	0.409773
PURB	ENSG00000146676	146	44	102	2.74427	0.00349946	2.90762	3.41858e-05	1.48	0.0016531	1.16	0.0013553	RC3	0.555558	194	3.27035	0.00448307	-0.523009	3.99638e-06	0.578523	2.27619e-07	0.472739	3.31737e-05	-0.455001	0.000111842	-0.54751	1.26878e-06	-0.0992805	0.670284	-0.0915414	0.754669	-0.430635	0.0342614	-0.339446	0.00981429	-0.345479	0.408509
RARA	ENSG00000131759	68	18	50	0.550923	0.0220081	0.536343	0.0013119	-1.58	0.0016531	0.26	0.29728	RC1	0.818897	45	0.304584	0.00567499	0.526591	3.47164e-06	-0.375892	0.00128258	-0.250237	0.0299734	0.514135	1.02635e-05	0.648452	2.30017e-09	0.129201	0.575041	0.278774	0.155142	0.585229	0.00374426	0.399287	0.00207688	0.190631	0.58344
RARB	ENSG00000077092	147	47	100	0.495735	0.00893979	0.520776	0.000919589	-1.5	0.0016531	-0.78	0.0050846	RC1	0.811238	58	0.216145	0.0033879	0.59089	1.22979e-07	-0.564461	5.42272e-07	-0.611426	3.27005e-08	0.520682	7.56606e-06	0.618579	2.09154e-08	0.178872	0.464364	0.21218	0.318704	0.562473	0.00533326	0.479532	0.000188528	0.275212	0.455249
REPIN1	ENSG00000214022	88	34	54	0.295743	0.000180759	0.517091	0.00042772	-0.76	0.046244	-1.33	0.0013553	RC2	0.921575	63	0.462836	0.00907723	0.414484	0.000367826	-0.74332	1.71655e-13	-0.678195	2.37604e-10	0.229049	0.0742755	0.268937	0.0297807	0.0723707	0.732047	-0.0656938	0.8811	0.299169	0.153691	0.214012	0.116724	0.529604	0.406699
RFX2	ENSG00000087903	35	19	16	0.588279	0.0104398	0.553585	0.000339688	1.05	0.01728	-1.57	0.0013553	RC2	0.998565	77	0.550798	0.0935769	-0.0553244	0.680223	-0.209702	0.072517	-0.160766	0.163236	-0.122877	0.358668	-0.00570323	0.975977	0.0724971	0.732047	0.0147068	0.974394	-0.0674027	0.788547	-0.111168	0.467567	0.366299	0.408509
RFX5	ENSG00000143390	65	26	39	1.84001	0.00349946	2.02568	4.55044e-05	0.91	0.016027	1.58	0.0013553	RC4	0.939154	330	2.21539	0.00510816	-0.246652	0.0459169	0.272626	0.0194282	0.230141	0.0465714	-0.239798	0.0602703	-0.230469	0.0656709	-0.0911367	0.684875	-0.145159	0.572467	-0.0347526	0.906212	-0.0974285	0.541634	-0.130774	0.678744
RFX6	ENSG00000185002	63	17	46	2.31211	0.00258323	2.11396	5.59309e-05	1.64	0.0016531	1.29	0.0013553	RC3	0.785957	301	3.27696	0.00351082	-0.491572	1.61958e-05	0.503383	1.10435e-05	0.504771	9.11806e-06	-0.455886	0.000108568	-0.580364	2.09799e-07	-0.156616	0.514373	-0.167162	0.485856	-0.519063	0.00942035	-0.426271	0.000951475	-0.248537	0.494355
RORC	ENSG00000143365	55	22	33	0.525415	0.0050797	0.550913	0.000333481	-1.63	0.0016531	-0.74	0.092454	RC1	0.819575	33	0.29591	0.0033879	0.677184	2.82164e-10	-0.533375	2.61436e-06	-0.468714	3.90914e-05	0.659593	1.45525e-09	0.643409	3.38984e-09	0.156644	0.514373	0.213196	0.316944	0.483321	0.0163919	0.463101	0.000346911	0.0715681	0.808248
SAFB	ENSG00000160633	116	49	67	1.8343	0.0136118	1.27026	0.175706	1.06	0.0016531	1.05	0.0013553	RC3	0.695272	223	14.0902	0.0033879	-0.344504	0.00367377	0.283147	0.0153303	0.480465	2.49259e-05	-0.1965	0.127506	-0.182415	0.151935	-0.222524	0.365998	-0.139822	0.599094	-0.313515	0.130751	-0.192534	0.166548	-0.191282	0.58344
SETBP1	ENSG00000152217	41	22	19	0.632662	0.0343481	0.581414	0.00187832	-1.33	0.0016531	-1.15	0.0038533	RC1	0.590934	23	0.227563	0.00388915	0.409747	0.000428416	-0.295885	0.0113687	-0.333974	0.0037647	0.375541	0.00173163	0.463358	5.95553e-05	0.283088	0.209851	0.406257	0.0171246	0.460777	0.0213097	0.370293	0.00451155	-0.164607	0.627173
SETDB1	ENSG00000143379	192	85	107	1.76277	0.00607783	1.96554	5.86103e-05	-0.5	0.16105	1.52	0.0013553	RC4	0.937522	320	2.33859	0.00681402	-0.257983	0.0359199	0.409375	0.000427137	0.294863	0.0106177	-0.123231	0.358131	-0.169516	0.184345	-0.30558	0.209851	-0.0168819	0.974394	0.0263427	0.924617	-0.0486857	0.769611	-0.181523	0.595652
SGSM2	ENSG00000141258	58	29	29	1.57007	0.0412653	1.54695	0.0109044	0.94	0.020003	1.33	0.0013553	RC4	0.888247	362	1.92609	0.0199783	-0.222271	0.0763368	0.135649	0.24498	0.208315	0.0714793	-0.102088	0.456725	-0.00469157	0.978085	-0.28732	0.209851	0.0219148	0.974394	0.0243639	0.928151	0.113576	0.454757	-0.307743	0.421448
SIM2	ENSG00000159263	181	43	138	2.31727	0.00273877	2.39261	2.01417e-05	1.53	0.0016531	1.38	0.0013553	RC3	0.627308	198	2.51483	0.00482317	-0.539018	1.92515e-06	0.412663	0.000383808	0.404919	0.000420299	-0.500247	1.84971e-05	-0.503768	1.0129e-05	-0.133525	0.55541	-0.124142	0.665163	-0.365582	0.0707499	-0.320761	0.0157938	-0.487314	0.406699
SMAD3	ENSG00000166949	73	25	48	2.50624	0.00303764	2.3395	6.32851e-05	1.21	0.0016531	1.19	0.0013553	RC4	0.926322	303	3.5343	0.00403724	-0.407403	0.000461665	0.363851	0.00183322	0.237653	0.0397113	-0.309324	0.0122792	-0.283745	0.0211722	-0.197334	0.414022	0.0107361	0.974394	-0.0991871	0.694733	-0.0796986	0.624521	-0.27326	0.455249
SMAD4	ENSG00000141646	44	17	27	2.07026	0.00344092	2.45863	1.93884e-05	0.66	0.21644	1.39	0.0013553	RC4	0.933173	338	2.02069	0.0127894	-0.395794	0.000686333	0.344681	0.00318573	0.196832	0.0884368	-0.280138	0.0248958	-0.312413	0.0102976	-0.306238	0.209851	0.0192086	0.974394	-0.0792755	0.748428	-0.0373267	0.832681	-0.268055	0.465948
SMAD5	ENSG00000113658	56	25	31	0.637747	0.0320129	0.71215	0.0372934	1.05	0.0031507	-1.5	0.0013553	RC2	0.997202	129	0.375353	0.00765685	-0.106311	0.421666	-0.17093	0.143943	-0.371066	0.00126731	-0.173257	0.184183	-0.157477	0.22369	0.107197	0.6527	-0.00911746	0.974394	-0.0482331	0.860783	-0.0856133	0.594416	0.155498	0.639569
SNAPC2	ENSG00000104976	103	46	57	1.64084	0.0185867	1.72375	0.000864676	1.57	0.0016531	0	0.50286	RC3	0.817481	289	2.88096	0.00490226	-0.539195	1.92515e-06	0.394884	0.00071038	0.449003	8.61489e-05	-0.512563	1.08537e-05	-0.513986	6.30365e-06	-0.112053	0.635039	-0.0586881	0.888968	-0.432367	0.0336395	-0.360126	0.0058996	-0.0572545	0.846585
SNAPC4	ENSG00000165684	186	110	76	2.28695	0.00349946	2.37643	5.85463e-05	1.46	0.0016531	0.92	0.0013553	RC3	0.824584	250	3.64234	0.00440738	-0.53224	2.5727e-06	0.469366	4.89195e-05	0.426746	0.000194961	-0.46929	6.3537e-05	-0.532917	2.61505e-06	-0.109574	0.645911	-0.129984	0.64432	-0.409611	0.0418197	-0.298599	0.0241113	-0.326611	0.408774
SOX1	ENSG00000182968	43	18	25	2.41011	0.00100586	2.14736	2.54943e-05	1.59	0.0016531	1.13	0.0013553	RC3	0.806695	292	3.55039	0.00417164	-0.515194	5.29066e-06	0.483352	2.61711e-05	0.509955	7.34632e-06	-0.459705	9.41193e-05	-0.499292	1.23032e-05	-0.139139	0.546863	-0.0165531	0.974394	-0.465512	0.0203306	-0.321731	0.0155018	-0.229669	0.514653
SOX9	ENSG00000125398	60	23	37	0.417577	0.00218554	0.411388	3.27837e-05	-1.51	0.0016531	-1.52	0.0013553	RC1	0.681315	3	0.370874	0.00440738	0.519923	4.48545e-06	-0.434692	0.000180285	-0.330777	0.00412589	0.420276	0.000399327	0.449518	0.000106899	0.207552	0.387439	0.194249	0.368437	0.32613	0.112301	0.285088	0.0319996	0.503579	0.406699
SP3	ENSG00000172845	86	51	35	1.59463	0.0427624	2.11965	0.000103389	-0.14	0.27279	1.3	0.0013553	RC4	0.937871	337	1.98999	0.0328175	-0.264128	0.0312108	0.334337	0.0043012	0.108767	0.345989	-0.152265	0.246776	-0.194669	0.124405	-0.291772	0.209851	0.198826	0.355674	0.207031	0.339378	0.0475313	0.771326	-0.243982	0.501047
SP5	ENSG00000204335	82	32	50	1.69113	0.017335	1.84197	0.000262886	1.58	0.0016531	1.28	0.0013553	RC3	0.820544	273	3.86212	0.00388915	-0.523287	3.99638e-06	0.278671	0.0169889	0.271164	0.0185451	-0.568558	6.59919e-07	-0.506272	8.95816e-06	-0.106387	0.656226	-0.345439	0.050366	-0.465759	0.0203306	-0.379053	0.00350753	0.143136	0.659203
SP8	ENSG00000164651	39	22	17	2.65015	0.00186847	2.29184	2.72391e-05	1.57	0.0016531	1.17	0.0026144	RC3	0.815597	275	3.29267	0.0033879	-0.536489	2.08836e-06	0.551664	1.07725e-06	0.456261	6.5296e-05	-0.496377	2.14065e-05	-0.583184	1.81021e-07	-0.0836252	0.711573	-0.126519	0.665163	-0.458957	0.0213117	-0.349665	0.00757133	-0.281718	0.445104
SP9	ENSG00000217236	44	17	27	2.62232	0.000238974	2.37399	3.49034e-06	1.38	0.0016531	1.59	0.0013553	RC3	0.590447	216	3.76136	0.0033879	-0.480791	2.55417e-05	0.596727	7.89842e-08	0.598686	6.85625e-08	-0.385657	0.00128467	-0.393161	0.000897628	-0.123486	0.58341	-0.00829561	0.974394	-0.322049	0.117522	-0.227113	0.0927327	-0.431361	0.406699
SRCAP	ENSG00000080603	64	35	29	0.366171	0.00164793	0.537938	0.000879399	-1.06	0.0016531	-1.33	0.0013553	RC1	0.763291	17			0.209955	0.0960054	-0.519923	5.26292e-06	-0.631849	8.15462e-09	0.158563	0.228825	0.214244	0.0880101	-0.0857497	0.700152	-0.0252279	0.966675	0.245123	0.250064	0.0756367	0.63767	0.436566	0.406699
STAT3	ENSG00000168610	61	43	18	0.527413	0.00662427	0.639152	0.00872078	-1.52	0.0016531	-0.5	0.23826	RC1	0.819476	41	0.268897	0.00440738	0.543747	1.59457e-06	-0.312763	0.00758602	-0.323923	0.00500989	0.464232	7.70795e-05	0.413579	0.000441365	0.295666	0.209851	0.268377	0.179518	0.552208	0.00607182	0.300851	0.023158	0.150293	0.647031
STAT5A	ENSG00000126561	113	19	94	0.650048	0.0472696	0.697979	0.031873	-1.62	0.0016531	0.4	0.22755	RC1	0.817635	48	0.271305	0.00440738	0.638134	4.49968e-09	-0.597921	7.44249e-08	-0.524245	3.64065e-06	0.632621	9.57141e-09	0.740471	4.92525e-13	0.0486728	0.82934	0.145842	0.570795	0.636306	0.000945269	0.555368	9.98878e-06	0.264151	0.467862
STAT5B	ENSG00000173757	107	19	88	0.291863	0.000717884	0.490886	0.000465192	-1.52	0.0016531	-0.23	0.30986	RC1	0.803908	50	0.275279	0.0033879	0.587628	1.46698e-07	-0.754549	4.24933e-14	-0.716879	6.77664e-12	0.476802	4.88228e-05	0.521409	4.58827e-06	0.150318	0.531857	0.0450815	0.917351	0.506448	0.0110866	0.383101	0.00317966	0.2622	0.472328
STAT6	ENSG00000166888	112	34	78	0.435068	0.00118603	0.529071	0.000285335	-1.02	0.0016531	-1.44	0.0013553	RC2	0.97586	115	0.310486	0.00482317	0.284161	0.0194328	-0.458721	7.26588e-05	-0.612416	3.13447e-08	0.228065	0.0751776	0.185514	0.145259	0.0721814	0.732047	-0.0503424	0.904181	0.222985	0.30015	0.0831411	0.607139	0.267405	0.465948
TAL1	ENSG00000162367	66	40	26	0.526707	0.00881068	0.572015	0.0026846	-1.55	0.0016531	0.03	0.44741	RC1	0.821234	43	0.340077	0.00403724	0.72205	5.31994e-12	-0.773897	3.28338e-15	-0.577699	2.3083e-07	0.686339	1.65848e-10	0.695099	4.37177e-11	0.0544898	0.815784	0.224725	0.299349	0.445229	0.0272327	0.530569	2.13111e-05	0.128172	0.685719
TBPL1	ENSG00000028839	36	18	18	1.57119	0.0331298	1.52084	0.0100456	0.7	0.19309	1.24	0.0013553	RC4	0.933773	318	1.29006	0.443906	-0.115568	0.383247	0.171537	0.142861	0.166432	0.149766	-0.0409085	0.783727	-0.123916	0.34756	-0.123838	0.58341	-0.034181	0.95529	-0.169929	0.44486	0.0894757	0.5765	-0.397528	0.406699
TBX10	ENSG00000167800	36	16	20	0.568391	0.0259413	0.574598	0.00194265	-1.72	0.0016531	0.59	0.23366	RC1	0.820132	34	0.205284	0.00351082	0.569216	4.23283e-07	-0.3637	0.00183415	-0.384104	0.000840574	0.573894	5.21401e-07	0.590999	1.15781e-07	0.157981	0.513987	0.206161	0.336223	0.467367	0.0201511	0.364559	0.00521094	0.0338322	0.906354
TBX2	ENSG00000121068	53	32	21	1.5414	0.0339963	1.1756	0.31388	-1.18	0.0016531	1.46	0.0013553	RC4	0.890877	361	1.38808	0.245344	0.0981929	0.458206	0.209651	0.072517	0.335822	0.00356686	0.213672	0.097209	0.322163	0.00793617	-0.0778083	0.723954	0.482897	0.00139209	0.249576	0.240567	0.273914	0.0397113	-0.371504	0.406699
TBX22	ENSG00000122145	57	40	17	0.428685	0.00106081	0.500227	0.000101044	-1.21	0.0016531	-1.5	0.0013553	RC2	0.977712	155	0.261898	0.0033879	0.370781	0.00161687	-0.379102	0.0011551	-0.414012	0.000308269	0.266253	0.0342337	0.255355	0.0401511	0.269085	0.21165	0.123383	0.665163	0.288533	0.170655	0.247334	0.0641606	0.3149	0.418418
TBX5	ENSG00000089225	45	28	17	1.57667	0.040419	1.41947	0.0240506	1.71	0.0016531	-1.09	0.0038533	RC3	0.826469	265	2.03196	0.0271997	-0.466432	4.75771e-05	0.284816	0.0147742	0.255787	0.0264539	-0.486741	3.23169e-05	-0.518766	5.1783e-06	0.0120007	0.947769	-0.118097	0.669759	-0.479487	0.0167313	-0.391966	0.00243781	-0.431361	0.406699
TCF3	ENSG00000071564	206	96	110	4.25696	0.000374339	2.62668	3.27837e-05	1.35	0.0016531	1.18	0.0013553	RC3	0.78213	242	3.20089	0.00388915	-0.557885	7.78793e-07	0.640107	3.67937e-09	0.666625	6.63382e-10	-0.416179	0.000456207	-0.431245	0.000224462	-0.161244	0.49971	0.138128	0.604776	-0.259841	0.223247	-0.209822	0.124909	-0.290827	0.443271
TCF7L2	ENSG00000148737	70	46	24	1.71036	0.0259413	1.95973	0.00050229	1.5	0.0016531	0.88	0.015921	RC3	0.782475	297	3.77866	0.0050491	-0.554184	9.30098e-07	0.278192	0.0170842	0.162019	0.160336	-0.509557	1.22475e-05	-0.526528	3.57582e-06	-0.276169	0.209851	-0.100837	0.714115	-0.310423	0.134986	-0.268514	0.0442209	-0.402733	0.406699
TCFL5	ENSG00000101190	60	24	36	0.526321	0.00550392	0.511768	0.00016377	-1.1	0.0016531	-1.44	0.0013553	RC2	0.995775	112	0.453306	0.00731961	0.385753	0.0009816	-0.322703	0.00584115	-0.309506	0.00738774	0.343644	0.00465173	0.412618	0.000452199	0.252343	0.25754	0.199206	0.355674	0.371024	0.0679111	0.275396	0.0387818	0.293429	0.443271
TET1	ENSG00000138336	88	34	54	2.43551	0.00113978	2.3632	2.76312e-05	0.62	0.1641	1.38	0.0013553	RC4	0.939591	328	2.26138	0.00628072	-0.355429	0.00264989	0.4875	2.21076e-05	0.345977	0.00265046	-0.202342	0.117757	-0.20304	0.107961	-0.280669	0.209851	0.150824	0.553423	0.0116254	0.9653	-0.0239438	0.889263	-0.436566	0.406699
TFDP1	ENSG00000198176	97	51	46	2.39058	0.00455077	2.67361	5.04625e-05	1.37	0.0016531	0.91	0.0026144	RC3	0.570574	193	2.71803	0.00418382	-0.550247	1.10829e-06	0.541421	1.76274e-06	0.476457	2.89633e-05	-0.421743	0.000379236	-0.495435	1.44492e-05	-0.173763	0.464364	0.0714349	0.846115	-0.327862	0.111772	-0.272147	0.0412277	-0.255693	0.480913
TFE3	ENSG00000068323	67	43	24	0.447783	0.000717884	0.49633	7.02055e-05	-1.11	0.0031507	-1.51	0.0013553	RC2	0.981211	114	0.417159	0.00474873	0.285615	0.0187861	-0.403548	0.000521401	-0.418933	0.000255413	0.198562	0.123069	0.2016	0.110175	0.086724	0.695277	0.0387463	0.940079	0.200724	0.360612	0.0722808	0.650227	0.471048	0.406699
TFEB	ENSG00000112561	87	23	64	0.470114	0.00556692	0.488355	0.000126505	-1.65	0.0016531	-0.84	0.014795	RC1	0.81857	42	0.225858	0.00351082	0.656344	1.33233e-09	-0.509149	8.20314e-06	-0.431185	0.000164451	0.646784	3.35399e-09	0.689168	7.01924e-11	0.176343	0.464364	0.208842	0.327243	0.571872	0.00533326	0.508749	5.68221e-05	0.00845805	0.978933
TGIF1	ENSG00000177426	70	23	47	1.9332	0.0027968	1.62962	0.00191464	-0.92	0.010619	1.58	0.0013553	RC4	0.882352	354	2.83816	0.00494594	-0.0721178	0.587693	0.267163	0.0218381	0.413405	0.000314264	0.0506203	0.731177	0.0365083	0.79631	-0.169767	0.464364	-0.0496086	0.906022	0.0345052	0.906212	-0.00942074	0.957415	-0.225114	0.51714
TGIF2	ENSG00000118707	116	30	86	1.93081	0.00344092	1.85192	0.00022208	0.67	0.12789	1.55	0.0013553	RC4	0.94352	324	2.17466	0.0110505	-0.250258	0.0425801	0.350323	0.00274278	0.298924	0.00962267	-0.144843	0.273703	-0.0436407	0.760015	-0.194263	0.416464	0.0732816	0.843906	0.0285689	0.921653	0.0777822	0.631373	-0.339623	0.408509
THAP10	ENSG00000129028	124	68	56	0.480057	0.00150286	0.580022	0.000609116	0.01	0.51288	-1.55	0.0013553	RC2	0.996643	123	0.391039	0.00482317	0.21734	0.0839265	-0.346856	0.0030301	-0.427745	0.000188003	0.0422236	0.776908	0.0379878	0.788243	0.280871	0.209851	-0.0439434	0.919535	0.105866	0.671107	0.0277206	0.872326	0.216006	0.531304
THAP3	ENSG00000041988	73	22	51	1.56565	0.0391324	1.14745	0.414137	-0.99	0.0031507	1.32	0.0013553	RC4	0.877324	355	1.52589	0.233886	0.0892146	0.499584	0.0972319	0.40252	0.357801	0.00187989	0.185321	0.155177	0.174802	0.16886	-0.0994069	0.670284	0.0568672	0.888968	0.0446466	0.870912	-0.00920696	0.957415	-0.175667	0.605402
THAP4	ENSG00000176946	150	36	114	2.14522	0.00124563	1.73239	0.000709925	-0.46	0.19353	1.52	0.0013553	RC4	0.891846	358	2.37461	0.00874631	-0.142275	0.273895	0.380468	0.00111089	0.542746	1.56737e-06	-0.0363813	0.808819	-0.0815145	0.558206	-0.0939693	0.674806	-0.0989264	0.714115	-0.189099	0.387053	-0.114859	0.450525	-0.329213	0.408567
THAP5	ENSG00000177683	122	73	49	0.485612	0.00209137	0.664223	0.0113024	0.05	0.43279	-1.42	0.0013553	RC2	0.997068	130	0.437648	0.0124433	0.168604	0.189992	-0.325889	0.005393	-0.438051	0.000130079	0.0156679	0.930212	-0.0180075	0.902558	0.16696	0.474464	-0.0481923	0.906022	0.00667843	0.979323	0.053503	0.744919	0.238777	0.510027
THAP6	ENSG00000174796	48	26	22	0.592869	0.013794	0.648605	0.00664469	0.85	0.059498	-1.51	0.0013553	RC2	0.995682	150	0.751735	0.340057	-0.00188419	0.989619	-0.357579	0.00221538	-0.437988	0.000130079	-0.152013	0.246868	-0.0631149	0.658171	0.134258	0.55541	-0.316152	0.0933213	-0.0541695	0.838818	0.0551705	0.737619	0.0813274	0.797305
THRB	ENSG00000151090	91	27	64	0.383499	0.00113978	0.484891	0.000136016	-1.47	0.0016531	-1	0.0026144	RC1	0.72788	12	0.252046	0.00420953	0.55265	9.88063e-07	-0.722657	1.8592e-12	-0.663754	8.10129e-10	0.410969	0.000548571	0.528364	3.26166e-06	0.17093	0.464364	0.113014	0.686172	0.467243	0.0201511	0.425658	0.000953575	0.33572	0.408509
TIGD1	ENSG00000221944	63	20	43	2.22569	0.00209137	1.8666	0.000906837	1.32	0.0016531	1.21	0.0013553	RC3	0.683404	234	5.75965	0.0033879	-0.49008	1.69337e-05	0.391823	0.000775436	0.444855	0.000102947	-0.395743	0.000903481	-0.357255	0.00287093	-0.283855	0.209851	-0.219666	0.302643	-0.345547	0.0912098	-0.289321	0.0290532	-0.229018	0.514653
TIGD4	ENSG00000169989	211	94	117	0.450089	0.00139458	0.484379	4.95008e-05	-0.98	0.0016531	-1.5	0.0013553	RC2	0.996489	103	0.328365	0.00482317	0.304872	0.0113032	-0.430038	0.000209433	-0.497676	1.24942e-05	0.181628	0.162652	0.228066	0.0683128	0.27078	0.209851	-0.131046	0.638876	0.179823	0.413512	0.118807	0.435735	0.287574	0.445104
TIGD6	ENSG00000164296	112	65	47	0.463104	0.00199078	0.439412	2.72391e-05	0.28	0.22998	-1.51	0.0013553	RC2	0.998872	102	0.348806	0.0050491	0.196576	0.119009	-0.456265	8.00256e-05	-0.424495	0.000209562	0.0127847	0.947491	0.0569058	0.691685	0.237775	0.316827	-0.153125	0.537885	-0.104505	0.672127	-0.0732566	0.646689	0.323358	0.411468
TWIST1	ENSG00000122691	80	18	62	0.557324	0.0259413	0.511473	0.000920735	-1.31	0.0016531	-1.2	0.0013553	RC2	0.939029	180	0.496638	0.0271997	0.229683	0.065425	-0.155719	0.18125	-0.109223	0.344883	0.286677	0.0213573	0.390414	0.00097549	0.0338145	0.869954	0.206478	0.336223	0.325512	0.112301	0.247122	0.0641606	0.484061	0.406699
TWIST2	ENSG00000233608	47	26	21	1.74922	0.0168612	1.55091	0.0115714	1.49	0.0016531	-0.12	0.36447	RC3	0.824688	286	2.25264	0.0432936	-0.385222	0.000995463	0.368935	0.00157523	0.440694	0.000119201	-0.390053	0.0011105	-0.392714	0.00090687	-0.0128606	0.947769	0.12184	0.665163	-0.325883	0.112301	-0.246008	0.0654323	-0.229669	0.514653
USF1	ENSG00000158773	79	53	26	1.72775	0.0080987	1.36864	0.0427409	0.07	0.41254	1.44	0.0013553	RC4	0.872587	356	3.50158	0.00403724	-0.0228506	0.868482	0.172954	0.139811	0.356498	0.00194846	0.0423248	0.776908	0.0528466	0.707193	-0.0608632	0.783018	-0.113165	0.686172	-0.0803886	0.747679	-0.0303431	0.861017	-0.23097	0.514653
USF3	ENSG00000176542	180	78	102	0.458031	0.00374638	0.732109	0.083363	-1	0.0016531	-0.96	0.0013553	RC2	0.91005	185	0.24765	0.00525112	0.345591	0.00356492	-0.545897	1.4228e-06	-0.684695	1.35255e-10	0.213799	0.097209	0.261957	0.0348842	0.0542875	0.815784	0.0584858	0.888968	0.375847	0.064206	0.376488	0.00378702	0.160052	0.629999
VAX1	ENSG00000148704	33	16	17	1.86943	0.00881068	1.95136	0.000160286	1.71	0.0016531	0.08	0.42362	RC3	0.825759	261	3.2916	0.00403724	-0.624148	1.26125e-08	0.418708	0.00031396	0.325858	0.00475969	-0.597668	1.16855e-07	-0.624093	1.52015e-08	-0.188735	0.441405	-0.156691	0.530794	-0.513126	0.0102232	-0.382944	0.00317966	-0.0260248	0.928455
VAX2	ENSG00000116035	99	30	69	2.24952	0.00158439	1.53839	0.0119084	1.23	0.0016531	1.21	0.0013553	RC3	0.720834	220	4.48124	0.0033879	-0.384767	0.00100672	0.409679	0.000426182	0.542329	1.58357e-06	-0.269743	0.0318673	-0.225132	0.0724418	-0.147359	0.536055	-0.109321	0.693819	-0.365582	0.0707499	-0.267444	0.0448105	-0.230319	0.514653
YBX1	ENSG00000065978	97	37	60	2.586	0.000867183	1.7806	0.00100793	0.76	0.049851	1.33	0.0013553	RC4	0.904664	342	2.86288	0.00745355	-0.311448	0.00945612	0.662464	6.34059e-10	0.705966	1.76e-11	-0.151431	0.248252	-0.239245	0.0557407	-0.0997357	0.670284	0.0967766	0.722245	-0.309063	0.135545	-0.144176	0.32297	-0.40989	0.406699
YBX2	ENSG00000006047	59	19	40	2.0312	0.00421596	2.21915	3.78983e-05	1.53	0.0016531	0.88	0.01953	RC3	0.806686	246	3.43818	0.00388915	-0.751691	1.61813e-13	0.519316	5.36178e-06	0.472347	3.33229e-05	-0.647643	3.35399e-09	-0.611953	3.24665e-08	-0.432846	0.0278934	-0.250041	0.257873	-0.534893	0.00710328	-0.42801	0.000937606	-0.15745	0.637048
YY2	ENSG00000230797	95	49	46	0.491506	0.00251583	0.679654	0.0174628	0.16	0.27251	-1.47	0.0013553	RC2	0.996833	131	0.413308	0.0136534	0.0568925	0.672928	-0.165999	0.155646	-0.37113	0.00126731	-0.0493304	0.737994	-0.0234326	0.87171	0.177885	0.464364	-0.00598136	0.974394	0.0889221	0.722038	0.0792141	0.625734	0.242681	0.503311
ZBED4	ENSG00000100426	56	38	18	2.17947	0.00322265	2.26771	5.86103e-05	0.83	0.057314	1.28	0.0013553	RC4	0.933007	339	2.21605	0.0101658	-0.377509	0.00128803	0.41848	0.000314913	0.325023	0.00486385	-0.293466	0.0180855	-0.259238	0.0369199	-0.272095	0.209851	0.0310955	0.958054	-0.164611	0.459875	-0.162062	0.25634	-0.421601	0.406699
ZBTB12	ENSG00000204366	105	49	56	2.23384	0.00251583	2.04504	0.000164255	0.61	0.1549	1.41	0.0013553	RC4	0.939474	314	3.58607	0.0033879	-0.359198	0.00236975	0.541294	1.76274e-06	0.538889	1.81174e-06	-0.18264	0.160965	-0.23578	0.0597013	-0.369921	0.0974499	0.0724718	0.843963	-0.158304	0.479261	-0.0589901	0.719517	-0.394926	0.406699
ZBTB16	ENSG00000109906	115	71	44	0.558384	0.00335219	0.554255	0.000214567	-0.09	0.31479	-1.63	0.0013553	RC2	0.998727	90	0.446757	0.00776615	0.0937549	0.476696	-0.337108	0.00400805	-0.391859	0.000648266	0.00923133	0.961475	-0.0552749	0.694775	0.115379	0.613941	-0.203494	0.345397	-0.108092	0.665989	-0.124416	0.411459	0.320105	0.412524
ZBTB17	ENSG00000116809	54	36	18	1.79409	0.00989313	1.1501	0.402753	-0.76	0.13076	1.31	0.0013553	RC4	0.872703	363	1.3813	0.324586	-0.0203848	0.880879	0.309237	0.00826908	0.478243	2.73712e-05	0.14411	0.27426	0.130429	0.32464	-0.0505068	0.823466	0.119704	0.667211	-0.0819963	0.742102	-0.0283479	0.871583	-0.327262	0.408774
ZBTB2	ENSG00000181472	82	18	64	2.82144	0.00106081	2.36882	4.09273e-05	1.28	0.0016531	1.45	0.0013553	RC4	0.865463	346	3.06401	0.00403724	-0.403887	0.0005205	0.436968	0.000168204	0.460283	5.6103e-05	-0.34726	0.00429661	-0.357925	0.00282471	-0.193768	0.416464	-0.0759367	0.830661	-0.343321	0.092849	-0.154922	0.281506	-0.467145	0.406699
ZBTB33	ENSG00000177485	69	38	31	0.499942	0.00283201	0.662	0.0115714	-0.63	0.19353	-1.37	0.0013553	RC2	0.994651	132	0.503861	0.0152982	0.146766	0.259551	-0.294024	0.0118754	-0.490699	1.6488e-05	0.0579677	0.693066	0.0633303	0.658171	0.088722	0.691178	-0.0326385	0.95529	0.0986924	0.694842	0.0370276	0.832681	0.204945	0.552592
ZBTB34	ENSG00000177125	86	41	45	5.34454	0.000717884	2.76074	2.33261e-05	1.31	0.0016531	1.36	0.0013553	RC4	0.917578	302	3.61914	0.00388915	-0.579585	2.26239e-07	0.593925	8.94832e-08	0.43465	0.000145918	-0.445112	0.000161199	-0.51477	6.1081e-06	-0.203303	0.401345	-0.143464	0.578772	-0.406148	0.0430307	-0.257681	0.0549227	-0.510086	0.406699
ZBTB38	ENSG00000177311	46	20	26	0.499616	0.00428386	0.666119	0.0258176	0.88	0.054903	-1.37	0.0013553	RC2	0.993309	133	0.322514	0.00482317	0.124926	0.342675	-0.314913	0.00718187	-0.477	2.84203e-05	0.0212066	0.900135	0.028807	0.843452	0.0367101	0.859082	0.0984964	0.714115	0.242897	0.252634	0.154993	0.281506	0.284971	0.445104
ZBTB4	ENSG00000174282	84	20	64	0.284453	0.00018181	0.478254	0.000166762	-1.23	0.0016531	-1.24	0.0013553	RC1	0.611155	19	0.258007	0.00474873	0.390129	0.000844293	-0.684215	1.0246e-10	-0.716398	6.77664e-12	0.290178	0.0195548	0.344824	0.00414964	-0.0764678	0.724196	-0.0344845	0.95529	0.286802	0.172831	0.276793	0.0376944	0.318153	0.412524
ZBTB5	ENSG00000168795	115	59	56	2.1691	0.00657955	2.35944	5.04625e-05	1.43	0.0016531	0.3	0.25427	RC3	0.551656	195	3.84513	0.00403724	-0.54144	1.7747e-06	0.464175	5.98442e-05	0.35735	0.00190108	-0.469574	6.3537e-05	-0.582053	1.91183e-07	-0.098523	0.670548	-0.0798326	0.815771	-0.415324	0.0408067	-0.301653	0.0230202	-0.30514	0.425207
ZBTB7A	ENSG00000178951	39	20	19	0.458746	0.00138998	0.440635	2.01417e-05	-0.59	0.22318	-1.57	0.0013553	RC2	0.995053	110	0.367579	0.00440738	0.114379	0.385572	-0.500854	1.23421e-05	-0.509146	7.59349e-06	0.0706256	0.623391	0.0950201	0.487154	-0.0058802	0.967113	-0.10879	0.693819	0.152491	0.50236	0.0375547	0.832681	0.204945	0.552592
ZBTB8A	ENSG00000160062	71	26	45	3.65557	0.000195851	2.46538	2.01417e-05	0.93	0.0091775	1.39	0.0013553	RC4	0.938409	313	2.67133	0.00420953	-0.406796	0.000470046	0.606925	4.18159e-08	0.53034	2.69498e-06	-0.267315	0.0335131	-0.288222	0.0189901	-0.109018	0.647278	0.186054	0.400813	-0.119222	0.626476	-0.0645057	0.693868	-0.455434	0.406699
ZFP14	ENSG00000142065	37	21	16	0.560828	0.00657955	0.562324	0.000572618	0.04	0.45702	-1.46	0.0013553	RC2	0.998157	98	0.567928	0.0281444	0.0810961	0.540336	-0.303734	0.00948583	-0.370712	0.00127779	0.153859	0.241469	0.124055	0.34756	0.0452838	0.841588	-0.00694242	0.974394	0.19788	0.365048	0.141995	0.33103	0.434614	0.406699
ZFP2	ENSG00000198939	103	31	72	0.460876	0.0019537	0.489463	6.46655e-05	-1.07	0.0016531	-1.4	0.0013553	RC2	0.98362	167	0.332716	0.00474873	0.346757	0.00345021	-0.488527	2.14172e-05	-0.494973	1.39761e-05	0.297565	0.0163431	0.433828	0.000202656	0.0339662	0.869954	0.0250763	0.966675	0.290141	0.168035	0.253514	0.0587331	0.45218	0.406699
ZFP62	ENSG00000196670	54	34	20	0.574699	0.0126793	0.605168	0.00391178	1.08	0.0031507	-1.44	0.0013553	RC2	0.994399	148	0.470856	0.0155105	-0.108309	0.41494	-0.223157	0.055736	-0.360343	0.00176003	-0.144476	0.273703	-0.121816	0.356658	0.0215607	0.915909	-0.125963	0.665163	-0.0453886	0.869807	-0.0801405	0.623608	0.289526	0.443271
ZFP64	ENSG00000020256	94	23	71	0.589518	0.0267969	0.794356	0.182902	-0.86	0.022512	-1.21	0.0013553	RC2	0.915351	186	0.335246	0.00711496	0.20692	0.100403	-0.257021	0.0277772	-0.482097	2.35535e-05	0.141694	0.283536	0.128607	0.330417	0.175685	0.464364	0.185903	0.400813	0.397367	0.0486935	0.22473	0.0959784	0.245283	0.501047
ZFP90	ENSG00000184939	100	42	58	0.437858	0.00209137	0.49898	0.000160286	-0.79	0.029212	-1.46	0.0013553	RC2	0.993347	108	0.378691	0.0049083	0.163014	0.206355	-0.357301	0.00222593	-0.39742	0.000540195	0.138811	0.292994	0.233428	0.0623458	0.0166542	0.940172	0.056766	0.888968	0.199611	0.362141	0.117282	0.441253	0.376709	0.406699
ZFPM2	ENSG00000169946	74	31	43	0.502781	0.013794	0.538223	0.00161248	-1.57	0.0016531	-0.01	0.47036	RC1	0.824454	35	0.242288	0.00388915	0.51795	4.84177e-06	-0.289445	0.0131556	-0.295862	0.0103656	0.555432	1.23515e-06	0.572991	3.16404e-07	0.124395	0.58341	0.37809	0.0296453	0.563091	0.00533326	0.435749	0.000809996	0.377359	0.406699
ZFX	ENSG00000005889	32	16	16	0.614983	0.0182418	0.793907	0.153627	-0.66	0.22318	-1.2	0.0050846	RC2	0.989086	152	0.197856	0.00367438	0.0936658	0.476696	-0.297184	0.0110504	-0.498448	1.21167e-05	-0.0232805	0.895486	0.00402135	0.980094	0.0531241	0.815784	0.0218642	0.974394	0.187738	0.389261	0.0898748	0.575861	-0.0689656	0.812685
ZGLP1	ENSG00000220201	107	78	29	2.59297	0.00228758	1.62527	0.0134672	1.27	0.0016531	1.04	0.0013553	RC3	0.727445	226	7.34152	0.0033879	-0.429027	0.00021014	0.518659	5.36178e-06	0.571831	3.04428e-07	-0.306845	0.0129581	-0.308012	0.0115061	-0.00937038	0.957108	-0.0563108	0.88953	-0.238445	0.264003	-0.262299	0.0501303	-0.225114	0.51714
ZMAT1	ENSG00000166432	197	73	124	0.468018	0.00144701	0.4816	6.16421e-05	0.01	0.43648	-1.43	0.0013553	RC2	1	89	0.47514	0.0157994	0.18646	0.139595	-0.40958	0.000426182	-0.369425	0.00132554	0.140114	0.288333	0.210983	0.0929222	0.0350285	0.866439	-0.0101418	0.974394	0.0323429	0.912544	0.0477098	0.771326	0.225765	0.51714
ZNF10	ENSG00000256223	37	16	21	0.659913	0.0329375	0.582659	0.000639506	0.34	0.2709	-1.55	0.0013553	RC2	0.996661	86	0.494869	0.0119413	0.0637211	0.638215	-0.287953	0.013643	-0.281913	0.0144348	0.023584	0.895486	0.0627482	0.658379	0.0867108	0.695277	-0.100343	0.714115	-0.0175618	0.95079	-0.0962313	0.545553	0.212102	0.540589
ZNF12	ENSG00000164631	68	48	20	0.508269	0.00279556	0.684239	0.0182649	0.78	0.061868	-1.46	0.0013553	RC2	0.99497	134	0.300434	0.00405115	0.00808053	0.956991	-0.238938	0.0405154	-0.364958	0.00152198	-0.0517078	0.725774	-0.109664	0.410359	0.0994069	0.670284	-0.0190822	0.974394	0.0165724	0.95079	-0.0346472	0.839946	0.23097	0.514653
ZNF135	ENSG00000176293	38	18	20	0.584554	0.0139251	0.585365	0.00160186	-1.18	0.0016531	-1.4	0.0013553	RC2	0.950138	165	0.427457	0.00667451	0.325459	0.00640021	-0.330644	0.00474193	-0.425671	0.00020171	0.364433	0.00251822	0.405587	0.00057663	0.0140492	0.947769	0.222954	0.299349	0.325635	0.112301	0.399405	0.00207688	0.310345	0.419584
ZNF140	ENSG00000196387	50	22	28	0.621778	0.0244401	0.641192	0.0060919	0.93	0.030488	-1.57	0.0013553	RC2	0.997149	76	0.527604	0.0245524	-0.0462196	0.733535	-0.199079	0.0884863	-0.286769	0.012906	-0.0831447	0.553196	-0.0881661	0.523616	0.188659	0.441405	-0.00810582	0.974394	-0.0849645	0.729821	-0.0756938	0.63767	0.152896	0.642198
ZNF142	ENSG00000115568	50	26	24	1.82365	0.00885652	2.03185	8.19665e-05	1.28	0.0016531	1.37	0.0013553	RC4	0.938164	329	2.29666	0.00892221	-0.431783	0.000189483	0.281529	0.0159379	0.171945	0.136693	-0.334109	0.00617342	-0.370546	0.00188871	-0.385829	0.0895667	-0.160333	0.523421	-0.228056	0.288914	-0.217518	0.109729	-0.310996	0.419584
ZNF143	ENSG00000166478	132	36	96	1.99038	0.00349946	2.02518	0.000100361	1.02	0.0016531	1.48	0.0013553	RC4	0.931331	334	2.59221	0.00403724	-0.383275	0.00105735	0.317644	0.00667989	0.270874	0.0186239	-0.269009	0.0322921	-0.219012	0.0813961	-0.363902	0.0974499	-0.0989517	0.714115	-0.120707	0.621549	-0.110341	0.469079	-0.197788	0.571234
ZNF165	ENSG00000197279	39	18	21	0.46448	0.00881068	0.531144	0.00121717	-1.31	0.0016531	-1.11	0.0050846	RC1	0.708546	4	0.371423	0.00529188	0.433781	0.000178689	-0.360386	0.00203406	-0.330233	0.00418033	0.37981	0.00153763	0.376072	0.00160305	0.04799	0.82934	-0.135851	0.621091	0.13295	0.572389	0.164542	0.249346	0.267405	0.465948
ZNF174	ENSG00000103343	38	21	17	0.473564	0.00242806	0.583682	0.00122938	0.06	0.44842	-1.49	0.0013553	RC2	0.997775	101	0.402522	0.00493139	0.122321	0.354174	-0.238508	0.04078	-0.346015	0.00265046	0.0542116	0.710525	0.0291105	0.843452	0.156413	0.514373	-0.0276812	0.961938	0.0703709	0.782935	-0.0342197	0.840541	0.373455	0.406699
ZNF177	ENSG00000188629	44	23	21	0.52948	0.00558269	0.745034	0.0852257	0.77	0.10894	-1.41	0.0013553	RC2	0.99561	135			-0.0356226	0.793395	-0.182413	0.118621	-0.452088	7.66865e-05	-0.0630129	0.662656	-0.0658464	0.647519	0.0256326	0.901937	0.0844851	0.793293	0.188728	0.387053	0.118992	0.435735	0.109304	0.732463
ZNF18	ENSG00000154957	75	19	56	0.376	0.00153748	0.423485	9.84272e-05	-1.05	0.0016531	-1.12	0.0013553	RC2	0.951088	70	0.34102	0.00628072	0.410402	0.000419943	-0.683397	1.05251e-10	-0.507012	8.34076e-06	0.298008	0.0163191	0.426291	0.000272289	0.118591	0.60579	-0.17207	0.466408	0.254152	0.23113	0.20569	0.132823	0.0858818	0.785774
ZNF182	ENSG00000147118	47	28	19	0.496058	0.00241419	0.530332	0.000277092	-0.84	0.079084	-1.4	0.0013553	RC2	0.985605	177	0.447201	0.0115658	0.164002	0.203828	-0.369064	0.00157523	-0.432958	0.000155959	0.219288	0.0889122	0.296266	0.0157394	-0.0269606	0.894766	-0.0332581	0.95529	0.285318	0.174936	0.176359	0.213474	0.392974	0.406699
ZNF19	ENSG00000157429	52	37	15	0.407975	0.00162609	0.490954	0.000113339	-0.93	0.043916	-1.41	0.0013553	RC2	0.971658	68	0.386661	0.00731961	0.213774	0.0899392	-0.390053	0.000815154	-0.408991	0.000365308	0.207324	0.107651	0.23382	0.0620751	-0.0313737	0.87883	0.0301597	0.958054	0.0953532	0.701998	0.105552	0.496931	0.479506	0.406699
ZNF202	ENSG00000166261	69	38	31	2.09643	0.00279556	1.79947	0.000754123	1	0.0016531	1.44	0.0013553	RC4	0.92891	336	2.65659	0.00420953	-0.320098	0.0074097	0.300472	0.0103148	0.267118	0.0202679	-0.240001	0.0602703	-0.190748	0.133403	-0.259019	0.239062	-0.121537	0.665163	-0.0703709	0.782935	-0.159611	0.264012	-0.286923	0.445104
ZNF213	ENSG00000085644	36	21	15	0.508796	0.00445554	0.499141	0.000166762	-0.87	0.085167	-1.35	0.0013553	RC2	0.981052	173	0.379037	0.00764731	0.188558	0.135309	-0.371945	0.00145285	-0.30092	0.0091648	0.109018	0.422138	0.212259	0.0912755	-0.00641131	0.966045	-0.0451321	0.917351	0.144699	0.525214	0.00823781	0.958008	0.481458	0.406699
ZNF214	ENSG00000149050	176	63	113	0.360811	0.000717884	0.448825	3.41858e-05	-1.14	0.0016531	-1.51	0.0013553	RC2	0.977975	118	0.200528	0.0033879	0.357706	0.00247891	-0.493494	1.71476e-05	-0.576713	2.41763e-07	0.229302	0.0742124	0.277144	0.0246539	0.177253	0.464364	0.00600665	0.974394	0.276784	0.192904	0.244212	0.0677623	0.385167	0.406699
ZNF215	ENSG00000149054	37	22	15	0.636385	0.0225996	0.636139	0.00349461	1.18	0.0031507	-1.7	0.0013553	RC2	0.998677	82	0.39359	0.00403724	0.0813743	0.540285	-0.297007	0.0110641	-0.35794	0.00187849	-0.00858635	0.961475	-0.0391259	0.786598	0.212028	0.371248	-0.0404279	0.930517	-0.0781624	0.751548	-0.0485432	0.769611	0.0774237	0.806192
ZNF217	ENSG00000171940	133	22	111	0.511117	0.00840744	0.532133	0.000472245	-1.63	0.0016531	0.01	0.52448	RC1	0.820562	36	0.155126	0.0033879	0.603359	5.78692e-08	-0.441293	0.000145721	-0.45114	7.8761e-05	0.65341	2.34481e-09	0.71389	8.08905e-12	0.103074	0.666852	0.300522	0.120469	0.683303	0.00029089	0.556023	9.98878e-06	0.236825	0.510027
ZNF23	ENSG00000167377	96	38	58	0.428136	0.000844828	0.479551	4.26161e-05	-0.45	0.22318	-1.53	0.0013553	RC2	0.99699	100	0.402728	0.00482317	0.198599	0.115308	-0.425764	0.000243987	-0.475597	2.95303e-05	0.161092	0.220348	0.129783	0.326421	0.0229011	0.91215	-0.020372	0.974394	0.188851	0.387053	0.0939794	0.556482	0.558231	0.406699
ZNF25	ENSG00000175395	73	30	43	0.588789	0.0237286	0.879358	0.484782	0.25	0.27516	-1.26	0.0013553	RC2	0.9945	122	0.438422	0.0523861	-0.0135181	0.926579	-0.331833	0.0045904	-0.531883	2.49527e-06	-0.0463714	0.75655	-0.0774425	0.578786	-0.0869637	0.695277	0.0806915	0.812978	0.208887	0.3357	0.148224	0.304837	0.162655	0.627369
ZNF263	ENSG00000006194	48	30	18	0.662677	0.0251236	0.727175	0.0293366	1.21	0.0016531	-1.57	0.0013553	RC2	0.998021	78	0.604818	0.0591823	-0.154429	0.233293	-0.129188	0.26612	-0.175386	0.129114	-0.218163	0.0906108	-0.246265	0.048571	0.0711951	0.732047	-0.0865596	0.78152	-0.258233	0.224307	-0.324412	0.0145454	0.17892	0.598254
ZNF267	ENSG00000185947	121	25	96	0.41112	0.00240315	0.502936	0.000238242	-1.37	0.0016531	-1.26	0.0013553	RC1	0.765751	8	0.305273	0.00417164	0.401055	0.000573155	-0.280542	0.0162962	-0.336657	0.00348758	0.412891	0.000516389	0.403829	0.000613322	0.1075	0.6527	0.238053	0.264487	0.366077	0.0707499	0.29991	0.0235756	0.342876	0.408509
ZNF275	ENSG00000063587	69	34	35	0.652607	0.0248815	0.667571	0.00699211	-0.05	0.41254	-1.55	0.0013553	RC2	0.99798	79	0.539382	0.0201846	0.105578	0.424283	-0.225787	0.0528681	-0.30766	0.00768246	0.0542369	0.710525	-0.0266319	0.856421	0.133019	0.555765	-0.074141	0.841577	-0.106731	0.669154	-0.182857	0.193053	0.108653	0.732501
ZNF282	ENSG00000170265	60	18	42	3.55896	0.00113978	2.79413	2.01417e-05	1.47	0.0016531	1.19	0.0013553	RC3	0.795615	290	3.59152	0.0033879	-0.493317	1.50818e-05	0.593925	8.94832e-08	0.537131	1.95702e-06	-0.401965	0.000734306	-0.473178	4.0378e-05	-0.0765943	0.724196	0.0296792	0.958054	-0.273074	0.199439	-0.281582	0.0342938	-0.264151	0.467862
ZNF287	ENSG00000141040	77	28	49	0.517472	0.00712255	0.572229	0.00194367	0.67	0.13717	-1.48	0.0013553	RC2	0.974267	69	0.370984	0.00768264	0.202924	0.107785	-0.608771	3.86979e-08	-0.436091	0.000139537	0.00995207	0.961475	0.100812	0.458029	0.149408	0.531857	-0.122321	0.665163	-0.0635688	0.801412	0.0209366	0.905665	0.19909	0.568843
ZNF319	ENSG00000166188	56	38	18	0.52879	0.00369714	0.589418	0.00121944	0.19	0.28171	-1.51	0.0013553	RC2	0.977609	67	0.35109	0.00440738	0.143161	0.272433	-0.401813	0.000554467	-0.407474	0.000385907	0.00969916	0.961475	0.0559574	0.692193	0.0943234	0.674806	-0.00906688	0.974394	0.015212	0.954668	-0.00791	0.958008	0.510736	0.406699
ZNF333	ENSG00000160961	54	25	29	0.653956	0.03511	0.775834	0.104205	1	0.0091775	-1.26	0.0013553	RC2	0.993559	104	0.887407	0.760758	-0.0933623	0.476958	-0.305808	0.00901415	-0.38088	0.000932692	-0.10009	0.465218	-0.0518602	0.711846	-0.128188	0.575041	-0.00972445	0.974394	0.0631978	0.801412	0.0525623	0.748627	0.275212	0.455249
ZNF334	ENSG00000198185	49	26	23	0.638031	0.0403331	0.626857	0.00560206	-1.27	0.0016531	-0.74	0.11787	RC1	0.632271	10	0.516047	0.0380093	0.265772	0.0301042	-0.293441	0.0119794	-0.290285	0.0119407	0.30601	0.013195	0.42735	0.000262453	-0.0765184	0.724196	-0.0138722	0.974394	0.249452	0.240567	0.284219	0.0324968	0.229018	0.514653
ZNF337	ENSG00000130684	70	53	17	0.511805	0.00694674	0.676476	0.0299248	-0.34	0.27224	-1.25	0.0013553	RC2	0.982897	162	0.478362	0.0386112	0.043994	0.742359	-0.310411	0.00805658	-0.4943	1.4199e-05	0.0961949	0.483358	0.0999519	0.461463	-0.0106349	0.952175	-0.0575753	0.888968	0.245742	0.249431	0.0617123	0.709236	0.337671	0.408509
ZNF354A	ENSG00000169131	33	17	16	0.663696	0.0377641	0.562496	0.000422947	0.77	0.15058	-1.54	0.0013553	RC2	0.987994	169	0.624953	0.0793087	0.162826	0.206355	-0.243163	0.0371758	-0.298311	0.00973498	0.137243	0.298871	0.267649	0.0304667	0.0455117	0.841588	0.171159	0.466655	0.176371	0.423903	0.154424	0.282532	0.0618088	0.833013
ZNF354B	ENSG00000178338	46	29	17	0.57847	0.0119314	0.62502	0.00408519	-0.32	0.26635	-1.15	0.0013553	RC2	0.985826	171	0.745713	0.475728	0.152215	0.239968	-0.351914	0.0026502	-0.465417	4.53739e-05	0.15611	0.235478	0.271757	0.0278774	-0.0442722	0.841588	-0.114455	0.683024	0.362367	0.0735876	0.150817	0.29651	0.440469	0.406699
ZNF354C	ENSG00000177932	47	20	27	0.539789	0.00885652	0.590621	0.00194541	-1.04	0.0062216	-1.41	0.0013553	RC2	0.971967	164	0.454954	0.0112682	0.208589	0.0980364	-0.2682	0.0213526	-0.404477	0.00042337	0.216884	0.0925545	0.276752	0.0247852	-0.0172106	0.939685	0.241897	0.264487	0.268003	0.206471	0.296647	0.024787	0.173065	0.612472
ZNF362	ENSG00000160094	56	27	29	1.48593	0.0448296	1.30954	0.0860536	-0.99	0.011891	1.4	0.0013553	RC4	0.886695	360	2.09838	0.0216957	0.0494822	0.713436	0.158892	0.173626	0.308634	0.00749732	0.199813	0.12113	0.239827	0.0554976	-0.27083	0.209851	0.359678	0.0450004	0.0906536	0.718182	0.204064	0.136424	-0.292779	0.443271
ZNF385B	ENSG00000144331	111	23	88	0.374553	0.00331124	0.416991	0.000101044	-1.46	0.0016531	-1.28	0.0013553	RC1	0.819253	60	0.221028	0.00403724	0.496731	1.3124e-05	-0.464106	5.98442e-05	-0.473573	3.22937e-05	0.426599	0.000315565	0.439199	0.000163309	0.16959	0.464364	0.124673	0.665163	0.373992	0.0656387	0.310215	0.0190443	0.374757	0.406699
ZNF385D	ENSG00000151789	38	22	16	0.512822	0.00743567	0.50615	0.000144428	-1.69	0.0016531	-1.02	0.014795	RC1	0.822252	37	0.384929	0.00426636	0.648014	2.38894e-09	-0.383037	0.00103862	-0.289338	0.0121685	0.686482	1.65848e-10	0.61073	3.44673e-08	0.204923	0.395976	0.344	0.050366	0.558886	0.00533326	0.44721	0.000543869	0.233572	0.514653
ZNF41	ENSG00000147124	71	33	38	0.418803	0.000968994	0.56861	0.00150444	-0.83	0.01728	-1.46	0.0013553	RC2	0.97148	117	0.325704	0.00420953	0.246146	0.046248	-0.39587	0.000688187	-0.55519	8.28955e-07	0.184714	0.156273	0.188991	0.137306	0.0437664	0.841588	0.12098	0.665163	0.417155	0.0408067	0.243386	0.0686472	0.361744	0.408509
ZNF423	ENSG00000102935	112	54	58	0.583868	0.0106784	0.55484	0.000347725	-0.16	0.26499	-1.53	0.0013553	RC2	0.997365	75	0.543964	0.0236702	0.0748492	0.573966	-0.199712	0.0876743	-0.288679	0.0123451	0.0564119	0.701702	0.0827537	0.552143	0.0568419	0.801936	0.051379	0.904181	-0.0667843	0.788547	-0.0405192	0.814746	0.172414	0.612561
ZNF428	ENSG00000131116	91	51	40	1.73385	0.0206054	1.07192	0.706797	1.07	0.0016531	0.14	0.31037	RC3	0.723057	222	1.54266	0.317229	-0.201204	0.111027	0.242226	0.0378567	0.463103	4.95388e-05	-0.0861291	0.537938	-0.0566403	0.691685	-0.0218136	0.915909	0.101531	0.714115	-0.107844	0.665989	-0.00809528	0.958008	-0.13663	0.669043
ZNF429	ENSG00000197013	43	25	18	0.529007	0.00478377	0.726248	0.0436462	0.09	0.38198	-1.54	0.0013553	RC2	0.99573	136	0.209324	0.00403724	0.0574236	0.672928	-0.325485	0.00543732	-0.494439	1.4199e-05	-0.0181464	0.919557	-0.0837907	0.547371	-0.0367607	0.859082	-0.0291986	0.958054	-0.00507066	0.981558	-0.0134969	0.940384	0.0949904	0.762732
ZNF441	ENSG00000197044	48	23	25	0.628118	0.0282265	0.611189	0.0029274	1.01	0.011891	-1.51	0.0013553	RC2	0.999974	80	0.514734	0.0168983	-0.0452585	0.737978	-0.239191	0.0404126	-0.310581	0.00718785	-0.0587134	0.690033	-0.0506462	0.715946	0.0928818	0.680489	-0.0182729	0.974394	0.00816253	0.974969	-0.00457498	0.971132	0.206897	0.552592
ZNF444	ENSG00000167685	40	23	17	1.71399	0.0295532	1.12809	0.513392	1.36	0.0016531	-0.08	0.37896	RC3	0.702298	227	2.45205	0.0408185	-0.407681	0.000459331	0.269364	0.0209486	0.391034	0.000665534	-0.34592	0.00437642	-0.336111	0.00538073	-0.0688805	0.736667	-0.147485	0.560716	-0.518073	0.00942846	-0.303744	0.0219035	-0.470398	0.406699
ZNF449	ENSG00000173275	53	34	19	0.512765	0.00421596	0.654886	0.0149801	0.88	0.042895	-1.37	0.0013553	RC2	0.992569	153	0.408721	0.0131021	-0.0284652	0.84012	-0.29382	0.0118989	-0.477228	2.83223e-05	-0.156641	0.234332	-0.130403	0.32464	0.116605	0.610347	-0.337675	0.0546339	-0.0290636	0.921653	-0.166096	0.246262	0.33637	0.408509
ZNF462	ENSG00000148143	157	46	111	1.83291	0.0148631	1.90482	0.000337673	1.66	0.0016531	-0.61	0.087996	RC3	0.821705	262	3.72136	0.00494594	-0.646682	2.56289e-09	0.423286	0.000265217	0.338971	0.00325451	-0.662717	1.18757e-09	-0.702269	2.21583e-11	-0.125912	0.579112	-0.217036	0.310087	-0.548868	0.0063135	-0.44849	0.000543869	-0.226416	0.51714
ZNF470	ENSG00000197016	38	16	22	0.670164	0.0379251	0.645246	0.0045392	1.32	0.0016531	-1.65	0.0013553	RC2	0.997974	84	0.564647	0.0631736	-0.0954868	0.471237	-0.188331	0.107105	-0.151092	0.190291	-0.155174	0.237298	-0.110853	0.405347	0.0817031	0.714402	0.0482429	0.906022	-0.0863249	0.725468	-0.117638	0.44085	0.219909	0.526477
ZNF471	ENSG00000196263	45	17	28	0.51218	0.00556692	0.552194	0.00100793	-0.68	0.17368	-1.44	0.0013553	RC2	0.994242	109	0.339743	0.00494594	0.113418	0.389268	-0.290077	0.01298	-0.354159	0.00208018	0.164709	0.210657	0.143946	0.270542	-0.00383161	0.978745	0.122295	0.665163	0.182173	0.405935	0.127843	0.396463	0.312297	0.419584
ZNF48	ENSG00000180035	55	24	31	0.59636	0.0106274	0.608012	0.00216002	1.21	0.0016531	-1.56	0.0013553	RC2	0.997948	94	0.555571	0.0878047	-0.118729	0.368407	-0.229201	0.0494308	-0.220088	0.0571831	-0.17394	0.182714	-0.144225	0.270542	0.0716625	0.732047	-0.0605597	0.888968	-0.163127	0.464304	-0.136252	0.35752	0.340274	0.408509
ZNF480	ENSG00000198464	36	17	19	0.560954	0.00445554	0.542804	0.000204132	0.82	0.13483	-1.53	0.0013553	RC2	0.998776	97	0.562084	0.0386112	0.129073	0.32529	-0.325257	0.00545165	-0.274199	0.0173351	0.135346	0.304181	0.128455	0.330417	0.116883	0.610347	-0.0402762	0.930517	0.162138	0.466682	0.0887631	0.579256	0.369552	0.406699
ZNF483	ENSG00000173258	66	36	30	0.525986	0.00283201	0.566122	0.000462477	0.14	0.28949	-1.54	0.0013553	RC2	0.997087	111	0.494509	0.0115658	0.151633	0.241337	-0.416153	0.000341804	-0.455022	6.82011e-05	0.0689564	0.628653	0.1421	0.276866	0.172119	0.464364	-0.103706	0.714115	0.0343816	0.906212	0.0609712	0.709952	0.111907	0.732367
ZNF487	ENSG00000243660	87	53	34	1.93014	0.016103	1.79758	0.00349139	1.49	0.0016531	0.17	0.302	RC3	0.82271	288	7.82396	0.0033879	-0.512943	5.86544e-06	0.333224	0.00443385	0.382878	0.000871317	-0.451814	0.000125237	-0.450833	0.000101575	-0.144147	0.54432	-0.200749	0.351063	-0.426801	0.0365926	-0.32421	0.0145454	-0.25179	0.489806
ZNF490	ENSG00000188033	35	16	19	0.567328	0.0118534	0.754926	0.0957347	1.15	0.007712	-1.49	0.0013553	RC2	0.994105	137	0.754923	0.453045	-0.196399	0.119009	-0.110004	0.345165	-0.365882	0.0014804	-0.228771	0.0743804	-0.252498	0.042715	-0.0597757	0.786448	-0.0409337	0.930517	0.0168198	0.95079	-0.0771047	0.633927	0.281068	0.445104
ZNF491	ENSG00000177599	40	22	18	0.493551	0.00392627	0.637457	0.00949681	-0.67	0.20315	-1.28	0.0013553	RC2	0.982109	161	0.313812	0.00566596	0.200976	0.111086	-0.34463	0.00318573	-0.421296	0.00023538	0.210258	0.102383	0.211639	0.0920618	0.0156426	0.942988	0.0188293	0.974394	0.370035	0.0681085	0.255629	0.0562355	0.34678	0.408509
ZNF496	ENSG00000162714	186	56	130	3.18777	0.000988686	3.25226	1.27798e-05	1.3	0.0016531	1.39	0.0013553	RC4	0.72287	351	3.21214	0.00403724	-0.440281	0.000136858	0.485325	2.41795e-05	0.444437	0.000104213	-0.358414	0.00304935	-0.421065	0.000333697	-0.168755	0.464364	0.0768219	0.830661	-0.242773	0.252634	-0.174619	0.218996	-0.31555	0.418418
ZNF511	ENSG00000198546	123	36	87	1.81131	0.0141221	1.26971	0.18208	1.15	0.0016531	1.1	0.0013553	RC3	0.698407	233	6.35554	0.0033879	-0.262661	0.0322117	0.237927	0.0411855	0.400594	0.00048291	-0.157779	0.230903	-0.119603	0.366466	-0.125634	0.579112	-0.00638602	0.974394	-0.22212	0.301673	-0.0613417	0.709593	-0.27326	0.455249
ZNF540	ENSG00000171817	89	43	46	0.563034	0.0112528	0.576744	0.00195272	0.58	0.20263	-1.31	0.0013553	RC2	0.988015	170	0.506401	0.047881	0.100014	0.450828	-0.430822	0.000205352	-0.442452	0.000112332	0.0885317	0.526435	0.174878	0.16886	-0.0137963	0.947769	-0.197157	0.36293	0.127756	0.592409	0.0646483	0.693868	0.361094	0.408509
ZNF549	ENSG00000121406	39	18	21	0.620704	0.0207493	0.612768	0.00326474	1.04	0.014628	-1.45	0.0013553	RC2	0.997083	99	0.543227	0.036195	-0.0569561	0.672928	-0.228773	0.0497375	-0.323621	0.00503756	-0.0718527	0.617174	-0.0311593	0.831607	0.0282125	0.890801	0.0362172	0.951455	0.0865156	0.725468	0.0154424	0.929212	0.184776	0.588513
ZNF558	ENSG00000167785	41	23	18	0.666941	0.0487019	0.784272	0.130927	1.17	0.0016531	-1.32	0.0013553	RC2	0.997191	106	1.00835	0.980123	-0.17007	0.185974	-0.193718	0.0974321	-0.30006	0.00935537	-0.209853	0.102779	-0.145793	0.265356	-0.0145298	0.947769	-0.0761896	0.830661	0.087438	0.724667	0.00721164	0.958156	0.363696	0.408509
ZNF571	ENSG00000180479	38	18	20	0.519685	0.00589709	0.487685	0.000200997	-0.69	0.19353	-1.32	0.0013553	RC2	0.983772	172	0.387457	0.00669215	0.187572	0.137282	-0.518861	5.36178e-06	-0.39675	0.000550619	0.162685	0.216238	0.247705	0.0471919	0.0435387	0.841588	-0.159777	0.523421	0.167579	0.452792	0.127643	0.396463	0.18868	0.583522
ZNF573	ENSG00000189144	30	15	15	0.627151	0.0383254	0.745986	0.0953434	0.06	0.43566	-1.42	0.0013553	RC2	0.996005	138	0.404906	0.0101007	-0.0540093	0.687021	-0.158133	0.175288	-0.422598	0.000225455	-0.0805144	0.568147	-0.143845	0.270542	-0.0528965	0.815784	0.00780232	0.974394	-0.0371024	0.900641	-0.0718456	0.6511	0.142486	0.659311
ZNF574	ENSG00000105732	46	24	22	2.12992	0.010776	1.68572	0.0115714	1.43	0.0016531	0.49	0.25169	RC3	0.824936	263	2.75873	0.0151147	-0.535177	2.21259e-06	0.461769	6.50329e-05	0.505507	8.94741e-06	-0.432229	0.000255663	-0.47026	4.48372e-05	-0.096322	0.673457	-0.0121904	0.974394	-0.368303	0.0696148	-0.281313	0.0342938	-0.284321	0.445104
ZNF581	ENSG00000171425	114	97	17	2.24929	0.00160019	1.73653	0.00225429	0.94	0.011891	1.14	0.0013553	RC3	0.620366	219	3.65265	0.00449244	-0.337624	0.0044836	0.440433	0.000149049	0.581366	1.91666e-07	-0.134157	0.308469	-0.217583	0.0835056	-0.233121	0.335231	0.153859	0.535944	-0.25712	0.226164	-0.135396	0.360543	-0.139233	0.666427
ZNF585A	ENSG00000196967	39	21	18	0.533644	0.00573009	0.603804	0.00238948	0.67	0.19752	-1.39	0.0013553	RC2	0.988058	160	0.512875	0.0196177	0.142124	0.273895	-0.278696	0.0169889	-0.396674	0.000550619	0.211118	0.101057	0.180821	0.155765	-0.0404532	0.850565	0.0950568	0.733968	0.296572	0.156581	0.207413	0.130344	0.281718	0.445104
ZNF586	ENSG00000083828	45	15	30	1.80482	0.00399162	1.85386	0.000126417	-0.73	0.13717	1.59	0.0013553	RC4	0.941082	319	2.388	0.0050491	-0.157793	0.222547	0.308402	0.00843667	0.278298	0.0158044	-0.0214218	0.900135	-0.0765578	0.582653	-0.27197	0.209851	0.0990408	0.714115	0.0891695	0.722038	-0.0484295	0.769611	-0.167209	0.622239
ZNF595	ENSG00000272602	31	16	15	0.622026	0.0154767	0.579546	0.000572618	1.13	0.014628	-1.57	0.0013553	RC2	0.99763	93			-0.0684758	0.609156	-0.297361	0.0110368	-0.315741	0.00627481	-0.144602	0.273703	-0.0925415	0.500334	0.0701198	0.733759	-0.149762	0.554337	-0.123056	0.612496	-0.0334928	0.843296	-0.0884842	0.783598
ZNF605	ENSG00000196458	50	20	30	0.461796	0.00306596	0.515386	0.000276828	-0.37	0.23478	-1.48	0.0013553	RC2	0.975929	166	0.407184	0.0131021	0.191745	0.128966	-0.320275	0.00620548	-0.441314	0.000117352	0.199889	0.12113	0.243013	0.0518644	0.0403015	0.850565	0.00838402	0.974394	0.249205	0.240567	0.165283	0.247394	0.387118	0.406699
ZNF618	ENSG00000157657	33	16	17	1.77323	0.0173543	1.69691	0.00309503	1.48	0.0016531	-0.69	0.20149	RC3	0.801713	296	4.18212	0.00403724	-0.571467	3.72885e-07	0.29769	0.0109774	0.140078	0.224911	-0.523363	6.92148e-06	-0.523787	4.0718e-06	-0.253051	0.25754	-0.133676	0.632232	-0.414434	0.0408067	-0.320234	0.0157938	-0.204294	0.552592
ZNF626	ENSG00000188171	36	19	17	0.580211	0.00806585	0.641089	0.00566037	1.05	0.01728	-1.59	0.0013553	RC2	0.998124	81	0.380201	0.00482317	0.0567154	0.672928	-0.397084	0.000660887	-0.363744	0.00158027	0.00466622	0.978262	-0.050975	0.715803	0.04799	0.82934	-0.120904	0.665163	-0.142844	0.531524	-0.0162191	0.926313	0.152896	0.642198
ZNF646	ENSG00000167395	38	22	16	0.605017	0.0223557	0.851451	0.340941	0.67	0.21485	-1.39	0.0013553	RC2	0.9957	121	0.274304	0.00566596	-0.0996605	0.451378	-0.0777455	0.501397	-0.349255	0.00240981	-0.112192	0.410402	-0.178192	0.162026	-0.0228001	0.91215	0.107766	0.696059	0.0617137	0.806305	-0.0964884	0.545553	0.140534	0.66402
ZNF654	ENSG00000175105	37	21	16	0.58378	0.0152142	0.985014	0.93337	0.99	0.021186	-1.25	0.0013553	RC2	0.994295	139	1.58628	0.237968	-0.237497	0.0553289	-0.101531	0.383699	-0.366602	0.00144994	-0.261346	0.0380351	-0.351033	0.00344933	-0.115694	0.613941	-0.345009	0.050366	-0.00519434	0.981558	-0.14248	0.329984	0.0949904	0.762732
ZNF664	ENSG00000179195	274	134	140	0.444199	0.00199078	0.534932	0.000673809	-1.04	0.0016531	-1.4	0.0013553	RC2	0.982338	158	0.274725	0.00403724	0.339243	0.00428125	-0.417342	0.000327769	-0.554115	8.57541e-07	0.212635	0.0984228	0.248653	0.0463718	0.27513	0.209851	0.0684	0.862802	0.270724	0.201973	0.162661	0.256071	0.289526	0.443271
ZNF665	ENSG00000197497	37	16	21	0.460324	0.00083265	0.495767	5.86103e-05	-0.85	0.11993	-1.47	0.0013553	RC2	0.998648	96	0.354437	0.00440738	0.2182	0.0827813	-0.336056	0.00409365	-0.410167	0.000350431	0.249991	0.0481766	0.228597	0.0681004	-0.0164013	0.940172	0.194426	0.368437	0.288162	0.170655	0.234606	0.0819998	0.400782	0.406699
ZNF676	ENSG00000196109	54	18	36	0.513867	0.0109797	0.524404	0.000515214	-1.55	0.0016531	-1.47	0.0013553	RC1	0.786638	7	0.335462	0.00413009	0.501536	1.05053e-05	-0.301534	0.0100514	-0.3404	0.00312201	0.548983	1.75314e-06	0.518615	5.1783e-06	0.133525	0.55541	0.293365	0.123904	0.434593	0.0331727	0.342382	0.00904512	0.356539	0.408509
ZNF687	ENSG00000143373	63	44	19	1.55587	0.0460741	2.17059	0.00011391	0.7	0.12455	1.32	0.0013553	RC4	0.931486	340	2.07624	0.0425308	-0.271134	0.0264551	0.300193	0.0103545	0.107527	0.350636	-0.233501	0.0683543	-0.339829	0.00484005	-0.173712	0.464364	-0.0655926	0.8811	-0.104258	0.672127	-0.162219	0.25634	-0.187378	0.585927
ZNF688	ENSG00000229809	143	33	110	0.512119	0.0084602	0.412358	4.8491e-05	-1.06	0.0016531	-1.25	0.0013553	RC2	0.983753	176	0.370101	0.00731961	0.339825	0.00422375	-0.379835	0.00113073	-0.221808	0.0553202	0.308615	0.0124598	0.412947	0.000449463	0.157981	0.513987	0.0917943	0.754669	0.220265	0.305147	0.160509	0.261784	0.322057	0.412524
ZNF691	ENSG00000164011	48	27	21	1.52907	0.0338248	1.23636	0.180881	-0.99	0.021186	1.4	0.0013553	RC4	0.880272	357	3.87614	0.00418382	0.036786	0.787578	0.074748	0.516828	0.284164	0.0136508	0.102366	0.456639	0.158653	0.220239	-0.13264	0.555765	-0.0477371	0.906615	-0.0609716	0.80752	0.0539306	0.744187	-0.318153	0.412524
ZNF692	ENSG00000171163	101	60	41	1.57975	0.0281737	1.19743	0.267724	0.59	0.14141	1.22	0.0013553	RC4	0.705311	369	3.21007	0.00494594	-0.246641	0.0459169	0.160499	0.169595	0.251135	0.0294386	-0.0968531	0.481046	-0.0203092	0.888815	-0.242114	0.301728	-0.240609	0.264487	-0.0925087	0.71136	-0.060316	0.712342	-0.0422903	0.889314
ZNF699	ENSG00000196110	177	41	136	0.651624	0.0400231	0.898488	0.520351	0.84	0.0016531	-1.38	0.0013553	RC2	0.995031	140	0.22456	0.00737442	-0.114936	0.385238	-0.129428	0.265946	-0.438165	0.000130079	-0.179327	0.168134	-0.239586	0.0555555	0.0432352	0.841588	0.00967387	0.974394	0.0263427	0.924617	-0.0864827	0.592665	0.189981	0.58344
ZNF711	ENSG00000147180	147	73	74	1.73035	0.0169296	1.73651	0.000673809	1.68	0.0016531	0.81	0.0013553	RC3	0.824514	274	2.99431	0.00403724	-0.555331	8.81407e-07	0.317518	0.00667989	0.276438	0.0165266	-0.572377	5.56866e-07	-0.506348	8.95816e-06	-0.138153	0.546863	-0.233197	0.271316	-0.459575	0.0213097	-0.338049	0.0101444	-0.124268	0.697309
ZNF718	ENSG00000250312	31	15	16	0.608303	0.0175003	0.66832	0.011999	0.34	0.26499	-1.52	0.0013553	RC2	0.996071	141	0.60836	0.192296	-0.0124559	0.931479	-0.13532	0.245481	-0.343043	0.0028911	-0.0840805	0.54905	-0.156883	0.225048	0.173712	0.464364	-0.0545404	0.891369	0.0165724	0.95079	0.0212644	0.905665	0.106702	0.734889
ZNF721	ENSG00000182903	97	67	30	0.606344	0.0175003	0.559796	0.000521843	0.83	0.013324	-1.44	0.0013553	RC2	0.999206	92	0.607393	0.123784	0.0282629	0.84012	-0.309855	0.00815504	-0.28577	0.013126	-0.0865337	0.537141	0.0026809	0.986763	0.176343	0.464364	-0.233197	0.271316	-0.116502	0.637385	0.0179436	0.919257	0.154197	0.641987
ZNF727	ENSG00000214652	34	17	17	0.480671	0.00335219	0.603165	0.00411682	-1.36	0.0031507	-1.48	0.0013553	RC2	0.85664	182	0.222782	0.00351082	0.352875	0.00286723	-0.365723	0.00172724	-0.532958	2.37361e-06	0.324245	0.00805883	0.288829	0.0187767	0.051986	0.819781	0.246273	0.26131	0.394646	0.0501898	0.282964	0.0333319	0.329213	0.408567
ZNF728	ENSG00000269067	38	20	18	0.400855	0.00344092	0.494319	0.0011198	-1.49	0.0016531	-1.29	0.0013553	RC1	0.793897	56	0.32379	0.00726376	0.469698	4.1706e-05	-0.37894	0.001156	-0.481088	2.45605e-05	0.431571	0.000260567	0.462723	6.08431e-05	0.155339	0.517246	0.244567	0.264487	0.480628	0.0165681	0.389681	0.002611	0.274	0.455249
ZNF747	ENSG00000169955	70	51	19	0.515387	0.0102884	0.518777	0.00052988	-0.45	0.25337	-1.25	0.0013553	RC2	0.986943	175	0.355471	0.0204744	0.142705	0.273374	-0.329354	0.00491304	-0.264032	0.0217385	0.0275547	0.869659	0.147146	0.260779	0.12265	0.586561	-0.104895	0.708027	0.0242402	0.928151	-0.0781024	0.631304	0.296032	0.443271
ZNF764	ENSG00000169951	70	30	40	0.508775	0.00881068	0.568509	0.00165257	-1.24	0.0016531	-1.23	0.0013553	RC2	0.929944	179	0.361076	0.0050491	0.2443	0.0478463	-0.359577	0.00208085	-0.323038	0.00510849	0.232059	0.0702199	0.333367	0.00582868	-0.11835	0.60579	0.109321	0.693819	0.221007	0.304019	0.153226	0.286719	0.356539	0.408509
ZNF770	ENSG00000198146	194	81	113	0.622094	0.0296665	0.882245	0.463435	0.81	0.0016531	-1.27	0.0013553	RC2	0.996004	142	0.44291	0.0476026	-0.0584735	0.669113	-0.150015	0.197923	-0.412358	0.000326045	-0.200851	0.120714	-0.228143	0.0683128	0.081906	0.714402	-0.118528	0.669759	0.0014841	0.993044	-0.0806042	0.622543	0.193234	0.583042
ZNF771	ENSG00000179965	54	25	29	0.644482	0.0329375	0.523434	0.00018904	-0.45	0.25837	-1.51	0.0013553	RC2	0.992159	107	0.53218	0.0335845	0.102771	0.436896	-0.221361	0.0577092	-0.202093	0.0801265	0.0557797	0.703944	0.151863	0.243037	0.200875	0.40446	0.0297551	0.958054	0.0677737	0.788547	0.0568095	0.730511	0.221211	0.526477
ZNF787	ENSG00000142409	126	80	46	1.97023	0.0081281	1.18806	0.347831	1.27	0.0016531	0.7	0.03505	RC3	0.72295	224	3.00156	0.0118192	-0.413068	0.000384555	0.435754	0.000174706	0.578521	2.22902e-07	-0.316456	0.0100422	-0.319596	0.00852096	-0.0800592	0.714402	-0.0838529	0.794702	-0.355565	0.0800231	-0.290803	0.0281399	-0.054652	0.853298
ZNF800	ENSG00000048405	139	77	62	0.511415	0.00280916	0.629451	0.00664469	0.7	0.033882	-1.43	0.0013553	RC2	0.9966	143	0.425887	0.0144881	0.084081	0.525468	-0.276535	0.0177064	-0.369425	0.00132554	0.00620902	0.972791	-0.0239891	0.870233	0.0995719	0.670284	0.0594346	0.888968	0.0696289	0.784183	0.00235164	0.983806	0.332466	0.408509
ZNF81	ENSG00000197779	75	28	47	0.434098	0.00169265	0.685325	0.035154	-0.74	0.064221	-1.38	0.0013553	RC2	0.99106	156	0.291595	0.00496914	0.0951327	0.471237	-0.275003	0.0183517	-0.540242	1.70365e-06	0.0374436	0.803629	0.0532133	0.706782	-0.00011381	0.999211	0.0592698	0.888968	0.189841	0.387053	0.0688099	0.670133	0.292128	0.443271
ZNF835	ENSG00000127903	36	18	18	0.376089	0.000703272	0.430064	2.01417e-05	-1.09	0.011891	-1.63	0.0013553	RC2	0.919441	65	0.463926	0.00528881	0.415091	0.000361189	-0.643268	3.03467e-09	-0.575145	2.53798e-07	0.352268	0.00369409	0.361289	0.00255161	0.138659	0.546863	0.183677	0.4024	0.425936	0.0368025	0.305255	0.0213182	0.143136	0.659203
ZNF84	ENSG00000198040	86	35	51	0.500593	0.0081281	0.495323	0.000422947	-1.05	0.0016531	-1.32	0.0013553	RC2	0.975168	168	0.470714	0.01336	0.213217	0.090598	-0.39281	0.000753508	-0.482147	2.35535e-05	0.237547	0.0630872	0.308455	0.0114202	0.0382529	0.859082	-0.0504179	0.904181	0.310052	0.134986	0.100778	0.523659	0.463241	0.406699
ZNF852	ENSG00000178917	76	21	55	0.377299	0.00078616	0.598003	0.00520748	-1.17	0.0016531	-1.23	0.0013553	RC2	0.930465	184	0.192463	0.0033879	0.340735	0.0041237	-0.547136	1.34134e-06	-0.734001	1.28212e-12	0.259222	0.0394564	0.256949	0.0388293	0.00881397	0.957108	0.0224459	0.974394	0.308939	0.135545	0.255828	0.0562355	0.255693	0.480913
ZNF888	ENSG00000213793	44	28	16	0.566352	0.0177677	0.703556	0.0483448	-0.58	0.25303	-1.29	0.0013553	RC2	0.993408	151	0.550958	0.0720497	-0.0238116	0.864165	-0.132892	0.25366	-0.362733	0.00162927	0.00542495	0.975623	-0.064468	0.654819	0.023584	0.911733	0.105527	0.706084	0.199487	0.362141	0.074297	0.64483	0.190631	0.58344
ZNF93	ENSG00000184635	96	78	18	2.83781	0.00046755	1.81701	0.000767383	1.45	0.0016531	0.25	0.30969	RC3	0.716149	209	2.32505	0.00633137	-0.635858	5.24065e-09	0.819674	2.6283e-18	0.751086	2.88869e-13	-0.45361	0.000117893	-0.553454	9.23935e-07	-0.137774	0.546863	-0.00762529	0.974394	-0.408003	0.0422176	-0.398465	0.00207688	-0.294731	0.443271
ZSCAN18	ENSG00000121413	36	19	17	0.478943	0.00298396	0.585236	0.00160502	-0.78	0.13405	-1.57	0.0013553	RC2	0.997742	85	0.491231	0.0127932	0.204365	0.10519	-0.326471	0.00532041	-0.267598	0.0200887	0.257831	0.0406011	0.243076	0.0518644	-0.056766	0.801936	0.210309	0.326452	0.171908	0.438501	0.191322	0.169509	0.270658	0.461952
ZSCAN21	ENSG00000166529	86	46	40	1.67927	0.0396794	1.69783	0.00430668	1.57	0.0016531	-0.5	0.23407	RC3	0.764589	295	7.09833	0.0033879	-0.558593	7.58977e-07	0.291974	0.0124209	0.20834	0.0714793	-0.568305	6.59919e-07	-0.605149	5.06978e-08	-0.128694	0.575041	-0.306542	0.111409	-0.534522	0.00710328	-0.395771	0.00218446	-0.277164	0.453847
ZSCAN23	ENSG00000187987	46	24	22	0.651095	0.0441878	0.955104	0.785801	0.51	0.22957	-1.24	0.0013553	RC2	0.996293	144	0.410621	0.037191	-0.137117	0.293259	-0.0837396	0.469877	-0.432673	0.000156976	-0.111611	0.412169	-0.175347	0.168484	-0.09593	0.673628	-0.0630766	0.88569	0.052067	0.844834	-0.0119292	0.948844	0.18933	0.58344
ZSCAN32	ENSG00000140987	123	46	77	0.547721	0.00545319	0.62206	0.00323185	0.74	0.036458	-1.52	0.0013553	RC2	0.995198	149	0.363852	0.00567499	-0.0269224	0.847145	-0.253557	0.0297151	-0.443198	0.000109381	-0.136231	0.301277	-0.116594	0.379243	0.0989517	0.670284	-0.123484	0.665163	-0.0320317	0.912544	-0.110769	0.468234	0.299285	0.443271
ZXDA	ENSG00000198205	147	42	105	0.387347	0.000717884	0.560651	0.00145783	-1.01	0.0016531	-1.39	0.0013553	RC2	0.826697	188	0.229301	0.0033879	0.325459	0.00640021	-0.45758	7.59546e-05	-0.613386	3.11931e-08	0.226293	0.0773846	0.231721	0.0644227	0.0875959	0.695277	0.108562	0.693819	0.277402	0.192399	0.228392	0.0917153	0.0988941	0.755776
ZXDB	ENSG00000198455	168	106	62	0.503851	0.00297142	0.616187	0.00277549	0.33	0.19353	-1.52	0.0013553	RC2	0.996981	145	0.404298	0.00474873	0.121587	0.356594	-0.306187	0.00895155	-0.430755	0.000166553	0.02237	0.89949	-0.0258605	0.859444	0.169463	0.464364	0.014024	0.974394	0.0954769	0.701998	0.0184282	0.91841	0.227066	0.51714
