# Supplementary material for: Comprehensive Characterization of the Regulatory Landscape of Adrenocortical Carcinoma: Novel Transcription Factors and Targets Associated with Prognosis
Source: Cancers (Basel). 2022 Oct 27;14(21):5279. doi: 10.3390/cancers14215279 (PMC9657296; doi:10.3390/cancers14215279)
Supplement: Supplementary file 1 [file cancers-14-05279-s001.zip › cancers-1889206-Supplementary table S5 Regulon activity.xlsx]

## Sheet: TCGA
Regulons	TCGA-OR-A5LR-01A-11R-A29S-07	TCGA-OR-A5JX-01A-11R-A29S-07	TCGA-OU-A5PI-01A-12R-A29S-07	TCGA-OR-A5JA-01A-11R-A29S-07	TCGA-OR-A5KY-01A-11R-A29S-07	TCGA-OR-A5L9-01A-11R-A29S-07	TCGA-PK-A5H9-01A-11R-A29S-07	TCGA-OR-A5JK-01A-11R-A29S-07	TCGA-OR-A5LJ-01A-11R-A29S-07	TCGA-OR-A5K9-01A-11R-A29S-07	TCGA-OR-A5LA-01A-11R-A29S-07	TCGA-OR-A5JP-01A-11R-A29S-07	TCGA-OR-A5LO-01A-11R-A29S-07	TCGA-OR-A5J6-01A-31R-A29S-07	TCGA-OR-A5LT-01A-11R-A29S-07	TCGA-OR-A5JY-01A-31R-A29S-07	TCGA-OR-A5JV-01A-11R-A29S-07	TCGA-OR-A5JT-01A-11R-A29S-07	TCGA-OR-A5KX-01A-11R-A29S-07	TCGA-OR-A5K3-01A-11R-A29S-07	TCGA-OR-A5JZ-01A-11R-A29S-07	TCGA-OR-A5LC-01A-11R-A29S-07	TCGA-OR-A5LH-01A-11R-A29S-07	TCGA-OR-A5LM-01A-11R-A29S-07	TCGA-OR-A5J5-01A-11R-A29S-07	TCGA-P6-A5OF-01A-11R-A29S-07	TCGA-OR-A5LD-01A-11R-A29S-07	TCGA-OR-A5L3-01A-11R-A29S-07	TCGA-OR-A5LK-01A-11R-A29S-07	TCGA-OR-A5LG-01A-11R-A29S-07	TCGA-OR-A5KO-01A-11R-A29S-07	TCGA-OR-A5JJ-01A-11R-A29S-07	TCGA-OR-A5JL-01A-11R-A29S-07	TCGA-OR-A5KV-01A-11R-A29S-07	TCGA-OR-A5JE-01A-11R-A29S-07	TCGA-PK-A5HB-01A-11R-A29S-07	TCGA-OR-A5JM-01A-11R-A29S-07	TCGA-OR-A5JD-01A-11R-A29S-07	TCGA-OR-A5LN-01A-11R-A29S-07	TCGA-OR-A5K6-01A-11R-A29S-07	TCGA-OR-A5JR-01A-11R-A29S-07	TCGA-OR-A5L6-01A-11R-A29S-07	TCGA-OR-A5JI-01A-11R-A29S-07	TCGA-OR-A5J2-01A-11R-A29S-07	TCGA-OR-A5LL-01A-11R-A29S-07	TCGA-OR-A5K1-01A-11R-A29S-07	TCGA-PK-A5HA-01A-11R-A29S-07	TCGA-OR-A5K2-01A-11R-A29S-07	TCGA-OR-A5JO-01A-11R-A29S-07
AEBP2	1.526	0.7331	1.3471	-1.1653	-1.0028	1.005	-0.3004	0.1123	0.7662	-1.1238	0.8124	-1.3905	1.3235	-0.9951	1.0578	-1.0789	1.5137	1.5423	0.1717	1.1801	1.5185	-1.2718	0.9788	0.955	-0.5358	1.438	-0.0822	-1.2719	0.9208	-1.36	-0.858	-0.9328	-0.641	-1.0758	-1.6079	-1.262	-1.0152	0.7922	0.0402	-0.8822	1.6113	0.8856	0.2088	0.974	-0.53	1.3999	0.8571	-1.4682	-1.3202
AHR	0.2759	1.0765	1.5206	-1.2404	-1.2125	-0.1366	-1.1141	-1.0177	0.0317	-1.0619	1.2114	-1.1767	-1.0379	-1.2784	1.6094	-0.9618	0.9795	1.4018	-1.476	-0.14	1.2402	-1.5318	-0.2388	-1.0913	-0.9897	1.4184	-1.5655	-0.1425	1.3804	-0.9087	1.3352	-1.2301	-1.159	-1.1518	-1.7311	-0.8342	-1.3266	1.5977	1.5397	0.7465	1.5781	0.9828	1.6332	-0.0345	1.5519	0.8278	1.1877	-1.7027	0.7694
AKAP8L	-1.5991	1.4647	0.1145	1.3282	1.2868	-0.6305	-1.4636	0.2788	1.2852	1.5277	-1.4419	0.903	1.1719	-0.6168	0.8941	-0.0471	-1.3625	-1.6059	1.4898	1.3448	-1.6037	1.2601	-1.2842	1.2336	1.5728	1.2741	1.5002	1.1173	-0.4849	0.7068	0.9934	1.1956	-1.4319	1.1399	1.1065	-0.8753	0.7787	-1.1699	-0.4945	-0.2961	-1.4537	-0.11	-1.4488	-1.4534	0.0157	-1.6127	-0.3841	1.379	-1.5307
ANKZF1	-1.3742	1.1688	-0.9828	0.1087	0.0099	-0.997	-0.1458	-0.677	1.4034	1.5305	-1.56	-0.0135	1.0979	1.0675	0.9248	1.1948	-1.0575	-1.5064	1.6461	0.1507	-1.3036	1.3259	-1.4347	-0.8455	1.3882	0.8352	1.4753	1.4777	-1.1853	1.4226	-0.0851	0.8353	-1.5887	1.4472	1.0228	-0.9125	1.2532	-1.2885	-0.3129	1.0425	-1.5433	0.252	-1.6204	-0.9217	1.36	-1.6054	-0.426	1.2386	-1.0239
AR	1.213	1.5191	1.4834	-1.1047	-0.7062	1.1858	-0.4261	1.1142	-0.1982	-1.1281	1.2549	-1.492	0.7493	-1.5232	1.5505	-1.3595	0.0029	1.4938	-1.4764	0.8515	1.4034	-1.4136	-0.037	0.7114	1.1211	1.1689	-0.9112	-0.8316	1.3882	-1.1996	1.105	1.1817	-0.0364	-1.1163	-1.5508	-1.2515	-1.5413	1.37	0.9343	-0.893	1.5562	1.1021	1.531	-0.2655	-0.9273	1.1065	-0.068	-1.5495	-0.2447
ARID3C	-0.0452	1.5151	1.5275	1.4822	1.5012	0.795	-1.4101	0.9247	0.7546	-0.6976	0.9541	-1.1316	1.3997	-1.264	0.1355	-1.5322	-0.0637	-0.5853	-1.3536	-0.6942	0.0218	-1.3528	-0.9308	0.2549	1.6833	1.5299	-0.7152	-1.4526	-0.0709	-1.3214	1.3466	1.4217	-0.1039	1.2822	-1.4073	1.4089	-1.4511	1.0302	0.9546	-1.2703	0.26	0.9873	1.2415	-1.0146	-1.0977	-0.8017	1.329	-1.4111	-1.1703
ARNTL	-1.5302	0.7444	1.1026	0.9606	1.4832	-1.5484	1.2274	-0.7416	1.2284	1.4907	-1.5115	-0.7522	1.235	-0.0351	-1.4358	1.4426	-1.4874	-1.5997	-0.8973	-1.4569	-1.3678	0.1034	-1.2279	-0.8693	-0.7466	1.2684	0.9705	1.1711	-1.5375	1.4072	1.2197	1.2852	1.0024	-0.7688	1.1682	0.0808	1.592	-1.5086	-1.5346	1.269	-1.6245	-1.5439	-1.5088	1.3725	1.3821	-1.5772	-1.5317	1.4352	0.2099
ASCL5	-1.7078	0.7909	1.4334	-1.1161	1.3996	-1.628	-1.3189	1.1179	1.6443	1.5504	-1.6016	1.0409	1.5074	-1.4476	-0.2454	1.5489	-0.1435	-1.7325	-1.0596	-1.5332	-1.6913	1.324	-0.925	-0.1761	-0.687	1.531	-0.7469	1.4116	-1.4611	-0.9085	-0.8143	1.7384	-0.961	1.0549	1.5373	-0.2616	1.6467	-1.6069	-1.5864	1.7164	-1.7102	-1.3416	-1.5538	1.6941	-0.7638	-1.773	-1.584	1.5816	-1.537
ATF2	0.1339	-1.2617	-1.4048	-1.4045	-0.7783	0.1464	1.2301	-0.1088	-1.0162	1.4415	-1.0962	1.4206	-0.9824	1.15	-1.1099	0.5455	-0.5421	-0.773	1.4457	-1.1776	0.9989	1.3058	-1.3924	-1.0246	-1.174	-1.2688	1.5623	1.17	-1.3338	1.3375	-1.1742	-1.3497	-1.198	1.2709	1.0309	0.8239	1.4279	-1.4378	-0.7074	0.153	-0.9027	0.9687	0.104	1.3074	1.2622	-0.2291	-1.1145	0.9098	0.8765
ATF4	-1.1843	-1.0442	-1.3561	-1.1431	1.4627	1.2676	-1.3029	-0.6464	1.329	1.2009	0.195	1.3401	-1.0801	-1.1896	-1.3763	-0.3427	-1.5777	-1.4367	0.8206	-0.201	-1.2078	1.4152	-1.3243	-1.4336	1.0193	-0.9154	1.4759	1.4016	-0.1266	1.4717	-1.346	1.1218	-1.3773	1.3756	1.297	0.7876	0.899	-1.4274	-1.0205	1.2982	-1.6399	-0.5859	-1.3852	0.0505	-0.9566	0.0774	-0.8545	1.4528	0.9741
ATF5	-1.6393	-0.6434	1.1386	0.7205	1.5009	-1.0706	-1.5987	-0.7057	1.4183	1.5647	-1.3731	1.2346	1.2674	-1.4699	-0.9633	-0.0161	-1.426	-1.528	0.6183	-0.6966	-1.4947	1.4226	-1.3377	0.8891	1.3022	1.0756	1.1358	1.0859	-1.3306	-0.9605	-0.9356	1.3761	-1.349	1.3467	1.4341	1.0243	0.9874	-1.3553	-1.3931	1.3421	-1.5319	-1.0286	-0.9216	0.9228	-1.0871	-1.5369	-1.2039	1.3433	-1.5673
ATMIN	1.5068	-0.0707	1.2461	1.2166	-0.072	1.297	-0.9057	0.8209	-1.4735	-1.2243	1.3268	-1.1412	1.1195	-1.0419	1.0937	-1.3089	0.9819	1.5083	-0.83	1.4607	1.4533	-1.4534	0.1257	1.4179	0.8743	1.0835	-1.3653	-1.4105	-0.1712	-1.2038	1.3283	0.0813	0.2523	-1.4076	-1.547	1.0289	-1.2519	0.9147	0.1939	-1.2773	1.4933	0.9035	1.2559	-1.4298	0.8682	1.3483	0.1577	-1.4815	-1.079
BARX1	-1.6463	1.0952	-0.831	1.0919	1.4348	-1.3005	-1.3923	0.0101	1.5092	1.1825	-1.5445	1.5527	1.0292	-1.4849	-0.8753	1.311	-1.4628	-1.7088	0.9245	-1.0918	-1.5469	1.4083	-1.619	0.1756	1.4813	1.0072	1.5858	0.0014	-1.2212	0.8453	0.0166	1.5844	-1.4993	1.6595	1.5216	-0.73	1.5151	-1.4718	-1.4941	-0.0798	-1.6538	-0.7796	-1.3096	0.4083	-1.3825	-1.6161	-1.4687	1.5578	-1.1693
BATF2	1.0324	0.0637	-1.1712	-1.4819	-1.4468	1.5367	1.3454	1.5243	-0.5702	-1.3098	1.6464	-1.3623	-1.5448	1.4952	-1.0885	-0.0171	1.1875	0.0016	-1.0705	0.0934	-0.6213	-0.7663	1.3592	0.0828	-1.0956	-1.2972	-0.9818	1.32	1.452	1.1612	-1.6112	-1.1755	0.7005	-1.1053	-0.8327	-1.4857	-1.544	0.9964	1.3625	0.9958	0.2043	1.0118	1.4615	-0.0016	1.0101	1.1001	1.1473	-1.2136	1.6439
BBX	0.702	0.7939	1.4501	-1.3709	-1.2028	-1.0002	1.2375	-0.1466	0.9451	0.9165	-1.2304	-1.4751	1.1518	-0.9485	1.3013	0.7403	1.1345	0.8812	-0.1266	-0.8842	1.0525	-1.2272	-0.0138	-1.0024	-1.1557	1.3551	-1.1788	0.756	0.9235	0.6151	0.9288	-0.9462	-0.5699	-1.1869	-1.5611	-1.33	0.8056	0.99	0.9484	1.1144	1.3481	-0.8867	1.014	1.4394	1.52	-1.1302	-0.0075	-1.4448	-0.6902
BCL11A	-1.5192	1.265	1.034	1.3932	1.5757	-1.0105	-1.5457	1.1112	1.312	1.3444	-1.4139	1.3791	1.3168	-1.3694	-1.1648	-0.6713	-1.3288	-1.5822	1.1526	-0.0316	-1.5314	1.3718	-1.2026	1.1951	1.5216	1.3572	1.5566	-1.1035	-1.3087	-1.1054	0.1296	1.5683	-0.9787	1.0723	1.3542	1.138	1.2629	-1.5973	-1.5808	-0.958	-1.6135	-0.8818	-1.3241	-0.0293	-1.4901	-1.3865	-1.5411	1.5444	-1.511
BHLHE22	1.6463	-0.8644	-0.092	-0.7127	-1.4381	1.4677	1.5134	1.1158	-1.5313	-1.5641	1.5978	-1.4365	0.1217	-1.0488	0.154	-1.1271	1.4561	1.6139	-1.3846	1.1866	1.5953	-1.5659	1.4981	1.245	-1.3224	-0.199	-1.4903	-0.4752	1.4125	-0.8734	-1.3238	-1.1453	1.3952	-1.4135	-1.4888	-1.1469	-1.5571	1.1962	0.9116	-1.039	1.5643	1.2083	1.5024	-0.8953	0.5985	1.5752	1.3033	-1.5518	1.5056
C11orf95	1.6342	-0.1568	-1.5009	-0.8852	-1.4618	1.5158	1.5395	0.0318	-1.491	-1.3759	1.4347	0.7544	0.0263	0.2173	0.0736	-1.3446	1.1803	1.5803	-1.2308	1.1239	1.669	-1.0241	-0.0148	-0.9399	0.8124	-1.3828	1.3952	-1.3849	1.5648	-1.1712	0.9369	-1.2242	-0.8387	1.1046	-1.4462	-0.3622	-0.9805	1.3344	1.2969	-1.6211	1.6423	1.4466	1.4581	-0.897	-1.4798	1.6817	1.5732	-1.4854	1.4408
CAMTA1	-1.1557	0.0726	-1.3182	1.3486	1.2638	-0.12	-0.6683	0.5306	0.2762	0.8059	-0.8191	1.3839	0.2394	0.9997	-1.3446	-0.6567	-1.455	-1.474	0.9884	-0.7417	-1.3505	1.269	-0.4373	0.7551	1.3135	-1.4352	1.4273	0.741	-0.6199	0.8961	-0.8765	0.8687	0.5748	1.3035	1.4473	1.3239	0.8307	-1.4218	-0.7244	-0.9721	-1.5444	-0.4642	-1.3195	-1.1704	-1.1237	-1.1441	-0.8049	1.5099	0.0677
CASZ1	-1.4191	-1.1611	0.889	-1.058	0.2243	-1.5814	-0.0502	-1.0323	1.5531	1.5042	-1.5299	1.5989	0.7973	1.3974	-1.5917	1.5374	-1.5022	-1.6141	1.2669	-1.5001	-1.558	1.5426	-1.1211	-1.3651	0.7565	0.8154	1.1223	0.8517	-1.5552	0.0324	-0.1737	1.487	0.7204	1.4217	1.5224	1.1402	1.606	-1.5567	-1.6109	1.379	-1.5741	-1.3997	-1.6838	1.4693	-0.1642	-1.5667	-1.3955	1.5713	-0.1201
CBX2	-1.4489	-0.9903	0.5838	0.1706	1.5451	-1.1866	-1.2377	-1.3959	1.1074	1.4627	-1.3731	1.6124	0.8737	-0.0524	-1.0876	1.0002	-1.478	-1.4561	1.3894	-1.1873	-1.4576	1.546	-1.5132	-1.0923	1.1664	0.7119	1.4305	-1.1193	-1.405	-1.1181	-0.0965	1.3049	-1.2953	1.5175	1.5764	0.2016	1.4529	-1.4584	-1.5514	-0.2248	-1.5761	-0.0142	-1.0634	-0.1472	-1.3833	-1.2613	-1.1159	1.472	-0.6373
CCDC17	-1.4873	1.2261	-0.7178	1.0696	1.3246	-0.7215	1.1913	-0.0239	1.364	1.3386	-1.3504	0.9836	0.7944	0.2647	-0.0782	0.8559	-1.4372	-1.5593	1.381	-1.4269	-1.4428	1.2823	-1.4289	-1.1309	1.443	0.8449	1.4841	0.7272	-1.0243	0.8017	1.2347	1.1733	-1.0462	0.7937	1.0445	0.9103	1.291	-1.4069	-0.8278	-0.7234	-1.6159	0.0886	-1.0502	-0.8485	0.0886	-1.4809	-1.1843	1.176	1.1489
CEBPZ	-1.4123	-1.4572	1.0664	0.5964	1.2219	-1.5973	-0.5935	-1.2885	0.8862	1.488	-1.3855	1.1893	1.2241	1.121	-1.4599	1.3758	-1.0039	-1.4834	-0.1788	-1.1437	-1.3587	1.2706	0.8372	-0.6145	-1.2997	-0.7606	0.6385	0.8308	-1.5919	-0.9808	-0.8246	1.147	1.2772	1.3286	1.4758	1.3233	1.5072	-1.3856	-1.5441	1.429	-1.4576	-1.4502	-1.5276	1.1427	0.666	-1.3848	-1.3929	1.3429	-1.0614
CENPA	-1.5981	-1.4481	-0.9846	1.6571	1.6973	-1.4461	-1.4974	-1.1279	1.3377	1.5771	-1.6396	1.537	0.756	-1.4935	-0.0937	1.5198	-1.419	-1.3858	0.0842	-0.9933	-1.0784	1.501	-1.5682	0.0545	1.1861	-0.8614	1.4268	-1.5049	-1.4776	-0.7676	1.2683	1.4874	0.0104	-0.2533	1.6094	1.656	1.5932	-1.6118	-1.6532	-0.2073	-1.5082	0.2018	-1.522	-0.5658	-1.521	-0.4352	-1.3847	1.4898	-1.2573
CENPBD1	1.1736	-1.3012	1.4226	0.7186	-0.2075	-1.3122	0.0823	-1.1151	-1.1481	-0.1905	-0.0529	-0.5168	1.0908	-0.4271	-0.5404	0.6341	1.3692	1.4075	-1.2238	0.6945	1.3091	-1.2763	1.2858	1.1481	-1.3362	0.8586	-1.5373	-1.4623	-1.1091	-1.3633	0.7176	1.1259	1.3679	0.119	-0.8987	0.6653	-0.9163	1.1844	-1.3451	0.0136	1.5083	-1.2403	-0.0562	0.5574	-0.1266	1.1247	-0.7282	-1.1577	-1.1336
CENPX	-0.989	-1.1316	-1.579	1.1015	1.178	1.1069	-1.0857	-0.805	-0.7819	0.5389	0.2254	1.5812	-1.115	-0.1899	0.0355	1.0033	-1.5071	-1.1884	1.1439	-0.2663	-1.0848	1.5172	-1.1204	-1.3472	1.3225	-1.0845	1.5103	1.2131	-1.1966	-0.0576	-0.3094	1.2766	-1.1994	1.2802	1.5892	0.7938	1.2448	-0.2177	-0.9392	1.2881	-1.5002	0.853	-1.0823	-1.2769	-1.0893	0.1966	-0.7807	1.3986	1.0642
CIC	-1.0413	0.7978	1.0793	1.0741	1.2773	-1.4276	-1.4033	-1.1887	0.8881	1.5727	-1.5746	1.4727	1.4716	-1.509	-0.0255	0.7933	-1.0574	0.0704	0.9919	0.593	-0.1274	0.5719	-1.5	-0.1484	1.0636	1.4154	1.3375	-1.3639	-1.2737	-1.2926	0.2891	1.2303	-1.5144	1.4715	0.7963	1.5165	1.3022	-1.4758	-1.4769	-0.8139	0.5055	-1.0187	-1.2729	1.1708	-0.9893	-1.234	-0.3636	0.9931	-1.6282
CREB3	-1.603	0.9207	1.2722	1.3656	1.6308	-0.9792	-1.486	-0.6658	1.4304	1.0846	-1.0489	1.22	-0.3119	-1.224	0.9392	-0.7618	-1.5392	-1.5792	0.2306	-0.2015	-1.6042	0.8706	-1.2899	-0.8198	1.3831	0.8395	1.187	1.0365	-1.2107	1.019	0.835	1.3546	-1.0845	1.2498	1.5064	1.2641	0.9508	-0.2763	-0.8215	0.1344	-1.5626	0.5504	-0.671	-0.294	-0.8311	-1.5015	-1.1568	1.5238	-1.3804
CREB3L1	1.3795	1.0426	0.8737	-0.9529	-1.3901	1.2999	-1.1922	1.1409	-0.2868	-1.3955	1.5491	-1.4438	-1.137	-1.0796	1.4402	-0.9547	1.1988	1.5251	-1.5186	0.7511	1.4535	-1.2962	1.137	-0.1417	-0.8988	-0.0971	-1.5691	0.9538	1.4674	-0.8315	1.0161	-1.4381	0.4101	-1.308	-1.6296	-1.1442	-1.4987	1.4527	1.6025	-0.0501	1.6463	1.2741	1.6489	-1.1733	1.3932	1.3394	1.2186	-1.6339	-0.2205
CREB3L2	1.2021	0.6233	1.3363	-0.5569	-1.1725	-0.9986	1.2397	-0.0665	-0.957	-0.3014	0.7982	-1.2493	0.827	-1.3556	0.7687	-0.8739	1.4562	1.4929	-1.3927	-0.0468	1.4665	-1.4309	0.6951	-0.6504	-1.0796	1.3295	-1.4388	-1.4353	0.9153	-1.2046	0.9615	-0.7522	0.927	-1.3989	-1.6539	0.7218	-1.3258	0.8869	0.8294	-1.264	1.5971	-1.1475	1.2398	1.3669	1.1391	1.196	1.41	-1.6298	1.0053
CREB3L3	1.7041	0.7671	-1.499	1.2425	-1.5455	1.6458	1.4065	1.5211	-1.4491	-1.658	1.6384	-1.5579	-1.0638	1.151	0.0668	-1.3156	1.1824	1.5969	-1.2676	1.6296	1.5837	-1.4841	1.5025	1.562	-0.5596	-1.354	-1.4259	0.8807	1.3413	1.2271	-0.0626	-1.506	1.0838	-0.9167	-1.5883	-1.0829	-1.6231	1.1052	1.5121	-1.1512	1.4709	1.5422	1.0508	-1.4365	0.893	1.718	1.1841	-1.5457	1.3503
CREM	-1.4632	1.2481	0.8602	-1.0589	1.1475	-1.2358	-1.0187	1.3793	1.2396	1.3262	-1.3623	1.2814	1.173	-0.1804	-1.2735	-0.1149	-1.3308	-1.5303	1.2585	-1.2598	-1.4945	1.5973	-1.0843	-1.3148	0.371	0.8639	1.4903	1.393	-1.4623	1.2956	0.9688	0.0576	-1.1594	1.4228	0.9017	0.9746	1.3864	-1.2119	-1.1346	1.3064	-1.59	-1.2558	-1.2085	1.4766	1.1843	-1.3987	-0.3604	1.4933	-0.6326
DEAF1	-0.9762	0.5408	-1.4568	0.044	0.9405	1.0325	-0.6687	0.1229	-0.806	0.7385	0.8359	1.4381	-1.2513	1.0811	-1.2085	-0.9446	-1.4077	-1.0818	1.2661	-0.7642	-1.0643	1.2035	-0.8475	-1.2511	0.875	-0.9924	1.5001	1.4666	-1.0839	1.461	-1.0858	0.7503	-0.9268	1.4015	1.5218	-1.2075	1.2	-1.2569	-0.7917	-0.0064	-1.4394	0.2913	-1.008	-0.9319	-0.7021	-0.7648	-1.1615	1.5049	0.9859
DLX2	-1.5672	-0.0473	1.0422	0.8283	1.6289	-1.4888	-1.6422	-1.279	0.3319	1.5269	-1.5837	1.702	1.344	-1.1303	-1.2703	1.5664	-1.185	-0.4288	1.4983	-1.2413	-1.6178	1.6645	-1.4309	-1.3847	1.523	1.115	1.5456	-1.2353	-1.3057	-1.3246	-1.0772	1.7122	-1.2825	1.5274	1.6519	1.5368	1.6662	-1.6575	-1.683	-0.1189	-1.6983	-1.1545	-1.3811	1.1537	-1.5091	-1.5478	-1.6109	1.6648	-1.5421
DLX4	-1.6507	1.1564	1.1251	1.0318	1.5376	-1.5236	-0.1899	0.1209	1.5677	1.4865	-1.6165	1.5712	1.5184	-0.0403	-1.552	1.4021	-1.2451	-1.6985	0.8834	-1.4488	-1.6261	1.597	-1.0732	0.1743	1.5767	1.3551	1.3029	0.8284	-1.6209	-0.2059	0.8527	1.6737	0.6871	1.5272	1.5553	1.3967	1.5542	-1.6662	-1.7031	1.2165	-1.699	-1.2226	-1.6702	1.2803	-1.3598	-1.5676	-1.4735	1.4983	-1.18
DMBX1	-1.5861	-0.1082	1.3149	1.4888	1.603	-1.374	-1.3696	-0.168	1.444	1.4295	-1.4903	1.4543	1.4704	-1.1276	-1.4012	1.0346	-1.428	-1.6468	-1.1586	-1.3267	-1.4453	1.2362	-0.2288	0.0788	1.4173	1.3824	-0.9398	-0.8524	-1.4153	-1.3966	0.723	1.5666	0.7475	1.2604	1.4728	1.449	1.2705	-1.5594	-1.6096	-0.0029	-1.6273	-1.4589	-1.5061	-0.7175	-1.4138	-1.4617	-1.374	1.3138	-1.2966
DNMT1	-1.4649	-1.4302	0.1028	1.2542	1.4711	-1.5292	-1.1611	-1.1092	1.2799	1.5749	-1.6303	1.4368	0.1301	-1.3838	0.0809	1.3881	-0.7626	-1.2782	-1.0515	-1.1526	-0.9701	1.2565	-1.6067	-1.0652	0.8225	0.9146	0.078	-1.5716	-1.2663	-1.1551	1.4021	1.3594	-1.2978	-1.0786	1.2037	1.5259	1.414	-1.4067	-1.3135	-0.9362	-1.1055	-0.8558	-1.1341	0.7569	-1.1676	-1.1928	0.2162	0.9269	-1.1046
DOT1L	-1.549	0.9163	-1.2171	1.3761	1.4146	-1.3265	0.0142	-0.8056	-0.6214	1.5365	-1.5645	1.4752	1.0429	-0.1639	-0.0026	1.0582	-1.4924	-1.5322	1.2879	0.0881	-1.4758	1.3528	-1.4651	0.0718	1.3535	1.0059	1.4078	-0.8392	-1.2078	-0.0993	1.0915	1.2858	-1.3308	1.0784	1.4092	1.086	1.4583	-1.4325	-1.1726	-0.7708	-1.4875	-0.9996	-1.4108	-1.0714	-0.8165	-1.4729	-1.0585	1.5193	-1.2381
DPF1	-1.5047	0.1702	0.9397	1.3758	1.5683	-1.2857	-1.4226	-0.9837	1.1782	1.5268	-1.4673	1.5207	1.2947	-1.3434	-0.7884	0.8551	-1.3646	-1.4677	1.1816	-1.0741	-1.411	1.4987	-1.4676	0.2363	1.4519	1.0631	1.4212	-1.0416	-1.4853	-1.0954	0.974	1.5173	-1.0197	1.4304	1.4354	1.1673	1.2902	-1.5163	-1.5429	-0.0436	-1.557	-0.2412	-1.2555	0.0601	-1.4507	-1.4483	-1.2931	1.39	-1.4472
DR1	-1.1485	-1.4485	-0.8944	1.115	1.235	-1.4643	1.1952	-1.3502	-0.04	1.4788	-1.4779	1.4944	0.5927	0.9091	-1.2416	1.324	-0.2396	-1.1666	0.959	-1.2809	-0.1759	0.635	-1.1431	-1.0817	-1.2337	0.6949	0.8303	-1.4027	-1.4296	-0.8905	0.7344	0.0954	0.0096	0.8603	1.2754	1.5723	1.4923	-1.4379	-1.5166	-0.7705	-1.111	-1.483	-1.3902	1.344	-1.0389	-1.0264	-0.975	1.3144	1.236
DZIP1	-1.4249	1.3488	1.2556	-0.9846	1.5777	-0.9911	-1.5517	0.9477	1.0439	1.0383	-1.1555	1.5331	1.1825	-1.5042	0.7458	-1.3678	-1.5006	-1.4654	-0.0659	-0.0776	-1.4049	1.574	-1.5113	0.8422	1.3217	1.2848	1.4733	-0.6697	-1.1642	-1.0256	-0.9701	1.5937	-1.5845	1.481	1.3277	0.0509	0.9075	-1.0982	-1.5783	0.8846	-1.6229	-1.2813	0.1967	-0.1024	-1.4428	-1.4976	-1.1949	1.2967	-1.0548
E2F2	-1.1472	-1.4074	-1.448	1.5617	1.5862	-1.4268	-1.0866	-1.3478	0.8378	1.4625	-1.5498	1.5609	-0.8023	-0.2138	-0.4032	1.5062	-1.0976	-1.0939	1.2229	-1.3446	-0.1925	1.3921	-1.0676	-0.9066	1.0541	-1.0813	1.372	-1.4934	-1.3539	-1.0248	1.1411	0.3821	0.7191	0.3633	1.5954	1.5946	1.5129	-1.6451	-1.5482	-1.0995	-1.3313	0.0112	-1.5525	-0.1506	-1.5263	-0.0938	-1.3282	1.5496	-1.0919
E2F6	-1.4952	-0.9991	-0.027	1.0843	1.1305	-1.3225	0.827	-1.0058	0.0067	1.2699	-1.3953	1.4151	1.1295	1.4986	-1.511	1.4295	-1.2401	-1.5449	0.1692	-0.2999	-1.5238	1.2135	1.0784	1.2298	-0.0865	-1.0095	1.3072	1.2244	-1.5316	0.8904	-0.7676	0.0407	1.3339	1.2921	1.5423	0.8383	1.5003	-1.5039	-1.4737	1.1941	-1.5244	-1.1368	-1.5104	-0.0625	-0.6758	-1.3867	-1.4528	1.5209	-0.2315
E4F1	-1.0739	1.2575	-0.5996	0.9489	1.4738	1.2318	-1.5404	1.1944	0.0868	1.2879	-0.0402	1.0291	-0.2885	-1.2031	-1.0048	-0.9718	-1.4589	-1.1831	0.7158	1.0688	-1.3051	1.4953	-1.3981	0.8101	1.5534	1.1396	1.5385	1.3029	-1.3975	0.8916	0.7995	1.4733	-1.4007	1.0506	1.2791	-0.9622	0.762	-1.4872	-0.9257	-0.0724	-1.3913	1.2799	-1.2647	-1.3856	-1.2034	-0.6348	-1.3005	1.4119	-1.5734
EBF1	1.497	1.5709	0.1526	0.2702	-1.2927	1.4106	1.3164	1.4472	-1.1503	-1.5265	0.8323	-1.295	0.8858	0.6592	1.3348	-1.2816	1.1264	1.508	-0.7436	1.4764	1.5698	-1.5058	0.0166	1.4821	1.2352	1.0276	-0.946	-1.5587	0.1995	-0.8732	1.1253	-0.9294	-0.9023	-1.5573	-1.6285	-0.1761	-1.585	0.9192	0.032	-1.5719	1.412	1.2066	1.3507	-1.4021	0.7038	1.5123	-0.1154	-1.5347	1.1517
EEA1	1.4232	-0.7735	1.0631	-0.7913	-1.2843	-0.7052	0.6464	-0.0395	-0.8396	-0.9998	-0.9589	-0.9128	1.2569	-0.9649	0.9298	0.682	1.5284	1.4749	-1.1425	1.2428	1.5481	-1.4728	0.9942	1.1569	-1.293	1.0921	-1.4208	-1.5141	0.6656	-1.2343	-0.5225	-1.3341	0.9085	-1.416	-1.4521	0.9688	-0.6059	1.0694	-0.3734	-1.2564	1.5635	-0.4597	0.5141	1.1737	0.999	1.2893	1.0109	-1.3839	-1.0218
ELF1	1.3861	-0.7345	0.7938	-1.0441	-1.1434	-1.0687	1.5711	-0.8287	-0.7746	-0.2547	-0.7845	-1.1497	0.6328	1.1795	-0.1005	-0.0351	1.4375	1.2979	0.8148	-1.2349	1.5	-0.9916	-0.6213	-0.3557	-1.388	1.3915	-1.4608	-1.0986	-0.8199	0.7501	0.7045	-1.4088	1.028	-1.0099	-1.5408	0.6555	0.98	0.3217	-0.214	0.8756	1.3822	-1.4254	-0.8379	1.5163	1.2401	1.0963	1.1054	-1.4783	1.4397
ELK1	1.3544	0.115	1.4999	1.477	0.0999	1.0862	-1.3284	0.0176	-0.8898	-0.983	0.8248	-1.3474	1.5092	-1.4613	-0.8244	-0.6954	0.814	1.1282	-0.871	1.1988	1.2843	-1.2414	1.3713	1.5881	1.2895	1.3642	-1.4631	-1.4686	-0.8075	-1.4203	1.0144	1.3025	1.2487	1.2051	-1.4912	0.7814	-1.5078	-1.2106	-1.3223	-0.1983	0.9726	-1.197	-0.8765	-1.3521	-1.136	1.0572	-0.1633	-1.3459	-1.5473
ELK3	1.469	0.545	1.3213	-1.4772	-0.9385	0.1908	1.3957	-0.7904	-1.1953	-1.5575	1.3959	-0.9464	0.1272	-1.0083	0.1072	-1.3175	1.2161	1.5112	-1.1411	-1.028	1.3196	-1.0735	-0.6086	-1.0058	-1.1318	-0.0835	-1.4103	-1.5173	1.4006	-1.1715	-0.1867	-1.0984	-0.6868	-1.2234	-1.503	0.8704	-1.486	1.4178	1.127	-1.4291	1.3794	0.7844	1.6471	1.1265	0.0198	1.4592	1.2509	-1.5706	1.5443
EMX1	-1.3831	-1.6012	-0.7867	1.3303	1.3555	-1.453	0.1626	-1.0024	-0.1409	1.3587	-1.5242	1.6612	1.3319	0.724	-1.6098	1.4485	0.1127	-1.459	1.6099	0.1333	-1.4948	1.397	-0.1938	-0.1468	0.9073	0.3466	1.4367	-1.0038	-1.5919	-0.2994	-0.9784	1.2646	0.0476	1.4718	1.6443	1.4536	1.5129	-1.6346	-1.636	-1.1556	-1.505	-1.3926	-1.6537	0.293	-1.0062	-1.5472	-1.3554	1.5367	-1.4454
EN1	-1.3963	0.9001	0.714	1.344	1.5019	1.2392	-1.586	1.306	0.3167	0.067	-1.0579	1.4859	1.0904	-1.2752	-1.4518	0.9172	-1.4075	-1.5427	1.1699	0.9719	-1.5261	1.1282	0.7283	1.3425	1.5437	1.0217	1.3861	1.0263	-1.4564	0.9116	-0.832	1.2858	0.8307	0.0104	1.5859	-0.3396	1.1149	-1.6939	-1.5122	-0.7797	-1.6288	-0.168	-1.5499	-1.0531	-1.4271	-1.2882	-1.6032	1.6056	-1.4742
EOMES	1.4413	-0.1926	-0.8856	-0.8161	-1.3283	1.1953	0.0309	1.4394	-1.0132	-1.571	1.4551	-1.075	-0.9256	-0.9681	1.4368	-1.5324	1.2368	1.515	-0.7532	1.1811	1.55	-1.434	1.1643	0.0903	-1.2475	-1.301	-1.4001	-1.4804	1.6902	-0.147	-0.0139	-1.2573	1.0005	-1.5274	-1.4998	-1.2897	-1.4918	1.6118	1.5994	-1.5674	1.6259	0.9294	1.6516	-1.3163	-0.1003	1.4011	1.3759	-1.3909	1.5502
ESRRG	-1.5744	0.0712	1.1458	-0.9786	1.2243	-1.5186	-1.461	1.0688	1.2323	1.5919	-1.4845	0.073	1.1754	-0.8965	-1.229	1.602	-0.7962	-1.4665	-0.3139	-0.031	-1.6207	1.4348	0.0672	0.1791	-1.1534	1.414	-0.644	1.622	-1.6426	1.2621	-0.9232	1.4899	0.1601	1.0645	1.513	-1.3307	1.5933	-1.378	-1.5215	1.7146	-1.4243	-1.1298	-1.3365	1.1619	1.2035	-1.5731	-1.5715	1.4549	-1.6198
ETS2	1.0492	0.0539	-0.7826	-0.7202	-1.5479	1.2322	1.4159	0.9922	-1.4366	-1.5488	1.5309	-1.4615	-1.3223	1.1604	0.0026	-1.1809	1.4685	1.0975	-1.1729	-0.9074	1.1882	-1.4471	1.0308	1.2065	-1.3868	-1.3554	-1.5687	-0.9692	1.5868	1.174	-1.2165	-1.4988	1.3849	-1.5699	-1.4354	-0.6182	-1.5839	1.2984	1.3569	-0.7884	1.4072	1.0817	1.4764	-1.0868	1.4912	1.2393	1.4675	-1.5382	1.5444
ETV3	-1.2172	-1.194	1.1929	1.101	0.2915	-1.6721	1.4746	-0.7541	0.2426	1.5108	-1.6743	1.0157	1.0788	0.8516	-1.5046	1.4728	1.1408	-1.4404	0.3792	-1.4723	-0.9766	0.8067	-1.1484	-0.6214	-1.1335	0.9307	-0.1823	-1.377	-1.5072	-0.9296	0.5912	-0.3277	0.6643	0.9589	0.8151	1.6032	1.4564	-1.5161	-1.4595	1.0388	-1.3553	-1.5637	-1.6425	1.5675	0.655	-1.4639	0.2577	0.6952	0.8851
ETV4	-1.6241	0.7828	1.5331	0.685	1.5622	-1.57	-1.4304	-0.7525	1.5866	1.3576	-1.5264	1.1958	1.3731	-1.509	-1.3858	1.3349	-1.4967	-1.6396	-0.9748	-1.5271	-1.6024	1.361	-1.4544	-0.6527	1.3374	1.293	0.1174	0.8757	-1.5663	0.9139	-0.0434	1.5348	-0.0624	1.0902	1.359	1.1488	1.5217	-1.4403	-1.572	1.4316	-1.6619	-1.468	-1.4752	1.4835	-0.8167	-1.6833	-1.4933	1.1212	-1.3394
ETV5	-1.5986	0.1832	1.4116	-1.3343	1.3953	-1.6297	-1.5965	-0.8975	1.6478	1.4797	-1.5147	0.8033	1.0037	-1.4832	-1.0097	1.4464	-1.3561	-1.5539	-1.0239	-1.5732	-1.6268	1.4505	-1.5045	-1.4181	-0.9235	1.3574	1.0602	1.5011	-1.4345	1.1883	-0.2172	1.3879	-1.3179	1.0861	1.2142	-1.0921	1.5519	-1.0735	-1.039	1.619	-1.5826	-1.2056	-1.1839	1.6304	1.2185	-1.5918	-1.3052	1.1412	-1.538
EVX2	-1.0655	-1.4772	0.9017	1.3284	1.0725	-1.5895	0.0104	-1.4682	0.0198	1.5316	-1.4554	1.4666	1.1157	1.0788	-1.3565	1.3783	-0.8329	-0.2704	1.159	-1.3879	-0.9237	-0.97	-1.1716	-1.2322	-0.966	0.7527	1.2412	-1.3431	-1.4267	-1.3835	1.1896	1.2494	0.8511	1.4836	1.4061	1.3819	1.3165	-1.1921	-1.5573	0.1215	-0.8782	-1.5043	-1.4039	1.3645	-0.6694	-1.1645	-0.1614	0.8946	-1.0782
FLI1	1.5487	0.1398	-1.0821	-1.1409	-0.9053	1.5287	1.4328	1.2204	-1.3953	-1.5787	1.5666	-0.8841	-1.2007	1.0551	-0.2841	-1.2537	1.4814	1.3701	-0.9085	0.359	1.2665	-1.1125	0.9055	0.1598	-1.2111	-1.3836	-0.6848	-1.3898	1.5898	-0.6637	-1.1959	-1.3903	0.9114	-1.459	-1.2166	0.0236	-1.4936	1.4337	1.4826	-1.4123	1.3451	1.2497	1.5433	0.0673	-1.2845	1.5927	1.5381	-1.3482	1.6055
FLYWCH1	1.3683	1.1354	1.33	0.2619	-0.5053	1.3893	-1.2137	1.1358	-1.2583	-1.3798	1.1447	-1.4319	0.7314	-1.1908	1.0816	-1.4409	1.1292	1.5123	-1.2828	1.2413	1.2651	-0.6826	-0.8224	0.9832	1.2523	1.0662	-1.2007	0.6689	-0.1669	-0.9311	-1.1242	0.2418	-1.3081	-1.274	-1.4705	-0.7713	-1.5505	1.45	0.6819	-0.922	1.4292	1.1493	1.289	-0.8742	0.95	1.2784	1.0592	-1.3627	-0.9916
FOSL1	-1.4788	0.8388	-0.656	1.4573	1.4807	0.1067	-1.3954	0.8478	-0.8714	1.0764	-0.8137	1.3897	0.1759	-0.8905	-1.4432	0.904	-1.5743	-1.5843	-0.1927	-1.1317	-1.5191	1.3611	-0.8318	0.7573	1.185	-0.6811	1.1268	1.4298	-1.338	1.3075	-0.0825	1.0808	1.0291	1.3825	1.522	1.0416	1.2411	-1.5552	-1.1713	1.0332	-1.6894	-0.7394	-1.3201	-1.1943	-0.8248	-1.2639	-1.4707	1.4875	-0.5126
FOXA3	-1.5255	-0.9705	-0.8911	0.025	1.3452	-1.3633	1.2828	-1.2531	1.2873	1.5723	-1.4087	1.5754	0.7948	1.3229	-1.3455	1.3943	-1.4636	-1.5763	1.499	-1.4861	-1.5487	1.4264	-1.1864	-1.3887	0.9866	0.0492	1.4558	0.9635	-1.4121	0.798	-0.1206	1.0816	-1.2109	1.3651	1.5653	1.0186	1.4894	-1.4112	-1.3888	1.2843	-1.5858	-1.127	-1.3753	-0.0649	-0.939	-1.5075	-1.2704	1.5122	1.0483
FOXD1	-1.3871	-1.2003	-0.9809	1.2897	1.3902	-1.0671	-1.0492	-1.0112	-0.8759	1.4934	-1.328	1.6191	0.0398	-0.887	-1.4698	1.4524	-1.3302	-1.489	1.462	-1.2396	-1.4376	1.5696	-1.4182	-1.1303	0.3459	0.7083	1.4607	-0.9221	-1.4036	0.1431	-0.2855	1.4497	-1.1418	1.0355	1.6797	0.3443	1.5385	-1.5899	-1.5228	-0.9623	-1.615	-1.0821	-1.471	0.6801	-1.226	-1.2583	-1.4037	1.6073	-0.7777
FOXD4	-1.5032	1.166	1.1862	1.5122	1.5334	-1.1904	-0.9408	0.9117	1.3268	1.326	-1.5146	0.8163	1.4503	-1.3787	-0.0114	0.762	-1.4915	-1.6289	0.6736	-1.0748	-1.5733	0.9074	-1.124	1.046	1.5772	0.9589	1.3101	-0.0376	-1.1371	-1.2701	1.2357	1.4738	-0.0057	0.8838	1.2647	1.4033	0.0559	-1.3962	-1.0623	1.1248	-1.5438	-1.2328	-1.0371	-0.8366	0.0275	-1.6024	-1.1279	1.2513	-1.1419
FOXE1	-1.4246	1.0107	1.4428	-0.7235	1.3852	-1.3674	-0.8572	0.0738	0.1332	0.1023	-1.3624	1.4979	1.5617	-1.2771	-1.3051	0.7301	-1.4154	-1.5285	-0.4476	-1.3733	-1.5114	0.2168	-1.0331	0.8914	1.4721	0.9283	1.5142	-0.0276	-1.3965	-0.9442	0.9076	1.4579	0.8817	1.3821	1.5495	1.2279	1.2644	-1.6127	-1.4543	0.8205	-1.5243	-1.1821	-0.4437	0.9849	-1.0537	-1.483	-0.8439	1.4878	-1.322
FOXK1	-1.5371	0.7875	1.4784	0.9462	1.515	-1.5649	0.0659	-1.0308	1.4584	1.3835	-1.4944	1.0717	1.5594	-1.1497	-1.4667	0.0956	-1.5155	-1.5277	0.5748	-1.2457	-1.5075	1.0926	-1.1006	-0.9008	1.3154	1.3718	1.066	-1.0565	-1.4938	-0.0858	1.1449	1.4256	-0.0164	1.3256	0.6057	1.4261	1.1393	-1.3454	-1.5139	0.3467	-1.5109	-1.4953	-1.4736	1.2111	-0.5684	-1.506	-1.3791	0.8984	-1.1647
FOXK2	-1.3744	-1.0528	-1.3013	-0.8161	1.2943	-1.466	-0.86	-1.3687	-0.2597	1.464	-1.4533	1.6345	-0.6646	1.2205	-0.1618	1.4781	-1.3655	-1.2996	1.3897	-1.1898	-1.3	1.2191	-1.0303	-1.3936	-1.2395	-0.1944	1.47	0.9258	-1.4914	-0.8852	-1.152	0.1382	-0.703	1.4245	1.6186	0.9733	1.5761	-1.0242	-1.1925	-0.0418	-1.4038	-1.4157	-1.2884	1.2089	0.2589	-1.4262	0.0386	1.5599	-1.0557
FOXO6	1.5904	0.1786	-0.9056	1.3926	-1.3066	1.6206	0.0211	1.4168	-1.2543	-1.5245	1.3799	-1.1508	1.0788	-1.1258	0.648	-0.9089	1.3692	1.4661	1.071	1.6198	1.4734	-0.9678	1.4248	1.6022	1.1178	-0.8257	0.7656	-1.3752	1.1558	-1.2379	-0.596	0.009	0.9178	0.1611	-1.3974	-1.0015	-1.4407	-0.0632	0.2524	-1.5488	1.305	1.4838	-0.8599	-1.1658	-1.5062	1.5975	0.9207	-0.9429	-1.1296
GATA1	1.6435	-0.1535	-1.4084	1.5455	-1.5203	1.6585	1.4197	1.5478	-1.2995	-1.5701	1.5474	-1.3263	0.7826	1.3893	-0.9864	-0.0605	1.4154	1.1788	0.0742	1.4577	1.4374	-1.3765	1.5484	1.6363	-0.7687	-1.4736	-1.1772	-0.7866	1.4393	-0.7957	-0.6965	-1.0356	1.482	-1.1319	-1.2889	-1.1689	-1.5253	0.7717	0.864	-1.4079	0.885	1.386	-0.8834	-1.3104	-1.3843	1.6197	1.131	-0.922	1.3283
GATA3	-1.5536	-0.9222	0.0828	-0.869	1.6544	-1.2464	-1.2356	-0.1683	1.0825	1.5469	-1.1228	1.593	-0.6771	-1.1454	-1.2342	-0.8388	-1.4279	-1.5673	1.0779	-1.4747	-1.4825	1.5534	-1.466	-1.3796	0.9527	0.9306	1.5415	1.1826	-1.2991	0.957	-1.1017	1.2521	-1.038	1.4404	1.6658	1.0801	1.507	-1.2849	-1.316	0.8889	-1.5542	-1.3063	-1.3379	1.3621	-1.2014	-1.5931	-1.2661	1.623	-0.1665
GATAD2B	-1.3969	-0.5865	1.0892	-1.0621	1.2315	-1.4118	0.877	-0.2172	1.2092	1.4084	-1.5375	1.1997	1.2948	-1.0631	-1.309	1.2082	0.6727	-1.4563	0.7624	-1.5237	-1.2582	1.113	-1.0625	-1.2439	-0.9671	0.1939	0.0635	0.7331	-1.1895	1.0538	0.0458	-1.0841	-0.2001	0.5441	0.7894	1.4696	1.4919	-1.3247	-0.9201	1.2811	-1.4283	-1.3534	-1.4467	1.5207	1.4567	-1.4051	1.0015	1.059	-1.0242
GLI1	-1.3434	1.3008	1.5965	0.9475	1.7182	-0.9075	-1.5961	1.0492	1.1991	1.2736	-1.4004	1.3774	1.4366	-1.4367	-1.6135	-1.4391	-1.5381	-1.7026	0.887	-1.2972	-1.5321	1.6006	-1.4238	-0.7236	1.6304	1.5575	1.6164	-0.1819	-1.6123	1.2462	0.7182	1.6156	-1.2021	1.5028	1.0941	0.111	0.9409	-1.6486	-1.6968	-0.152	-1.6618	-1.2605	-1.2844	1.0913	-1.2222	-1.5582	-1.6528	1.4542	-1.2347
GLI3	-1.6125	0.065	1.2293	0.064	1.3794	-1.6162	1.2337	-0.8506	1.4667	1.6149	-1.6136	1.493	1.0596	-0.7535	-1.4653	1.2396	-1.4934	-1.6703	-0.04	-1.6359	-1.5796	1.4319	-1.5862	-1.2528	1.2171	1.3747	1.3522	-0.9081	-1.5732	-0.1561	1.1164	1.4741	-1.0086	0.8631	1.3269	1.494	1.5088	-1.617	-1.6708	1.2294	-1.6221	-1.3164	-1.1796	1.3196	-0.9379	-1.6233	-1.4944	1.3257	1.227
GLIS2	1.5835	0.8665	0.7373	-1.0102	-1.2155	1.3246	0.9465	1.0992	-1.2743	-1.4544	1.4974	-1.2149	-1.0264	-1.0188	1.3496	-1.3614	0.8296	1.6138	-1.3724	1.3995	1.6096	-1.341	0.9956	1.1266	-1.1171	0.8642	-1.1992	-1.2793	1.1819	-1.0884	-0.6105	0.0739	0.0512	-1.0816	-1.5195	-1.3335	-1.4341	1.4502	1.2664	-1.3166	1.6105	1.1894	1.4868	-0.9533	-0.9305	1.5601	-0.0103	-1.3972	0.7334
GLYR1	1.4949	-0.9553	1.0653	0.7533	-1.0771	-0.6235	0.0717	-0.0364	-1.3328	-0.7446	0.8008	-0.9171	-0.65	-0.9637	-0.1686	-0.8906	1.419	1.5519	-1.3013	1.2551	1.5617	-1.243	0.2135	1.1299	-1.01	1.0312	-1.4564	-1.3974	-0.4073	-0.9941	1.1135	0.0154	1.118	-1.0875	-1.4821	1.0564	-1.0885	0.6452	-0.1507	-0.8807	1.5725	-0.7586	-0.115	0.0963	1.0056	1.4499	1.1193	-1.4575	-1.2268
GMEB1	-1.2154	-1.2078	-0.9495	1.2481	1.5529	-1.2619	1.4311	-1.381	1.079	1.476	-1.5643	1.4454	-1.0761	0.2021	-1.0218	1.101	-1.4806	-1.4918	1.2221	-1.5678	-0.942	0.9362	-1.3586	-1.4663	0.9947	-1.0396	1.4574	-1.4333	-0.9571	-0.2597	0.7047	-0.1199	-1.2755	1.4952	1.4387	1.5224	1.3528	-1.4153	-1.2319	-0.8347	-1.4794	-1.3656	-1.1679	1.2753	-0.9928	-1.4463	-0.1837	1.4025	1.4187
GPBP1	1.42	1.0871	1.5104	0.0728	-1.0674	0.9506	-1.2213	-0.0658	-0.8851	-1.2415	0.9904	-1.5341	1.3243	0.0574	1.1097	0.9302	0.0494	1.3479	-0.0909	1.3768	0.9211	-1.4093	1.3946	1.6402	-0.0107	-0.7301	-1.0546	-0.8732	-0.4621	-1.1577	0.9022	0.6823	1.4828	-1.3109	-1.3547	-1.0839	-1.3622	-0.0488	-0.6838	-0.8187	1.3245	0.723	-0.7345	-1.5212	1.3638	1.2253	-1.3268	-1.2398	-1.6456
HDX	1.2984	1.0666	1.5109	-0.6821	-1.2402	-0.6325	0.7723	0.2227	-0.1959	-1.4356	0.7854	-1.5236	1.3728	-0.9956	1.4038	-1.2407	1.2672	1.2985	-1.0731	1.358	1.3542	-1.2404	1.3348	1.2812	-0.6946	1.2359	-1.5857	-1.2076	1.1147	-0.9846	0.968	0.8259	0.956	-0.9859	-1.5263	-1.1787	-1.3454	1.5086	0.6322	-1.0172	1.4973	-0.024	1.2941	-1.1132	0.1114	1.0591	0.6693	-1.4785	-0.6322
HES4	-1.1401	0.985	-1.4711	1.2802	1.3531	1.379	-0.0567	1.2609	-0.9098	-1.0852	0.3992	1.4015	-0.9167	-0.8097	-1.134	-1.0758	-1.3442	-1.3345	0.9006	-0.0936	-1.3226	1.4815	-1.1407	-0.5818	1.4725	-0.8128	1.4722	-1.0626	0.7758	0.2328	-1.0105	0.8046	-1.3764	1.317	1.1609	0.9829	-0.7137	-1.2917	0.053	-1.4234	-1.5027	1.3011	0.0552	0.0759	-1.6141	-0.0226	0.9089	1.3098	1.4295
HES6	-1.5599	0.8631	-0.1454	0.8692	1.5541	-0.6529	-1.5878	1.0131	0.7926	1.5473	-1.1092	1.4744	0.1316	0.1693	-1.4257	0.9869	-1.4908	-1.5878	1.1834	0.918	-1.621	1.4785	0.0241	1.1443	0.2098	1.0993	1.5114	1.1843	-1.5612	1.1038	0.0006	1.3417	-0.108	1.5229	1.6516	-1.0334	1.4768	-1.6102	-1.3365	1.0255	-1.5498	-1.1292	-1.5743	-1.2578	-1.3898	-1.251	-1.4966	1.6409	-1.509
HES7	-1.5957	1.0808	1.4718	0.9552	1.6281	-1.4455	-1.5504	-1.2751	1.5863	-0.0407	-1.4772	1.1084	1.5015	-1.5731	1.1209	-0.757	-1.5615	-1.5066	-1.1856	-1.3678	-1.5564	1.2355	-1.1728	-0.919	1.6244	1.3839	1.0731	-0.9159	-0.8284	-1.3114	0.6673	1.5493	-1.2816	1.5467	0.9267	1.3352	-0.0218	0.6811	-1.0714	0.84	-1.4362	-1.31	1.0895	1.1226	-1.4387	-1.6552	-0.7976	0.778	-1.4675
HIC2	-1.1975	-1.3336	-0.6801	1.049	1.3539	-1.4258	0.9903	-1.277	1.3087	1.4614	-1.5743	1.5007	0.9941	-0.7724	-1.2395	1.5071	-1.5626	-1.4707	0.7395	-1.3046	-1.399	1.3175	-1.2817	-1.5437	0.9035	1.1089	1.3607	0.7084	-1.4831	-0.9659	1.1086	1.4904	-0.1871	1.3385	1.5303	1.3257	1.614	-1.4835	-1.5123	1.169	-1.585	-1.3097	-1.6075	1.0324	-1.0716	-1.3924	-1.3866	1.4302	-0.0553
HIF3A	1.7704	0.2893	-1.5242	-1.4481	-1.6198	1.4201	1.5009	1.227	-1.0638	-1.3059	1.6766	-1.599	-1.2035	1.5386	-1.3562	-1.0641	1.1655	1.7733	-1.3691	1.045	1.542	-0.9713	1.2666	0.7855	-1.4405	-1.0559	-1.5166	1.2656	0.7991	1.4317	-1.2228	-1.4777	0.3014	-0.0135	-1.2126	-1.3674	-1.5055	1.474	1.3314	0.0056	1.4012	1.3699	0.774	0.1295	0.0054	1.7011	-0.5492	-1.4422	1.5693
HINFP	-1.5278	0.7405	-0.8363	0.7627	1.3793	-1.1823	-1.026	-0.7379	1.3781	1.2138	-1.4276	1.126	-0.0082	0.6147	-0.3123	0.9968	-1.4622	-1.528	1.4548	-1.0954	-1.5533	1.3197	-1.4792	-1.3168	1.3697	0.8186	1.4015	1.3697	-1.4485	1.4411	0.7346	1.0439	-1.3875	1.3006	1.5123	0.0877	1.2708	-1.1691	-1.0493	0.1121	-1.5785	0.1371	-1.4882	-0.1439	1.0597	-1.3556	-1.1766	1.5331	-0.7895
HMBOX1	1.2142	1.5341	-0.2709	-1.4076	-1.1494	1.5386	-1.1945	1.3648	-0.8323	-0.8965	1.3266	-1.2635	-1.0323	-1.1731	1.1735	-1.3762	0.6953	1.3099	-1.052	0.7689	0.8668	-0.7289	-1.1489	-0.2807	1.328	1.2764	1.4477	1.4198	0.2741	0.1511	0.2024	-0.9408	-1.4182	0.6478	-1.4945	-1.6352	-1.034	1.3748	1.5988	-0.7212	1.2725	1.5738	1.3244	-1.1666	0.9428	0.612	0.2349	-1.2097	-1.1972
HMG20B	-1.6347	1.2449	-1.1309	1.3545	1.4874	-0.1524	-1.4691	0.0172	0.0987	1.4798	-0.7573	1.4516	-0.0602	-0.8807	0.7905	-1.3226	-1.615	-1.5185	0.0147	1.1397	-1.629	1.4181	-1.4553	0.0988	1.5294	0.1879	1.3277	0.0732	0.7185	0.1015	0.9898	1.3966	-1.5261	1.3166	1.2875	0.8424	-0.1781	-0.7142	-0.1678	-0.7082	-1.4412	-0.9427	0.0602	-1.4288	-1.3134	-1.3416	-0.6192	1.3087	-0.8314
HMGA2	0.0345	-1.3514	-1.0791	0.1615	1.4333	-0.8974	-1.3749	-1.0238	1.3502	1.2359	-1.4191	1.5373	-1.0221	-1.2175	-0.6739	1.495	-0.8074	-0.2164	1.2904	-0.9938	0.0095	1.5993	-1.3739	-1.385	0.2003	-0.6225	1.5741	-0.1657	-1.4858	0.9847	0.7748	1.1858	-1.0608	-0.0511	1.4991	-0.92	1.5999	-1.4814	-1.4351	-0.202	-0.5463	0.7874	-1.5555	1.2995	-1.3815	0.0043	-1.183	1.4396	-1.3406
HMX1	-1.4865	-0.58	1.625	1.2853	1.6462	-1.2855	-1.5156	-1.1292	1.0767	-0.0409	-1.5045	1.3254	1.6016	-1.5943	-0.8574	-0.785	-1.4628	-1.4461	-0.9754	-1.1817	-1.493	0.0626	-0.1541	0.9369	1.6296	1.4554	1.4503	-0.3142	-1.2346	-1.384	0.0258	1.5436	-0.8228	1.6748	1.2801	1.2488	0.9858	-1.3718	-1.5367	0.3701	-1.5815	-1.11	-0.9401	-0.0064	-1.436	-1.5821	-1.1162	1.5117	-1.6362
HMX2	-0.9512	0.8067	-0.8436	1.3853	1.449	-0.0347	-1.4651	0.164	-0.1023	1.1855	-1.3573	1.3366	1.3999	-0.0868	-1.0688	-1.2762	-0.9462	-0.8464	0.2369	1.0105	-0.071	1.3296	-0.9485	1.2148	1.4639	1.2209	1.4872	-0.849	-1.6158	-1.176	0.943	0.876	-0.1849	1.4047	1.5167	0.9364	1.2458	-1.4835	-1.5387	-1.3338	-1.3162	0.9495	-1.4703	0.0301	-1.4317	-1.2345	-0.8165	1.5407	-1.6611
HMX3	-1.529	0.2481	1.4452	1.0029	1.6705	-1.5195	-1.4665	-0.0086	1.1973	1.5631	-1.6399	1.47	1.5257	-0.8843	-1.3488	0.7088	-1.0683	-1.5736	-0.1129	-0.9763	-1.538	1.3016	-0.3188	0.2359	1.1858	1.5131	1.0485	0.8367	-1.6756	-0.87	1.1254	1.4195	-0.0248	1.3819	1.4227	1.103	1.3406	-1.5561	-1.5987	0.8388	-1.5555	-1.4331	-1.5956	1.3969	-0.9292	-1.5826	-1.561	1.4617	-1.6409
HOXA11	-1.6163	-0.8636	0.9138	0.2157	1.505	-1.3762	-1.5227	0.864	1.4772	1.5022	-1.5962	1.4134	1.4188	-1.2565	-1.4808	1.2044	-1.2154	-1.7181	1.1316	-1.03	-1.6519	1.594	-1.179	-0.0878	1.2863	1.3068	1.2281	1.3009	-1.5828	1.5086	0.9212	1.4972	-0.8513	1.0188	1.5315	-0.0639	1.5671	-1.6272	-1.5804	1.1074	-1.6479	-1.1416	-1.6493	1.4077	0.969	-1.6261	-1.6673	1.6553	-1.5796
HOXA6	1.2185	-0.8931	1.4381	0.0045	-1.2459	-1.3838	1.4084	0.0521	0.7687	-0.742	-1.2286	-1.2359	1.5349	-0.7917	-1.1994	1.3545	1.448	1.213	-1.3943	-0.1492	1.1928	-1.3191	1.0785	0.9102	-1.1168	0.8424	-1.5295	-1.2376	-0.8862	-0.281	1.1331	-0.0917	1.4327	-1.0759	-1.5945	-0.2233	-0.8201	-0.8897	-1.4347	0.6722	1.1849	-1.4981	-1.3852	1.1865	1.5724	0.0469	-0.1448	-1.5129	-0.1057
HOXB6	-1.6311	-0.0409	-0.0824	0.8793	1.5191	0.3198	-1.5222	-0.8572	1.2215	0.9951	-1.0154	1.3775	-0.5474	-1.3227	0.8849	-0.7264	-1.3834	-1.5269	1.4261	0.1259	-1.665	1.4467	-1.0382	-0.8279	1.5257	1.1349	1.3046	1.4806	-0.8839	1.3795	-0.733	1.3876	-1.4209	1.3965	1.5336	-0.3661	0.9924	-1.2698	-1.2162	-0.0767	-1.6405	1.0211	-1.0706	-0.9372	-0.0347	-1.4602	-1.3339	1.5376	-1.3223
HOXB7	-1.5048	-0.7907	-0.1786	1.0152	1.423	0.9629	-1.5979	0.7614	0.7107	1.0681	-1.04	0.8869	-0.0019	-1.2931	0.0282	1.1804	-1.409	-1.5925	1.053	1.0305	-1.5937	1.49	0.5837	0.9499	1.13	-0.0576	1.2608	1.4709	-0.8141	1.381	-0.784	1.4167	-1.0901	1.3975	1.5941	-1.3261	1.1602	-1.4544	-1.2284	1.1606	-1.6502	1.0639	-1.1835	-1.2849	-0.9441	-1.1149	-1.3956	1.5739	-1.3866
HOXC10	-1.6341	0.8525	1.1208	1.425	1.4929	-1.0631	-1.4793	-0.0356	1.1834	0.2586	-1.5515	1.5075	1.4739	-1.5322	-1.1374	1.3373	-1.1014	-1.6722	1.352	-0.6126	-1.5543	1.4145	-0.9626	1.0218	1.58	1.0145	1.492	-0.9877	-0.8761	-0.7309	-0.253	1.4927	-1.1797	0.9392	1.3589	1.1386	1.3721	-1.5375	-1.6033	-1.0787	-1.6453	-0.2729	-1.3284	-0.8963	-1.3391	-1.5962	-1.2275	1.5773	-1.4841
HOXC11	-1.6378	-1.1855	-0.2574	1.5763	1.6437	-1.1471	-1.6093	-1.0357	1.3121	1.5138	-1.6875	1.5195	1.0087	-1.6599	-0.2078	1.5257	-1.1367	-1.4967	1.2761	-1.047	-1.3241	1.7049	-1.4191	-0.1911	1.55	1.2041	1.4214	-1.4162	-1.51	-0.0241	1.0981	1.6448	-0.91	-0.7508	1.5612	1.2969	1.5629	-1.6197	-1.6477	-1.2756	-1.5572	0.0186	-1.6203	-0.5922	-1.4983	-1.2378	-1.4697	1.6064	-1.5332
HOXC13	-1.4721	-1.2842	0.3621	1.6976	1.4698	0.0994	-1.641	0.9068	1.009	-0.7874	-1.5073	1.3738	1.5831	-1.6493	-0.1277	1.4027	0.2344	-1.4496	1.6086	1.173	-1.6033	1.3297	-0.8713	1.0764	1.3985	1.2252	1.3863	-1.3712	-1.125	-1.0719	-1.1679	1.5878	-1.1528	0.0884	1.3906	-0.0147	1.5328	-1.674	-1.6597	-0.2969	-1.6413	-0.2404	-1.649	-0.0427	-1.4872	-1.4073	-1.3922	1.5122	-1.6589
IKZF1	0.9803	0.0206	-0.9974	-1.4679	-0.3323	1.5554	1.4198	1.5143	-0.2934	-1.5244	1.5708	-1.5102	-1.6064	1.3465	0.1264	-1.0018	1.6806	0.2034	-1.0241	1.3647	0.9522	-1.2993	1.2249	-0.0295	-1.3285	-1.3019	-1.3536	-0.8802	1.7851	0.9526	-1.4955	-1.3796	0.096	-1.553	-0.9739	-1.5678	-1.634	1.6778	1.6626	-0.2447	1.4284	1.0798	1.5431	-0.5041	-0.2895	1.1784	1.5507	-1.0659	1.7222
IKZF2	1.5581	-0.7917	1.3486	0.1965	-1.395	0.8713	1.3051	0.2862	-1.3777	-1.2126	0.6577	-1.4006	1.4687	1.1224	1.0329	1.233	1.3474	1.5385	0.9146	1.2183	1.5751	-1.5774	1.4451	1.4504	-1.2011	0.0225	-1.3918	-1.1822	0.2835	-1.2724	0.9121	-1.2336	1.3262	-1.4317	-1.5505	0.8934	-1.238	0.2281	0.2079	-0.9781	1.5484	-0.2035	-0.559	-0.9519	-0.1122	1.4079	-0.8935	-1.3299	-0.7451
IKZF4	1.6456	0.0881	-0.9806	-0.8948	-1.5714	1.5425	0.0119	1.0695	-1.1635	-0.9291	1.3707	-1.4481	-0.8037	0.0464	0.9132	0.7271	1.3735	1.5656	-1.151	1.2563	1.5548	-1.4029	1.343	1.055	-0.9294	-0.9361	0.5165	-0.8824	1.1882	-0.3131	-0.6869	-1.0173	1.1227	-1.4806	-1.583	-1.3691	-1.2016	0.6818	1.1706	-1.0837	1.6207	1.4499	1.2936	0.2304	-0.129	1.5927	0.8349	-1.5333	-1.1579
IRF1	1.4562	-0.0067	-0.9233	-1.0391	-1.4965	1.4694	1.2934	1.4948	-0.551	-1.5945	1.4664	-1.3695	-1.3813	0.9006	0.8781	-0.0877	1.275	1.3669	0.6226	0.9992	1.396	-0.8846	1.1244	0.9273	-0.6837	-1.4434	-1.2974	-0.9956	1.578	-0.5161	-1.3816	-0.3972	-0.3051	-1.494	-1.3044	-1.2043	-1.4787	1.4695	1.3027	-1.1743	1.2757	1.4372	1.2549	-0.7226	-0.8203	1.4276	1.2061	-1.4405	1.6092
IRF5	-0.1062	1.1516	0.8698	-1.4804	-0.9442	1.1643	-0.1815	1.3924	1.3303	-1.4647	1.1892	-1.5162	-1.1907	0.2011	0.9475	-1.2074	1.4165	0.2554	-0.9196	0.8971	-0.1264	-0.63	-0.7817	-0.8027	-0.0738	-0.1294	-1.1956	0.7713	1.6548	1.1655	-1.0517	-1.3197	-1.2468	-1.4582	-0.4925	-1.5523	-1.3978	1.5677	1.5893	-0.2106	1.2878	0.9862	1.4663	0.7802	0.0748	0.1433	1.4983	-0.9889	1.4801
ISL1	-1.3012	-1.199	0.6937	1.4276	1.6357	-1.1751	-1.4806	-1.2996	1.1346	1.5532	-1.2294	1.5799	-0.0601	-0.9799	-1.4967	1.4568	-1.2518	-1.3269	-0.8157	-1.1068	-1.495	1.3479	-0.8868	-1.2688	0.6144	1.3047	1.3251	-1.0088	-1.3886	-1.4345	-0.1558	1.4307	-0.7112	1.5048	1.5178	1.6034	1.402	-1.5202	-1.6148	-1.1533	-1.5134	-1.5497	-1.577	0.2381	-1.4547	-1.2642	-1.3198	1.2447	-1.2044
ISL2	-1.4821	-0.1514	-1.2148	1.0814	1.5696	-1.3277	-1.0854	-0.1991	1.4058	1.3532	-1.5174	1.5305	0.0617	-0.3122	-0.4329	1.4906	-1.3989	-1.499	1.1541	-1.456	-1.0892	1.531	-1.571	-1.0347	1.3934	-0.9323	1.3059	-1.1868	-1.3565	0.1406	0.3321	1.2836	-1.0704	1.0115	1.5798	1.3231	1.6416	-1.5842	-1.361	-0.1799	-1.5242	0.0171	-1.475	1.0886	-1.4758	-1.2569	-1.3141	1.596	-0.2523
JAZF1	-0.86	-0.0774	1.4959	0.8588	-0.8706	-1.1872	0.0302	0.2973	0.6998	-1.0425	0.7444	-1.3914	1.333	0.742	-0.8286	0.9494	1.467	0.1301	-1.3867	1.372	-0.9922	-1.3576	1.5457	1.4789	-1.1824	0.9115	-1.5278	-0.7963	0.7602	-0.0119	0.8946	-0.0619	1.5689	-1.3774	-1.4855	0.0811	-1.0858	1.1275	0.678	-0.8957	1.3438	-1.3682	-0.969	-0.1342	1.2265	-0.0586	-0.9856	-1.174	-1.1566
KCMF1	-1.4232	-1.3384	-0.8929	-1.2271	0.3587	-1.2965	0.7772	-1.1544	0.3386	1.3674	-1.0756	1.5196	-1.1872	1.262	-0.9917	0.8747	-1.4013	-1.2098	-0.9021	-1.4403	-1.349	1.2569	-0.4549	-1.2175	-1.3296	-1.0755	1.214	1.3448	-1.0257	-0.7797	-1.2124	-0.9866	0.0145	1.2967	1.5413	1.3468	1.5548	-0.6648	-0.069	1.3434	-1.315	-1.2706	-0.0418	1.4123	1.2187	-1.3888	-1.165	1.2678	0.9317
KDM2A	-0.0706	0.9571	-1.1973	-1.1113	0.1138	-0.5811	1.4748	-0.1477	-0.7125	0.9142	-1.2532	1.3425	-0.9345	1.0644	-1.1268	1.1813	-0.7517	-0.2782	1.1559	-1.2454	1.1198	-0.4286	-1.3237	-1.4165	-1.1542	-0.9804	1.4632	0.9845	-0.9388	1.3471	-1.2023	-1.448	-1.2507	0.8644	0.9484	0.3207	1.4555	-1.5326	-1.1242	-1.3173	-1.0383	-0.6952	-1.3072	1.2735	1.4126	-1.174	-0.6399	1.1886	1.4868
KDM5B	-1.373	-0.1488	1.0586	-1.1294	1.2767	-1.4614	1.0307	-1.1363	0.928	1.5661	-1.5642	1.4243	0.7999	0.1624	-1.1731	0.8596	-0.7018	-1.449	1.3856	-1.5335	-1.1487	1.303	-1.4694	-1.3157	-0.6244	0.1183	1.2363	0.8057	-1.379	0.812	-0.5455	-0.9209	-1.0066	1.3178	1.3725	0.8455	1.5458	-1.3588	-1.2753	1.2942	-1.323	-1.3021	-1.1942	1.5194	1.1117	-1.5171	0.6813	1.3666	-0.1185
KIN	-1.2498	1.3872	0.887	-1.229	1.1292	-0.9597	-0.9376	1.2287	1.5073	1.0516	-1.3227	-0.1793	0.956	-1.1598	0.0168	-1.1397	-1.4736	-1.5459	0.8589	-1.3071	-1.309	1.4035	-1.532	-1.1791	1.2536	1.0734	1.4984	1.0624	-0.3041	1.1273	1.3258	-0.268	-1.4035	0.866	0.1019	-0.013	1.2684	-0.2537	0.5105	1.1019	-1.4944	-0.0159	-0.7441	1.3238	0.8748	-1.3244	-0.1538	1.2341	0.301
KLF15	-0.6731	1.1693	1.6045	-1.1675	-0.8319	-0.6309	-0.9602	1.2696	0.8818	-1.134	1.0322	-1.4651	1.5166	-0.1048	1.1734	-1.4023	1.3532	0.9788	0.7215	1.1248	-1.045	-1.3341	1.4384	1.4665	1.1841	1.3859	-1.479	1.1422	0.2064	1.1718	0.177	0.6302	1.2034	-0.8144	-1.5299	-1.6004	-1.4615	1.4369	1.0842	0.5308	1.0839	-0.9	0.8701	-0.8442	1.4597	-1.2519	-1.2056	-1.5212	-1.2087
KLF16	-1.5687	-0.8814	-0.715	1.0495	1.5946	-0.2142	-1.512	-0.8246	1.2949	1.5925	-1.2955	1.5195	-1.0412	-1.1944	-0.1491	-1.145	-1.5862	-1.4929	0.0012	-1.0827	-1.6259	1.5979	-1.5325	-1.2844	1.4832	1.0972	1.5212	1.1009	-0.8966	1.0034	0.0704	1.4153	-1.5816	1.4716	1.4906	1.0862	1.0916	-1.0415	-1.2408	0.9844	-1.6254	-0.7575	-0.1689	0.2336	-0.9823	-1.5262	-1.1479	1.5106	-0.9009
KLF6	-1.4701	-1.1031	1.3196	1.0608	1.3943	-1.5846	0.8917	-1.2279	1.3647	1.4018	-1.5756	1.0095	1.156	-0.666	-1.1082	1.1478	-0.176	-1.4274	-0.8734	-1.4869	-1.1634	0.7158	-1.0264	-1.2245	-0.1235	1.3483	-1.2044	-1.2911	-1.3564	-0.7322	1.3272	1.0584	-0.0543	-0.6795	0.5839	1.4789	1.3563	-1.0726	-1.4691	1.0292	-1.3715	-1.5504	-1.4317	1.3251	1.2836	-1.4986	-0.0083	0.8289	0.7494
KLF7	1.5853	-0.9932	-0.9861	0.2409	-1.3853	1.1841	1.5958	-0.0648	-1.382	-1.4019	1.2741	-1.3211	-0.8223	1.3549	0.3218	-0.9543	1.6292	1.5876	0.2926	0.3072	1.6306	-1.4433	0.7176	0.0684	-1.2306	-0.3937	-1.3506	-1.4007	1.5022	-0.0523	0.9898	-1.6297	1.1282	-1.5118	-1.6206	1.2512	-1.2512	1.4092	1.3916	-1.3378	1.6133	0.0162	1.3358	-0.1211	-0.9752	1.6395	1.6489	-1.6625	1.6342
KLF8	1.5053	1.0579	-0.9075	0.9147	-1.4096	1.2761	1.5676	0.8403	0.0882	-1.4858	1.1361	-1.5227	1.0678	1.3289	-0.3421	-1.1491	1.1913	1.2668	-1.3046	-0.0254	1.4145	-1.4432	1.2401	0.8781	0.0611	0.0274	-1.3605	-1.0905	1.3099	-0.2266	0.8412	-1.4262	1.2257	-1.3314	-1.5751	-0.0914	-1.4729	1.3929	1.3683	-1.276	1.5662	0.0545	1.3089	1.1331	0.0021	1.3744	1.3571	-1.553	1.4931
KLF9	0.9153	0.977	1.3211	0.6912	-1.2244	0.0169	1.5891	-0.2388	-1.2483	-1.5852	1.2074	-1.4931	-0.0142	1.4435	1.2487	-1.3893	1.2937	1.487	0.1151	0.6625	1.0548	-1.5882	1.2777	-0.656	0.0858	1.4141	-1.5757	-1.0592	0.1776	0.2325	1.1481	-0.951	0.7289	-1.4916	-1.6004	0.0316	-1.5464	1.4987	1.0928	-0.9718	1.1899	-1.0405	0.4647	-1.1198	1.529	0.9551	1.2501	-1.4307	1.5686
KMT2B	-1.4287	1.15	0.2927	1.3744	1.4799	-1.3958	-1.2338	-0.2121	1.1115	1.3798	-1.5252	1.2464	1.5464	-1.2021	-0.0214	0.7613	-1.0908	-1.4049	1.1938	0.9061	-1.3398	0.9139	-1.4516	1.0296	1.4142	1.3923	1.4533	-1.3335	-0.8034	-1.041	1.1049	1.1594	-1.2887	0.2433	-0.0497	1.2811	0.3432	-1.3113	-1.0653	-1.1525	-1.1193	-1.0339	-1.2522	0.0532	-1.0912	-1.4491	-0.0429	1.2634	-1.524
L3MBTL1	1.3733	1.3121	0.1346	-1.246	-1.1251	1.0886	0.0175	0.9279	1.1088	-1.1151	-0.2011	-1.482	0.7642	-0.7791	1.3715	-0.8587	1.2651	1.3418	0.805	0.7919	1.2794	0.0526	-0.9924	-0.7011	1.2534	1.1794	-0.7045	0.8166	1.1531	0.7929	0.2302	-0.9883	-1.3119	-1.1268	-1.4731	-1.3508	-0.9862	1.3274	1.3547	-0.0781	1.2528	1.3865	0.2156	1.0753	1.2493	0.7543	1.4221	-1.4406	-1.1147
L3MBTL4	1.4763	-0.8172	-1.0928	-1.5626	-1.4668	1.1804	0.153	1.376	-1.0134	-1.4573	1.4858	-1.5201	-1.4909	0.7899	1.5167	-1.1926	1.5875	1.6554	-1.4199	0.9703	1.3639	-0.2793	1.3515	-1.1875	-1.3863	-1.4017	-1.1006	1.3788	1.5989	1.2907	-0.9677	-1.5388	0.7378	-1.1002	-1.2697	-1.5293	-1.3305	1.7101	1.6684	0.1412	1.554	1.4725	1.365	0.2269	1.4306	1.5555	1.5411	-1.2839	0.936
LBX2	-1.4428	0.6541	-1.5249	-0.9528	0.8215	1.0728	0.3526	0.6231	1.1915	0.9675	0.057	1.3919	-1.2376	1.3277	-1.1302	-1.031	-0.9627	-1.5298	1.3728	-1.2041	-1.3801	1.3104	-1.2913	-1.3081	1.0835	-1.2929	1.5446	1.2697	0.3691	1.4089	-1.2763	-1.0817	-1.4377	1.0757	1.6034	0.9297	0.9644	-1.0068	0.7379	0.1083	-1.6014	1.0536	-0.1233	0.6089	-1.0633	-1.3228	0.9127	1.4172	1.5565
LCOR	-1.2958	-0.7313	0.1914	-0.0181	0.7397	-1.4608	1.4262	-0.9651	1.251	1.0376	-1.5263	1.3279	1.3431	1.2201	-1.2764	1.4275	-0.9862	-1.3841	1.2751	-1.4719	-1.0295	0.0363	0.1985	-1.148	-0.5854	0.8839	0.9493	-0.842	-1.3335	-0.614	0.9222	-0.3243	0.9586	0.9214	0.9762	1.2198	1.5517	-1.2084	-1.2082	0.2827	-1.4225	-1.5207	-1.4865	1.4407	0.9962	-1.3876	0.1812	1.4195	0.8098
LHX2	-1.6313	-1.1789	1.1285	1.3282	1.6892	-1.543	-1.4354	-1.264	1.577	1.0179	-1.6125	1.4834	1.2493	-1.4762	-0.8272	0.2332	-1.1396	-1.4207	-0.8506	-1.1791	-1.4753	1.3079	-1.3811	-1.1566	1.4243	0.8661	0.3181	-1.1609	-1.392	-1.3157	1.1559	1.6301	-0.8052	1.5022	1.6576	1.5451	1.5301	-1.0266	-1.528	0.0698	-1.59	-0.9039	-1.4624	1.1273	-1.4756	-1.4472	1.0903	1.5808	-1.4534
LHX3	-1.4609	0.5484	1.2909	1.2178	1.6925	-1.5008	-1.4144	-0.8094	1.3103	1.5243	-1.4559	1.4932	-0.0058	-1.3737	-0.91	-0.7509	-1.5034	-1.5035	0.0237	-1.1831	-1.3155	1.392	-1.5101	-0.8994	1.2483	1.2206	1.3663	-1.0759	-1.5651	-1.0897	0.9069	1.5198	-1.4018	1.5042	1.5237	1.3255	0.9373	-1.4872	-1.5056	-0.1437	-1.4777	-1.2141	-1.3609	0.7396	-1.3262	-1.4414	-1.3313	1.5318	-1.4158
LHX5	-1.6303	-0.1341	1.5085	1.6161	1.6045	-1.5374	-1.3497	-1.2685	1.3381	1.2451	-1.6712	1.3476	1.6171	-1.4376	-0.0097	1.5707	-1.3269	-1.546	1.2331	-1.2629	-1.545	-0.0665	-1.2895	0.6546	1.6655	1.5422	0.1341	-1.2469	-1.2782	-1.4404	0.9009	1.6842	-1.0038	1.5858	1.3412	1.4144	1.4257	-1.5112	-1.5402	-0.183	-1.526	-1.5383	-1.3161	0.1815	-1.143	-1.6279	-1.3833	1.4554	-1.5375
LIN54	0.2765	-1.3071	1.5066	1.1656	-0.7957	-1.3224	0.9675	0.7051	-1.46	-0.1824	-0.0704	-1.2559	1.0957	-0.7703	1.2604	0.3625	1.4682	1.5453	-1.0329	0.8694	0.8274	-1.4273	1.5502	1.3556	0.0196	1.3104	-1.4079	-1.1701	-0.2119	-1.4209	1.4456	0.9727	1.5416	-1.3137	-1.491	0.1034	-0.144	1.152	0.1811	-0.8628	1.5248	-0.6884	0.2456	-0.499	1.2725	-0.796	-0.6892	-1.5461	-1.3046
LMX1B	-1.5961	-1.1316	1.168	1.2143	1.3952	-1.519	-1.2071	-1.3705	1.382	1.1211	-1.5432	1.4811	1.3213	-0.9569	-1.1926	1.2617	-1.2841	-1.5581	0.9758	-1.198	-1.5276	1.4943	-1.1946	-0.3615	1.2921	1.0823	1.2515	0.7211	-1.4894	-0.9503	0.7749	1.4099	0.0502	1.5651	1.52	1.2943	1.365	-1.2764	-1.5512	1.0692	-1.5478	-1.3902	-1.4077	0.9422	-0.7241	-1.5853	-1.3593	1.5941	-1.4915
LTF	1.2991	-0.9288	-0.8654	-1.5417	-1.1247	1.4048	1.2482	0.8973	-0.9066	-1.479	1.6063	-0.9094	-1.5047	1.3725	-0.0037	-1.4184	0.7619	1.2605	-1.2314	-0.3254	0.8436	0.0884	1.2245	-0.9513	-1.409	-1.3586	-0.8247	0.8562	1.4143	0.9272	-1.2154	-1.3957	0.7897	-1.3639	-0.7266	-1.4013	-1.4146	1.4624	1.3085	-0.3672	1.2781	1.2469	1.5483	0.1201	-0.7146	1.5035	1.0164	-1.2295	1.555
MAFF	-1.6219	-1.0872	-0.9922	0.3012	0.9609	-1.4898	-1.0736	-1.0654	1.4613	1.4773	-1.5043	1.469	0.9256	-0.099	-1.452	1.3639	-0.9053	-1.608	1.1087	-1.1147	-1.5539	1.3757	-1.1669	-1.0522	-1.109	0.9563	-0.6506	0.9361	-1.2858	1.2947	-1.1184	-0.0134	-1.0066	1.1998	1.5354	1.2032	1.5071	-1.2105	-1.2773	1.2876	-1.6448	-1.3257	-1.5081	1.2927	1.343	-1.4579	-0.9838	1.5268	0.0797
MAFK	0.9679	-1.3219	1.3413	1.1955	-1.0467	-1.3042	0.8706	-0.795	0.6357	-1.1117	-1.0596	-1.4418	1.4375	0.0405	-1.1162	1.3525	1.5663	1.3477	-1.0059	1.2376	1.1251	-1.4469	1.5111	1.2142	-1.2387	1.2978	-1.5809	-1.4088	-0.7033	-0.8263	1.0951	-0.959	1.527	-1.2195	-1.5294	1.1055	-1.237	0.8277	-0.9619	-0.1411	1.423	-1.2051	-1.4952	0.9329	1.4681	1.072	1.1547	-1.3057	-1.3324
MAZ	-1.1337	-1.4188	0.7263	1.3196	1.4917	-1.5873	-1.0867	-1.4293	-0.6957	1.5173	-1.4989	1.5348	-0.0677	-1.4227	0.034	0.8473	-0.9064	0.6181	-0.9638	-1.0752	0.0376	1.2993	-1.4576	-1.3109	-0.1462	1.1942	-1.0794	-1.4885	-1.5319	-1.1352	1.203	1.3397	-1.2972	1.331	1.3359	1.5252	1.2677	-0.9353	-1.5322	-0.0543	-0.6617	-1.3173	-1.3025	0.8284	-0.7984	-0.9526	-0.0847	1.3571	-1.153
MECP2	1.2076	1.356	1.4917	1.3559	-0.9018	1.099	-1.1656	0.8223	1.0088	-1.4904	0.8272	-1.5434	1.4464	-1.3168	0.4944	1.1095	0.6541	1.2295	-1.2381	0.9931	1.1625	-1.3871	1.3391	1.4218	1.3674	1.1028	-1.5052	-1.0755	1.4015	-1.0101	1.3075	0.9041	1.3193	-0.9014	-1.5521	-0.134	-1.4992	0.1721	0.1026	-0.69	1.0975	-1.0905	-0.5854	-0.8746	-1.1935	0.6143	1.2035	-1.4072	-1.2866
MEF2C	1.6671	1.039	-1.4166	-1.616	-1.6355	1.4969	1.3979	1.1866	-1.5084	-1.2894	1.5374	-0.7061	-1.492	1.3623	-0.8856	-1.0445	1.4356	1.6265	0.108	0.864	1.5852	-0.8678	0.8079	-0.8354	-1.4137	-1.3581	0.9679	1.0203	1.1818	1.3481	-0.9745	-1.4984	0.1474	-1.1542	-1.2809	-1.5512	-1.0853	1.1031	1.4748	-1.1052	1.5979	1.2551	1.0824	-0.7881	1.1015	1.6185	-0.0752	-1.1978	1.4096
MEIS1	1.589	1.4735	-0.9311	-1.3689	-1.4954	1.4938	1.3495	1.133	-1.0214	-1.4044	1.2403	-1.5007	-1.1248	0.8825	1.3313	-1.442	0.0734	1.4654	0.0441	0.7474	1.3851	-0.4172	-0.1498	-0.9499	0.8971	0.0937	1.0153	1.0039	1.4257	0.1109	0.2508	-1.1579	-1.0578	-0.102	-1.5141	-1.5545	-1.3213	1.411	1.5758	0.1032	1.4825	1.413	1.484	-0.8062	0.8703	1.4425	1.3669	-1.4718	1.1349
MITF	1.4857	0.0832	0.8131	-1.1642	-1.4451	1.0498	1.5437	0.7568	-1.283	-1.4918	1.2483	-1.366	-0.967	1.2084	1.1877	-1.2553	1.4872	1.542	-1.1578	1.1344	1.4757	-1.5097	1.1165	0.7103	-1.2421	0.7219	-1.5415	-0.8221	1.4707	-0.1469	-0.8645	-1.4361	0.1482	-1.3622	-1.4399	-1.116	-1.4995	1.5655	1.1009	-0.9216	1.5899	-0.0044	1.4692	0.6995	1.2621	1.3291	1.3956	-1.5311	1.5338
MKX	-0.8589	1.5629	1.6152	-1.0091	-0.0411	0.0191	-1.2448	1.2826	1.2976	-1.2222	-0.7976	-1.5003	1.2886	-1.5958	1.3945	-1.588	-0.4098	0.0626	-1.5932	1.0058	-0.1201	-1.0693	-1.013	-0.8622	1.5369	1.3778	-0.2136	1.091	1.2035	0.9765	1.4251	1.0636	-1.1918	0.7499	-1.6288	-1.36	-1.541	1.5171	1.4083	0.0676	1.0524	0.659	1.3767	0.7563	1.4188	-1.1409	0.1266	-1.5562	-1.2196
MSANTD3	-1.6203	-1.1285	1.1981	1.2416	1.453	-1.5005	-0.9017	-1.5785	1.4255	1.2461	-1.5349	1.2149	-0.0456	-0.9736	1.0553	1.4226	-1.1799	-1.4798	-0.9267	-1.4636	-1.4908	1.0581	-1.1808	-1.5402	0.6117	0.6027	-1.008	0.9786	-1.0171	-0.876	-0.2461	1.4586	-0.9126	0.2496	1.4835	1.5317	1.3453	0.0456	-1.1477	1.2932	-1.544	-1.2321	-1.0137	1.1948	0.9996	-1.597	-0.7775	1.4161	-0.0644
MSC	1.567	-0.6328	-0.2842	-0.8173	-1.0451	1.6443	1.4166	1.3559	-1.4014	-1.618	1.5939	-1.1787	-1.1786	0.8576	-0.8377	-1.3389	1.0408	1.4676	-1.3197	0.2967	1.4283	-0.7895	0.8042	0.8041	-1.1851	-0.0846	-0.6007	-0.7613	1.3376	1.311	-1.0987	-0.8918	-0.8256	-1.3788	-1.2962	-1.2422	-1.6058	1.2606	0.9057	-1.242	1.1892	1.3308	1.4085	-0.1063	0.0749	1.5053	-0.124	-1.451	1.5844
MSX1	-1.5949	0.975	0.7065	0.9981	1.5005	-1.1405	-1.5666	0.8912	1.2695	1.268	-0.8443	1.5131	-1.0659	-1.3718	-1.1784	-0.0729	-1.5235	-1.3499	1.0577	-0.7692	-1.6865	1.4747	-1.3056	-0.8361	1.5737	1.1658	1.5999	1.1432	-1.2778	0.9445	-0.7202	1.5523	-1.3184	1.4936	1.6192	0.8198	1.0942	-1.3925	-1.3263	-0.1067	-1.6717	-0.8455	-1.0852	0.0622	-1.2376	-1.5333	-1.4715	1.5988	-1.4365
MSX2	1.2364	1.2137	1.4791	1.2192	0.7446	0.975	-1.2877	0.5199	-0.631	-1.411	0.8023	-1.3288	1.3766	-1.3177	1.3511	-1.0028	0.2415	1.1879	-0.915	1.1264	1.2142	-1.3884	1.1955	1.5054	1.231	1.0165	-1.0497	-1.2485	1.112	-1.3967	-0.0185	0.7764	0.9656	-0.9086	-1.4086	0.6715	-1.4624	1.0016	-0.0816	-0.9407	1.1678	0.7629	1.2547	-1.3935	-0.9373	0.8295	0.0463	-1.2141	-1.4293
MTF2	-1.1083	-0.5781	-1.3987	0.8345	1.4042	-0.5955	1.0735	-0.802	1.1742	1.44	-1.3843	1.4612	-0.8755	0.9013	-0.9222	1.286	-1.4704	-1.5258	1.4728	-1.2687	-1.2348	1.4012	-1.335	-0.9165	1.1596	-0.8718	1.6186	0.9101	-1.3758	1.0322	0.7745	0.8028	-0.9058	1.2545	1.4091	0.1026	1.4744	-1.5154	-1.1326	0.2105	-1.5561	0.6713	-1.4746	-0.1707	-1.2454	-1.1722	-1.3467	1.5063	0.097
MXD1	-1.587	-1.1427	-0.0142	1.0656	1.3917	-1.556	-0.9305	-1.0493	0.419	1.6563	-1.5538	1.5503	0.7922	-0.9942	-0.8153	1.1999	0.7367	-1.5624	1.4283	-1.5111	-1.2408	1.3297	-1.4097	-0.9761	-0.9523	-0.7216	0.0981	-1.0534	-1.0584	-0.7341	0.1789	-0.9554	-0.9859	-0.8956	1.5356	1.5485	1.6348	-1.3341	-1.3687	0.7652	-1.3228	-0.9505	-0.9176	1.5692	-0.2968	-1.4044	0.6109	1.53	0.857
MXD3	-1.1057	-0.327	-1.2603	1.2086	1.5613	0.286	-1.4989	0.1041	1.3326	1.3121	-1.406	1.4317	-0.835	-1.4181	0.8671	0.3288	-1.4595	-1.3092	0.5565	-0.8326	-1.0141	1.5874	-1.6458	-1.1084	1.5927	-0.6296	1.5473	-0.2555	-1.2491	0.9047	1.0804	1.4883	-1.3749	-0.1649	1.5489	1.039	1.4721	-1.4974	-1.1008	-1.0851	-1.5148	1.4445	-1.2574	-1.1906	-1.4009	-0.3874	-1.2118	1.4795	-1.1179
MXD4	-0.5748	1.4777	1.3416	0.0023	-0.1436	1.2825	-1.226	1.5546	-0.952	-1.4132	1.4081	-0.8499	-0.9113	-1.2337	1.3332	-1.545	-1.1441	0.9035	-0.9266	1.4855	-1	-0.9339	1.2591	1.4941	1.5691	1.1697	0.2349	1.3236	1.1119	0.9565	1.1965	1.4786	1.2116	-1.1129	-1.3788	-1.3798	-1.4679	0.2635	1.0968	-0.6717	0.9638	0.4969	1.3456	-1.5036	-0.3093	0.0143	-1.1462	-1.3349	-1.122
MYBL1	-0.2107	-1.173	-0.2369	1.0813	1.3057	-1.3439	-1.609	-0.9093	1.1706	1.6219	-1.6364	1.2997	0.7598	-1.6444	0.9539	1.4287	-0.6678	0.842	1.0996	-0.2434	1.2035	1.5727	-1.649	-0.955	0.167	0.2271	1.4508	-1.2088	-1.5608	-1.0918	1.4161	1.5666	-1.3401	-0.2516	1.4879	1.2236	1.6067	-1.5267	-1.4489	-0.1868	0.1153	1.2114	-1.4809	0.7405	-1.4878	0.2183	-1.4116	1.4604	-1.62
MYBL2	-1.196	-1.4428	-1.5299	1.3606	1.5223	-1.0816	-1.1411	-1.2507	1.23	1.5476	-1.4352	1.5472	-1.3531	-1.3267	-0.0426	1.3809	-1.1971	-1.1549	1.0105	-1.2046	-0.1155	1.5642	-1.6393	-1.4605	0.3288	-0.9094	1.4194	-1.4568	-1.3053	-0.9612	1.2607	1.2436	-1.3581	0.2342	1.6131	1.5584	1.5716	-1.5236	-1.4301	-0.1715	-1.2636	0.2452	-1.4252	0.8182	-1.4826	0.1834	-0.134	1.5103	-0.0954
MYC	-1.3112	-1.1695	1.1162	-0.7309	1.3782	-1.6758	0.6203	-1.2099	1.159	1.4018	-1.4807	1.4693	0.6686	0.0241	-1.1471	0.6026	-1.2209	-1.2851	-0.9545	-1.5761	-1.2121	1.2345	-1.268	-1.3372	-1.081	0.9954	-1.0549	-1.0408	-1.4702	0.8049	0.8373	1.2307	-0.9722	1.0965	1.4155	1.4322	1.3115	-1.0301	-1.5477	1.1555	-1.4641	-1.6267	-1.3581	1.3616	1.0216	-1.3475	-0.1607	1.3797	1.4121
MYCL	0.3547	0.3277	0.8066	-1.3582	-1.4856	1.3455	1.5434	1.3462	-0.9844	-1.5001	1.5625	-0.9989	-0.0416	1.1702	-0.972	-0.3639	1.4196	1.1312	-0.9332	1.075	0.9781	-1.5352	1.1233	0.1958	-0.2883	-1.2624	-1.4449	-1.1662	1.6059	-0.0293	-1.3706	-1.4944	0.7946	-0.6393	-1.3067	-1.2362	-1.5395	1.4726	1.5445	-1.1649	1.4389	-1.0205	1.4899	0.6707	0.1801	0.327	1.4682	-1.4323	1.643
MYSM1	1.4015	-0.3019	0.1839	0.0189	-0.6711	-1.0667	1.3923	0.4886	1.241	-0.7267	-1.399	-1.2181	1.2447	-1.2269	1.0791	1.2509	1.4798	1.4355	-1.1514	0.1949	1.4358	-0.7255	-1.0446	-1.0391	0.6333	1.3723	-1.1949	-1.3912	0.9939	-0.8944	1.252	-0.9376	-1.0854	-1.2297	-1.4986	1.1608	-0.2385	0.797	0.7247	-1.3291	1.5137	0.1189	-1.0135	1.3469	-0.8018	0.7559	1.2052	-1.491	-0.5941
NCOA2	1.5952	0.5118	0.0196	-1.4942	-1.3901	0.1797	1.1373	0.0336	-1.1915	-0.0103	1.0737	-0.9631	-0.031	0.7179	-0.6168	-0.9181	1.5114	1.6005	-1.0021	-0.2479	1.6107	-1.032	0.0484	-0.7444	-1.2577	1.0185	-0.9468	-0.9912	-0.2971	-0.1322	1.069	-1.1388	-0.0514	-0.9043	-1.5484	-1.1849	0.152	1.3423	1.3104	-0.9089	1.6306	0.1508	1.0162	0.9945	1.1183	1.4459	1.2017	-1.4229	-0.0487
NEUROG2	-1.4106	-0.1449	1.3432	1.6032	1.2038	-1.2599	-1.4124	-0.1144	-0.1652	0.8788	-1.381	0.9254	1.5464	-1.1424	-0.9342	1.0369	-0.6594	-1.1129	1.3192	1.1989	-1.1888	0.7521	0.1803	1.5366	1.4642	1.1762	0.9304	-1.43	-1.2784	-1.528	-0.0087	1.4545	0.8886	-0.816	1.3649	1.4502	0.7135	-1.5291	-1.6862	-0.8662	-1.314	-1.0555	-1.4532	-0.9201	-1.3466	-1.3279	-1.189	1.3946	-1.6105
NFAT5	1.443	0.582	1.2315	-0.9925	-0.6599	-0.8476	1.2198	-0.3918	0.6234	-0.1737	-1.2125	-1.2174	1.1767	-1.2574	1.0878	0.4881	1.3232	1.3345	-1.1026	-0.1029	1.4483	-0.9276	-0.9717	-0.5899	0.355	1.4496	-1.0054	-1.2957	-0.5734	-0.0506	1.1893	-0.2263	-0.8587	-1.1981	-1.4516	-0.788	-0.708	0.8415	-0.4467	-0.9954	1.4408	-0.1142	-0.1645	1.2291	1.1388	0.9414	1.0034	-1.4448	-1.0895
NFIL3	-1.4917	-1.3065	-0.3109	1.1094	1.3569	-1.5769	1.0913	-1.1508	1.1141	1.4072	-1.5236	1.3985	-1.0227	-0.0274	-1.2384	0.8399	-0.1651	-1.5263	-1.0431	-1.138	-1.0624	1.1968	-1.4195	-1.4114	-1.3387	0.9906	-0.9596	-1.1461	-1.418	0.2926	0.9388	0.984	-1.362	0.1403	1.388	1.451	1.2436	-1.1075	-1.2765	0.2073	-1.5046	-1.317	-1.4605	1.0755	1.2114	-1.1291	0.7885	1.5037	1.4895
NFKB1	1.2075	-1.3839	1.1901	-0.8919	-1.4915	-1.2975	1.5624	0.0143	-1.5095	-0.8211	0.7358	-0.1214	1.2198	0.7962	-0.1679	0.0411	1.5695	1.4814	-0.0573	-1.2483	1.4126	-1.3793	1.3427	0.3556	-1.48	0.7154	-1.5254	-1.4113	0.7465	-1.2354	-0.0102	-1.3156	1.3886	-1.4238	-1.3877	1.0895	-0.9158	1.139	-0.5822	-0.1773	1.4634	-1.4493	1.1373	0.9971	1.2993	0.8252	0.8409	-1.5218	1.49
NFYA	-1.4616	0.9691	-1.0823	0.9569	0.8384	-1.1067	-0.6851	-1.3651	1.3385	1.4224	-1.5926	1.2624	-0.037	-0.0877	0.5892	1.3531	-1.1175	-1.4308	1.3134	-1.4347	-1.4489	0.0246	-1.5917	-0.4189	0.6297	-1.2674	1.394	0.9934	0.9738	0.9175	1.4408	-1.105	-0.2465	0.879	1.2891	1.3101	1.6239	-1.3093	1.0626	1.2757	-1.4013	0.3651	0.0387	1.1211	1.1352	-1.5511	1.3155	0.988	-1.1672
NFYB	1.612	0.1782	-1.2646	0.2538	-1.6034	1.4408	1.4221	1.1974	-0.1431	-1.4763	1.1972	-1.444	-1.3153	1.2713	0.3579	-1.4074	0.2232	1.4553	-0.144	0.0496	1.6338	-0.8477	1.1078	1.3905	-0.939	-1.3005	-1.2386	-1.0426	1.0035	1.2988	-0.8812	-1.181	1.0548	-1.4351	-1.5899	-1.3892	-1.4642	1.5635	1.3561	-1.3637	1.423	1.2356	1.303	-0.2941	0.0372	1.591	0.8768	-1.6215	1.496
NFYC	0.8248	-0.7513	-1.422	-1.0099	0.281	0.848	1.3651	-1.309	-1.1825	0.2113	-0.6703	1.5145	-1.3815	0.8692	-1.4339	1.1958	-0.8067	-0.0118	0.2741	-1.0567	1.2625	0.1295	-1.1652	-1.2894	-1.0578	-1.4746	1.5963	1.121	-1.2073	1.0464	-1.3643	-1.4601	-0.8582	1.4741	1.5076	1.0054	1.4797	-1.3872	-0.2536	-0.9188	-0.4052	0.152	-1.0533	1.3839	-0.734	0.8857	-0.2333	1.4264	1.2162
NKRF	1.4254	1.4938	-0.5541	0.9711	-1.1401	1.4949	-1.4386	1.5156	0.7739	-1.5055	1.4777	-1.5001	1.1474	-1.3905	1.0379	-1.3178	1.0625	1.258	0.1914	1.3226	1.0365	0.9263	1.2322	1.4861	1.4296	-0.2694	-0.9385	-0.026	1.2748	0.8073	0.6129	-0.2598	0.9633	-1.0071	-1.5783	-1.261	-1.491	0.1279	1.4358	-1.0864	0.413	1.3548	0.9278	-1.3529	0.7033	1.0509	0.8736	-1.4238	-1.2124
NKX3-2	-1.5528	0.6573	1.2009	0.9486	1.4569	-1.0548	-1.593	-0.3197	0.9183	1.5361	-1.6004	1.4421	1.4608	-1.4822	0.8669	1.3304	-1.056	-1.326	1.1585	-0.2465	-1.5189	1.4265	-1.3419	0.6955	1.3659	1.2237	1.4525	-1.0109	-1.3879	-1.3741	0.0728	1.5506	-1.3357	1.2587	1.4673	1.1426	1.5169	-1.4746	-1.416	-1.048	-1.4169	-1.1815	-1.3022	0.9306	-1.2144	-1.591	-1.1913	1.5333	-1.7013
NME2	-1.5032	-0.7834	-1.4456	-0.9439	1.3405	-1.4116	-1.0083	-1.1328	1.3921	1.3632	-1.1026	1.3076	-1.2928	0.9737	-0.6984	0.0109	-1.3853	-1.4625	0.7468	-1.3231	-1.4023	1.4708	-1.5489	-1.4806	-1.2336	-1.1458	0.064	0.2725	-0.3337	1.2402	-1.3035	0.6743	-1.5309	1.3618	1.5931	1.1004	1.2936	0.7009	-0.879	1.3509	-1.4624	-1.0516	-0.8337	1.075	-0.0658	-0.9413	-0.0194	1.4975	1.4017
NPAS2	-1.5084	-0.0784	-1.0145	0.0521	1.132	-1.4247	-1.3472	-0.5484	1.3584	1.567	-1.5515	1.3376	0.7622	1.0673	-1.4344	1.369	-1.275	-1.5105	0.1562	-1.0852	-1.4532	1.1558	-1.1503	-0.8365	0.8055	0.732	1.3407	1.1928	-1.5469	1.3386	-0.0588	0.8367	-0.7862	1.1985	1.6037	1.1425	1.5618	-1.5289	-1.553	1.3296	-1.594	-1.0899	-1.582	1.1166	0.8924	-1.4281	-1.3936	1.5614	-1.3389
NPAS3	1.4601	1.4563	1.1161	-1.2236	-1.4473	1.4282	0.8556	0.6461	-1.2084	-1.5138	1.4918	-1.4111	0.9867	0.2078	1.0166	-1.3894	0.7289	1.4173	0.8032	1.0102	0.9321	-1.4965	1.382	0.7064	1.0865	1.1609	-1.4288	1.0181	1.3886	0.2232	0.3256	-0.8021	0.9224	-1.1906	-1.6228	-1.3824	-1.5427	1.4869	1.4516	0.0421	1.4057	1.0212	1.524	-1.3252	1.2506	1.2348	1.1675	-1.5336	-0.2366
NR0B1	1.5161	-1.1914	-1.1989	-0.6235	-1.5357	1.4355	-1.0358	-0.2496	-1.4052	-1.2816	1.63	-1.4295	-1.3185	1.2886	1.2773	-1.2041	1.3582	1.6796	0.8269	1.3908	1.4866	-1.2121	1.6016	-0.099	-1.2664	-1.076	-1.4532	1.0242	1.5414	1.0733	0.2163	-1.4154	1.0574	-1.2919	-1.385	-1.2736	-1.4969	1.5135	1.6008	-0.0385	1.5951	1.234	1.3096	-1.5176	1.4605	1.5597	1.4333	-1.4361	-0.9992
NR1H3	-1.19	-0.9242	-1.0771	-1.0411	0.708	0.1057	1.2592	-0.6667	0.728	1.3792	0.079	1.3897	-1.11	1.3189	-1.4247	-0.0529	-1.2728	-1.4365	1.4042	-1.4422	-1.2169	1.4173	-0.1296	-1.4699	-0.8353	-1.1006	1.1928	1.3357	-0.9828	1.411	-0.5814	0.0183	-0.2062	1.221	1.5429	-0.8856	1.3231	-1.02	-0.9211	1.123	-1.504	-0.1541	-1.0654	0.8173	0.0234	0.0007	-0.854	1.4447	1.4943
NR1I3	-1.6451	-0.8075	0.15	1.53	1.5052	-1.6385	-0.6191	-1.3019	0.9688	1.5327	-1.5934	1.2771	1.1143	-0.1376	-1.3144	1.5494	-1.4255	-1.5915	0.7271	-1.2868	-1.5718	0.7767	-1.1605	-1.031	0.1025	1.2975	-1.0278	-0.9357	-1.4884	-1.1128	1.2211	1.3008	-0.1573	-0.6962	1.5389	1.6135	1.5222	-1.2923	-1.4339	1.1407	-1.5615	-1.6995	-1.5883	0.6503	0.9565	-1.5607	-1.4272	1.5185	0.7226
NR2E1	-1.5272	1.2674	1.017	-0.0288	1.363	-1.3115	-1.238	-0.6699	1.4363	1.3541	-1.4974	1.5205	1.1105	-1.1168	-1.3692	1.3008	-1.5984	-1.6877	-0.9172	-1.5175	-1.673	1.5208	-1.3076	-1.3265	1.5867	0.8379	1.354	1.3116	-1.5188	1.2063	0.3241	1.5805	-0.97	1.6664	1.5854	0.8532	1.4812	-1.5309	-1.503	1.1571	-1.6937	-1.2448	-1.459	1.256	-0.0415	-1.6128	-1.5465	1.4873	-1.0814
NR2F1	1.5307	1.1345	1.2484	-1.4764	-0.209	1.5105	0.8875	1.3348	-1.5478	-1.4565	1.5403	-1.0346	-1.275	-1.0237	1.3041	-1.4694	-0.3173	1.4657	-1.492	1.105	1.3227	-1.3107	0.0652	0.1677	-1.2396	1.0142	-1.2558	-0.7715	1.2222	1.4586	-0.7539	0.1135	-1.0529	-1.5955	-1.5837	-1.5676	-1.6345	1.4348	1.4206	-1.4359	1.5802	1.2202	1.6771	-0.1508	1.3561	1.378	-0.4306	-1.5966	1.3183
NR2F6	-1.5972	1.1877	-0.8185	1.2643	1.4319	-0.6812	-1.4673	0.7364	0.8492	1.4061	-0.9726	1.516	-0.9665	0.7689	-0.0511	0.3568	-1.5234	-1.6277	1.1546	0.9419	-1.6368	1.3454	-1.4111	1.0518	1.2947	0.0883	1.39	0.0815	-0.9562	0.9314	0.8279	0.1257	-1.354	1.2895	1.6176	-0.032	1.3841	-1.1211	-0.5183	-0.7045	-1.5223	0.0374	0.0205	-1.4054	-1.2112	-1.4823	-1.2359	1.5781	-1.2329
NR3C1	1.3325	-0.8678	1.1453	-0.6778	-1.3482	-0.6589	1.4631	-0.9488	0.5368	-1.3101	0.6012	-1.4495	0.9061	0.8208	0.0455	0.7455	1.3677	1.4201	-1.0828	0.7137	1.4693	-1.5035	1.0101	-0.5109	-1.2374	0.789	-1.5005	-1.487	1.2958	-1.1637	0.9563	-1.1678	1.1414	-1.4011	-1.5724	1.2148	-1.2233	1.2594	0.9691	-1.1323	1.5551	-0.9547	1.0874	1.1859	1.0534	1.1531	1.4417	-1.5823	1.3014
NR3C2	0.9694	1.0029	1.5157	0.0274	-1.1357	0.2371	1.1835	1.0451	-1.1804	-1.3676	1.1988	-1.4352	1.3507	-0.5885	1.053	-1.164	1.3851	1.4274	-1.1317	1.1004	0.3165	-1.5177	1.4669	1.2529	0.8658	1.2035	-1.3462	-0.9001	1.1995	-1.1552	0.6538	0.0615	1.1445	-1.0334	-1.5418	-1.0595	-1.489	1.4137	0.9591	-1.062	1.4941	-0.5808	1.207	-0.8992	0.764	0.0737	0.2436	-1.4874	0.6223
NR4A3	-1.6784	0.684	1.0977	0.6419	1.579	-1.5556	-1.1424	-0.9035	1.5304	1.5644	-1.6091	1.4067	0.7204	-1.1717	-1.3616	1.3762	-0.9592	-1.6016	-0.9593	-1.2624	-1.6363	1.496	-1.3419	-1.3428	-0.7974	1.2567	1.0917	1.2454	-1.6038	0.1773	0.7755	1.3571	-0.9986	1.344	1.5514	1.0197	1.5749	-1.4413	-1.5175	1.5314	-1.5393	-1.4966	-1.4967	1.3748	0.7986	-1.6615	-1.435	1.5206	-1.2897
NR5A1	-1.3395	-1.0972	-0.807	-0.0252	1.1308	-1.0517	-1.1901	-1.1584	1.0556	1.5597	-1.0579	1.3671	-1.0287	1.1245	-1.3026	1.2363	-1.4023	-1.4144	0.9227	-1.2288	-1.4523	1.4402	-0.0149	-1.2431	-0.7314	0.7387	1.1637	1.5877	-1.5669	1.3643	0.5752	1.1005	0.7336	1.3778	1.5604	-0.7069	1.5068	-1.4218	-1.2867	1.527	-1.5201	-1.2074	-1.5442	0.6426	1.2032	-1.2926	-1.5019	1.555	-1.4991
OTX1	-1.4916	-1.2776	-0.7629	1.1239	1.528	-1.4904	-1.3373	-1.3413	1.3059	1.5765	-1.6462	1.5739	0.8815	-1.1785	-0.0755	1.493	-0.9039	-1.4259	1.219	-1.3531	-1.3347	1.4693	-1.5429	-1.244	0.9933	0.6286	1.291	-1.1494	-1.1923	-1.1295	0.1948	1.3148	-1.3221	1.2412	1.5551	1.4952	1.6212	-1.4718	-1.5109	-0.0244	-1.5176	-1.1991	-1.4904	1.1542	-1.0092	-1.5569	-0.1966	1.5027	-1.3993
PA2G4	-0.7292	1.1511	-1.3512	0.6241	1.2522	1.5198	-1.5212	1.2269	0.9509	1.0532	1.2109	1.2783	-1.1225	-1.2255	-0.7865	0.0493	-1.4926	-1.1446	-0.5489	1.015	-1.1041	1.3493	-1.1344	1.1868	1.3604	-1.374	1.5253	0.9246	-0.0667	1.0645	-1.127	1.3048	-1.2933	0.7192	1.4852	-0.9487	0.0539	-1.3723	0.6909	-0.8341	-1.3685	1.4491	-0.0227	-1.3967	-1.5388	0.6809	-1.2808	1.4713	-1.3772
PBX1	-1.4458	-1.2201	0.5154	0.1481	1.2312	-1.5932	1.3178	-1.2761	0.8999	1.5633	-1.5712	1.4488	0.8463	1.1679	-1.4556	1.3925	-0.8947	-1.4819	1.0469	-1.4156	-1.3695	1.0763	-1.1981	-1.2125	-0.9861	0.0145	0.6828	0.9513	-1.475	0.9701	0.5396	-0.0324	0.6679	1.1211	1.4694	1.3624	1.4656	-1.4256	-1.4805	1.398	-1.4943	-1.4302	-1.503	1.305	1.3296	-1.4996	-1.3154	1.3904	0.2688
PCGF6	-1.5344	0.7814	-0.0377	-1.2358	1.3721	-1.3766	0.0885	-0.8446	1.4548	1.4157	-1.4595	1.4398	-0.2727	0.1688	0.7504	-0.802	-1.4786	-1.5064	0.2453	-1.4071	-1.447	1.3602	-1.5728	-1.3877	0.7444	0.7885	1.399	0.8775	-1.372	0.8725	0.7078	0.0314	-1.4132	0.8742	0.9786	1.3467	1.4679	0.0351	0.0806	0.8319	-1.5088	-0.9177	0.079	1.2944	1.0033	-1.4394	-0.2057	1.3542	0.3181
PGR	-1.254	-0.256	1.4405	1.1198	1.4287	-1.6365	-1.0263	-1.3313	1.0012	1.5642	-1.6271	1.5424	1.3993	-1.3259	-1.3466	1.6327	-1.5779	-1.3163	0.8653	-1.2994	-1.088	-0.9583	-1.2568	-0.9768	0.851	1.3554	1.4579	0.0642	-1.7533	-1.3182	0.2607	1.5726	0.1507	1.4978	1.3688	1.4629	1.6675	-1.6101	-1.6668	1.0648	-1.5151	-1.6067	-1.5835	1.1209	0.0873	-1.5152	-1.6477	1.3731	-1.6036
PHF19	-0.9648	0.1193	-1.0538	1.4045	1.5757	0.1824	-1.4763	0.17	0.9308	1.262	-1.4993	1.4331	-0.7133	-1.5353	0.8014	1.0673	-1.056	-1.1916	1.333	-0.9611	-0.8533	1.5114	-1.626	-1.2447	1.5888	0.2714	1.5879	-1.4949	-1.4074	0.8998	1.2394	1.5202	-1.503	-1.1625	1.3645	0.824	1.4431	-1.5182	-1.4335	-1.3751	-1.4128	1.369	-1.0174	0.1843	-1.5227	-0.928	-1.0447	1.3969	-0.3542
PHF21A	-0.6263	0.845	-0.8532	-1.3096	1.0804	1.0907	0.3276	0.1834	0.761	1.2074	-0.9285	1.2548	0.7944	0.994	-1.1295	-0.5091	-1.466	-1.3644	1.421	-1.252	-0.9187	0.4306	-1.0509	-1.0528	1.2521	-0.9934	1.5479	1.5026	-1.2204	1.4654	-1.0559	-0.1882	-1.205	1.1226	1.2508	-1.2384	1.2717	-1.5246	-0.7244	0.0349	-1.4514	1.08	-1.203	-0.1397	1.2673	-1.125	-1.3197	1.3672	0.9528
PIN1	-1.6184	-1.0859	0.8033	1.3524	1.5175	-1.5275	-1.5131	-1.0685	1.2361	1.4281	-1.34	1.3755	-0.5465	0.0784	0.5658	-0.1323	-1.4178	-1.4725	-0.6007	0.2005	-1.613	1.3416	-1.1083	-0.8441	-0.0186	0.8308	-0.008	0.5652	-1.2192	0.542	0.3637	1.3454	-1.0608	1.3877	1.5255	0.8661	1.298	-0.0617	-1.2607	0.8996	-1.3468	-1.4437	-1.1247	-0.305	-0.0217	-1.4635	-1.0067	1.5411	-1.4223
PITX1	-1.6768	-1.1336	0.6501	0.7915	1.4128	-1.5612	-1.2186	-1.205	1.5518	1.6645	-1.5631	1.5341	0.6843	-1.2526	-1.1681	1.4283	-1.3289	-1.6267	1.1004	-1.4586	-1.5917	1.6097	-1.454	-1.3674	-0.0129	1.2152	0.8322	1.3154	-1.5133	0.1797	-0.8678	1.2352	-1.0217	1.2679	1.67	1.0295	1.5688	-1.3763	-1.4387	1.3943	-1.6658	-1.5056	-1.5309	1.1627	1.1701	-1.6664	-1.5352	1.5791	-1.0586
PITX3	-1.2466	-1.2062	-1.046	-0.7208	1.2954	0.5582	1.27	-1.1356	-0.0454	1.1497	-0.8745	1.5371	-0.816	0.8567	-1.453	1.0654	-1.512	-1.3235	1.3329	-1.099	-1.4757	1.5239	-1.0568	-1.5577	0.9138	-1.1836	1.4868	1.1705	-1.4377	0.8664	-1.3187	1.1387	-0.8801	1.4987	1.6193	-0.1298	1.2556	-1.3968	-1.3821	0.0532	-1.5266	-1.2004	-1.4557	0.9702	-1.2498	-1.0436	-1.4654	1.6476	1.2563
PLAGL1	1.6847	0.0313	-1.4033	-0.8948	-1.5487	1.5337	1.3406	1.3426	-1.4767	-1.1501	1.3647	-1.1228	-0.8957	1.0343	1.3216	-1.1288	1.2988	1.5897	0.0233	1.4958	1.6664	-1.1477	1.0225	1.1989	-1.0744	-1.34	0.8962	-1.2521	1.1829	-0.985	1.1093	-1.4165	0.7641	-1.0423	-1.3689	-1.3829	-1.0208	0.8768	1.4918	-1.3559	1.6892	1.4115	1.3657	-0.1626	-0.9961	1.6948	1.2239	-1.2147	0.1043
POU4F1	-1.5269	-1.3337	-1.3325	1.4751	1.4904	-1.2524	-1.2529	-1.4258	0.7421	1.4226	-1.4007	1.616	1.0671	0.853	-1.3901	1.4139	-0.9194	-1.3606	1.4162	-1.1024	-1.4668	0.868	0.1282	-0.6404	0.9574	0.7548	1.2691	-1.1452	-1.39	-1.0085	0.1073	1.2593	1.1347	1.3927	1.7243	1.297	1.4484	-1.4636	-1.5497	-1.0519	-1.477	-1.3973	-1.5109	0.9748	-0.1664	-1.507	-0.1997	1.4911	-1.4421
PPARD	1.5767	1.1177	-1.451	1.281	-1.4616	1.676	0.9567	0.9879	-1.6057	-1.6138	1.475	-0.9567	-0.9916	1.0204	1.124	-1.3764	1.3991	1.5654	1.0083	1.6664	1.6059	-1.4256	1.3368	1.5859	-0.0699	-1.5609	-0.0578	-1.3089	1.524	-0.7517	0.9245	-1.574	1.1472	-1.284	-1.269	0.1153	-1.6482	0.9234	1.5853	-1.6147	1.5981	1.5633	1.4112	-1.5068	-1.1763	1.6117	1.5199	-0.7131	0.9188
PRDM15	-1.4925	1.1976	1.2867	1.3003	1.4506	-1.1495	-0.4288	0.7815	1.3641	1.489	-1.5188	0.8941	1.28	-1.4138	-1.104	1.1432	-1.4284	-1.5167	0.8085	-1.3621	-1.4686	1.328	-1.4982	0.148	1.4652	1.2897	1.1955	-0.0366	-1.3459	-0.7024	1.0766	1.5221	-0.715	-0.2722	0.9049	1.2703	0.1742	-1.5966	-1.5244	0.9256	-1.5729	-0.3124	-1.4238	-0.7193	0.3122	-1.5905	-1.3953	0.3018	-1.1252
PRDM2	1.5541	0.6343	0.7832	-0.9251	-1.3517	0.9251	1.5771	0.287	-1.099	-1.2003	-0.805	-1.3576	1.3207	0.5609	0.1056	-0.7009	1.0624	1.2713	-0.8256	-0.1532	1.5676	-1.4525	-0.5083	0.1166	-0.8505	0.5282	-0.0241	-1.3387	1.1846	-1.2581	0.694	-1.4404	0.1793	-1.1737	-1.6211	0.1697	-0.8835	-0.6309	0.952	-1.2407	1.4634	-0.664	0.9801	1.3567	1.1107	0.878	1.0726	-1.4936	1.3456
PROX2	1.3588	0.9748	1.114	-0.0384	-0.6331	0.0519	0.8951	-0.6049	0.8457	-1.1501	-0.6709	-1.3969	1.2659	-1.0226	1.3619	-0.5183	0.873	1.2561	-0.9038	0.0306	1.2478	-1.3104	0.1486	0.9897	1.1716	1.2716	-1.2615	-1.1454	1.2404	-1.0522	1.398	0.746	0.5866	-1.3802	-1.4737	-0.7692	-1.3087	1.1118	0.9567	-0.7707	1.3244	0.9058	0.8088	-1.0148	0.1176	0.5512	1.0207	-1.4865	-0.9609
PRRX2	-1.5518	0.9339	0.9836	-1.3043	1.3072	-1.3669	-1.3878	-1.0895	1.4708	1.3504	-1.3081	1.5283	0.7278	-1.1687	-0.8975	0.0224	-1.532	-1.5539	-0.6589	-1.541	-1.5748	1.5788	-1.5365	-1.4998	1.264	0.7589	1.4496	1.2831	-1.2225	0.9349	-0.2881	1.3119	-1.4225	1.5118	1.5446	-0.0862	1.4615	-0.7157	-1.0143	1.3691	-1.5814	-0.6942	0.2354	1.0909	-0.7986	-1.5192	-1.156	1.3299	-0.8152
PURA	1.4999	1.1852	1.4798	-0.8855	-1.302	1.2242	0.7322	0.9552	-1.0273	-1.2898	0.7298	-1.497	1.4476	-0.8522	0.9666	-0.0119	1.1511	1.3898	-0.7146	1.3149	1.2983	-1.4399	1.122	1.481	0.8846	-0.5791	-0.5932	-0.7828	0.8713	-1.0764	0.8673	-0.7971	1.1962	-1.4097	-1.606	-1.1159	-1.2466	-0.5976	0.8464	-1.1106	1.3	1.075	0.7438	-1.3196	1.366	1.1656	-1.0558	-1.4569	-1.1165
PURB	-1.5639	-1.3998	0.9446	1.4962	1.3243	-1.5906	-0.039	-1.35	1.3164	1.5341	-1.562	1.0505	1.2819	0.1289	-1.4772	1.5241	-1.2054	-1.5559	0.3106	-1.4075	-1.532	1.0282	-1.1711	-0.8562	0.8331	1.0802	0.6346	-0.5719	-1.5093	0.586	1.2545	1.4426	0.9735	0.8271	1.3479	1.5715	1.2817	-1.4794	-1.5553	1.3541	-1.583	-1.5568	-1.603	1.2815	0.9564	-1.5279	-1.1549	1.0503	-0.9012
RARA	1.3978	1.1209	-1.2783	-1.0056	-1.4197	1.5466	0.0268	1.0856	-1.2439	-1.0815	1.6541	-1.1378	-1.556	-1.2818	1.3804	-1.3602	-0.6888	1.4054	-0.9409	0.0837	1.5891	-0.0202	0.1822	-0.6888	0.1533	-1.0445	-0.877	0.7818	1.3962	0.6915	-1.2776	-1.0888	-1.0331	-1.1993	-1.5013	-1.3039	-1.5094	1.3084	1.4526	-0.0102	1.4349	1.5003	1.5958	-1.2321	0.1409	1.408	0.0915	-1.4989	1.5804
RARB	1.4736	-0.1871	-0.4895	-1.3505	-1.4088	0.7349	1.5528	0.9364	-1.2544	-1.4582	1.245	-1.4001	-0.6853	0.7136	1.1681	0.7226	1.5386	1.5312	-1.2603	0.9818	1.5319	-1.4288	0.8713	-0.042	-1.4802	-0.7386	-1.294	-1.0467	1.4153	-0.7429	-1.2881	-1.1967	0.691	-1.4404	-1.5744	-0.8563	-1.2714	1.4343	1.3349	-1.2276	1.5987	0.674	1.4523	1.191	1.001	1.3942	1.298	-1.5922	1.4903
REPIN1	0.3752	0.8984	1.3126	-1.3268	-1.3518	-0.3062	0.1664	0.9546	0.1762	-1.1444	1.4124	-1.364	0.7459	0.368	-1.0274	-1.2744	1.429	1.3919	-1.3115	1.3198	-0.5218	-1.206	1.5389	0.9506	-1.0309	1.1498	-1.5477	1.3656	1.0112	1.0727	-0.1895	-0.2323	0.9445	-0.0731	-1.5318	-1.4471	-1.5225	1.5692	1.332	0.0928	1.4515	-0.2776	0.7627	0.8577	1.2537	0.984	0.8497	-1.397	-0.7989
RFX2	1.1929	1.463	1.2004	0.944	0.904	1.2602	-1.4101	1.1457	-1.0334	-1.1445	1.1456	-1.3555	1.0558	-1.5311	1.5084	-1.4591	-1.1193	1.2287	-1.3272	1.28	0.756	-1.0047	-0.7554	1.3395	1.4137	1.2351	0.0969	-1.033	0.1951	-1.0986	1.0021	1.4839	-1.0635	1.0858	-1.5035	-0.0997	-1.6234	0.7095	-0.0597	-1.1868	1.2483	0.9984	1.4895	-1.1891	-0.2718	0.2851	-1.0441	-1.4653	-1.4766
RFX5	-1.2928	-1.0927	-0.7552	-1.4656	1.0258	-1.2946	0.0665	0.1147	1.2403	1.539	-1.2859	1.4208	-1.3597	-0.6421	-1.0141	1.3117	-0.7222	-1.3596	0.1411	-1.3683	-1.1554	1.4771	-1.2141	-1.5289	-1.011	-1.0095	1.3399	1.3975	-1.3079	1.2172	-1.1433	-0.6941	-1.1646	0.9916	1.4643	-0.1191	1.5433	-1.0958	-0.8395	1.3597	-1.4067	-0.8472	-1.3758	1.4901	1.2652	-1.2864	-1.1174	1.2948	0.7067
RFX6	-1.369	-0.1076	-0.8644	1.5825	1.5575	-1.4529	-1.1892	-1.2695	1.5172	1.6395	-1.4566	1.5024	0.9179	0.0615	-1.5364	1.4578	-1.2608	-1.5949	-0.0184	-1.1432	-1.545	1.0657	-0.9499	0.0029	0.1821	1.1783	0.7902	1.257	-1.486	0.1521	0.7977	0.0613	1.1547	0.2285	1.5199	1.4209	1.5758	-1.2706	-1.3817	0.9873	-1.6287	-1.4743	-1.6126	0.5909	0.0512	-1.4785	-1.4217	1.6207	-1.4274
RORC	1.4913	-1.0193	-1.3663	0.2983	-1.7102	1.2121	1.5519	0.8597	-1.3514	-1.5753	1.4913	-1.4254	-0.2767	1.5245	0.8897	-0.29	1.2992	1.1027	-0.8766	1.0365	1.4592	-1.5915	1.6268	1.282	-1.395	-1.3979	-1.5658	-0.125	1.6281	0.9742	-1.33	-1.7165	1.5863	-1.6335	-1.5718	-1.1877	-1.5718	1.2959	1.544	-0.0775	1.4364	1.0021	1.4135	0.8168	1.2969	1.4135	1.5962	-1.6006	1.6849
SAFB	-1.4391	1.4118	-1.3529	0.809	1.0838	1.1381	-1.3318	1.299	-0.2036	1.191	0.2016	1.317	0.092	-0.65	-0.7678	-1.2764	-1.5177	-1.5181	1.401	0.783	-1.5413	1.46	-1.3306	0.9347	1.4795	-0.9296	1.5312	1.3686	0.0226	1.3105	0.4927	0.8249	-1.3514	1.0628	1.3598	-0.6208	0.1478	-1.3817	1.1563	0.5624	-1.5753	0.9054	0.4619	-1.4433	-0.7022	-1.2171	-0.2157	1.4294	-0.8255
SETBP1	1.2331	1.0112	1.3282	0.9052	-0.8648	1.1644	1.5028	0.9257	-1.2863	-1.5646	1.1904	-0.4371	1.27	-1.3892	1.3799	-0.2861	1.1451	1.4094	-1.4485	1.1448	1.2067	-1.4238	-0.1948	1.1992	1.248	0.2173	-1.1311	-1.4934	1.3899	-1.4359	-0.7896	1.0623	0.3619	-1.3968	-1.3034	-0.2224	-1.5912	1.1203	-0.9326	-1.4359	1.3708	0.9111	1.5396	0.2669	-1.2523	1.1121	0.4472	-1.6216	1.6014
SETDB1	-0.8208	-1.3253	-1.3651	-0.8902	-0.6775	-1.1822	1.3284	-0.9835	0.3866	1.4815	-1.3574	1.1828	-1.0921	0.9608	-1.2	1.2551	-0.2029	-1.0488	1.3266	-1.3969	-0.0127	1.3222	-1.3932	-1.5392	-1.0645	-1.2303	1.302	0.9463	-1.2063	1.1912	-0.92	-1.1987	-1.2573	1.0585	1.2186	1.1864	1.3503	-1.2437	-0.7195	1.2377	-1.1163	-0.8739	-1.3089	1.4094	1.163	-0.8993	0.8979	0.857	1.2449
SGSM2	-1.4254	1.2392	-1.051	-1.0824	0.9636	-0.8473	1.0565	0.1553	1.2951	0.6553	-1.1258	1.0093	0.5485	0.2519	0.1716	-1.2262	-1.383	-1.459	1.3254	-1.4203	-1.5229	1.5234	-1.3653	-1.5498	1.4919	-0.118	1.4701	1.4722	0.0339	1.2597	-0.1016	0.1689	-1.4037	1.274	0.9719	-1.3389	1.0372	0.9087	0.8047	1.2817	-1.5467	0.6862	-0.0936	0.9652	-0.9734	-1.4776	-0.764	0.3715	1.3739
SIM2	-1.5426	0.7013	1.0679	-1.0947	1.4028	-1.4702	0.0695	-0.6456	1.165	1.5457	-1.4504	1.5968	1.0766	-0.7498	-1.4135	1.2027	-1.553	-1.6518	1.3275	-1.5843	-1.5763	1.4714	-1.2921	-1.2389	1.0617	1.0515	1.5071	1.03	-1.491	-0.8311	-1.0727	1.4508	-0.8841	1.4189	1.6093	0.9616	1.5088	-1.4592	-1.4896	1.2685	-1.6563	-1.2923	-1.3328	1.1778	-1.1094	-1.6425	-1.48	1.5958	-0.7253
SMAD3	-1.2959	-0.5403	0.0401	0.8787	0.5221	-1.3821	1.4195	0.0079	1.2987	0.8159	-1.5563	0.8956	1.2962	-0.637	-1.389	1.4104	-1.2981	-1.4252	1.0583	-1.5351	-1.0872	0.8682	-1.4486	-1.2197	0.9314	0.7041	1.0465	-0.6435	-1.0031	1.2668	0.7202	0.0233	0.7524	0.1583	0.1315	1.3604	0.9559	-1.4923	-1.0885	0.7417	-1.4603	-1.4806	-1.4755	1.3532	1.3244	-1.4935	-1.1628	0.916	1.3147
SMAD4	-0.738	-1.445	-0.8331	-0.2551	0.6537	-1.3926	1.5504	-1.2664	1.1231	1.4617	-1.4815	1.3014	0.8328	0.6951	-0.9641	1.0911	-0.8946	-1.3091	1.4099	-1.5668	-0.2095	1.1483	-1.178	-1.5852	-0.895	0.3127	1.2009	-0.5681	-1.2194	0.7229	0.1298	-0.2976	-1.0595	0.7277	0.6508	1.1639	1.4726	-1.0794	-1.076	1.405	-1.0459	-1.4449	-1.281	1.5744	1.2706	-1.3573	-0.7095	-0.1435	1.4281
SMAD5	1.2618	0.7637	1.6005	0.0234	-0.1263	-0.2106	1.0725	-0.1015	0.9583	-0.8248	-1.0858	-1.346	1.5385	-1.1886	1.1518	1.0534	0.8995	0.9618	-0.1197	0.166	1.0651	-1.4136	0.0548	1.308	0.7672	1.4139	-1.0922	-1.5067	0.1736	-1.414	1.477	0.8355	0.2664	-1.3775	-1.6157	0.0634	-0.9058	-0.8116	-0.7625	-1.0398	1.2237	-0.0894	-0.1487	-0.9759	0.9816	0.7368	-0.4892	-1.5955	-1.1468
SNAPC2	-1.6614	0.0648	1.4175	0.2646	1.6721	-1.3281	-1.615	-0.791	1.4998	1.4977	-1.0775	1.4933	0.1467	-1.4749	-0.0037	-0.862	-1.419	-1.4734	-0.9025	-0.7097	-1.5002	1.5211	-1.4672	-0.837	1.4251	1.5055	1.329	1.1938	-1.4008	0.2274	-0.1997	1.6668	-1.5339	1.5688	1.3403	0.1261	0.3731	-1.281	-1.5443	1.373	-1.5266	-1.1043	-1.209	-0.2137	-1.2983	-1.4474	-1.5879	1.3274	-1.4605
SNAPC4	-1.5562	-0.6636	1.1533	0.8966	1.6038	-1.4517	-1.0054	-1.3399	1.4609	1.472	-1.402	1.372	-0.2555	-0.5932	0.094	-0.5365	-1.3145	-1.4527	1.1022	-1.3608	-1.5069	1.3357	-1.4577	-1.4662	1.3257	1.3563	1.1259	0.7832	-1.4624	0.7184	1.1398	1.54	-1.3716	0.9235	1.4286	1.0242	1.0217	-0.8626	-1.1919	1.0691	-1.5021	-1.1236	-1.294	-0.6788	0.7022	-1.5361	-0.7536	1.4308	-0.9434
SOX1	-1.5807	-0.691	1.1319	0.1143	1.7474	-1.4099	-1.4688	-1.2834	1.1688	1.3556	-1.4726	1.6083	0.2152	-1.1581	-1.1506	-0.1338	-1.5688	-1.6324	1.3349	-1.4433	-1.5851	1.3131	-1.6226	-1.3056	1.3469	1.3159	1.5388	-0.9745	-1.4518	-1.2564	-0.9275	1.5043	-0.2464	1.5242	1.5817	1.4888	0.3441	-1.3466	-1.4642	-0.1019	-1.5715	-1.2933	-1.1784	1.3681	-1.2358	-1.5697	-1.4799	1.4685	-1.341
SOX9	1.4264	0.2063	0.1138	1.0028	-1.0456	1.4579	-1.1771	0.8733	-1.5468	-1.6416	1.563	-1.3355	-1.0398	-1.4415	1.5428	-1.3069	0.9979	1.6208	-1.5909	1.4325	1.5543	-1.6041	1.2725	1.3486	-1.0348	-0.7298	-1.3982	-1.1818	1.5411	-0.7577	-0.8044	-1.1132	1.1899	-1.149	-1.4963	-0.9919	-1.4451	1.5981	1.4836	-1.5129	1.6348	0.8395	1.5803	-1.2153	1.0431	1.5102	1.3831	-1.4543	-1.1864
SP3	-0.2721	-1.351	-0.0236	-0.7948	-0.5986	-1.3519	1.4691	-1.4137	0.6868	1.4639	-1.54	1.0012	0.6432	-0.7753	-0.8763	1.0649	0.7965	-0.6861	1.1252	-1.4766	1.1032	0.1192	-1.5031	-1.462	-1.1228	0.0281	0.9063	-1.2292	-0.8302	0.0935	1.039	-0.969	-1.1381	-0.5333	-0.7157	1.4671	1.4872	-1.0445	-1.0396	0.4739	0.635	-1.1607	-0.7304	1.5515	1.246	-0.9856	0.9157	-1.0674	1.2937
SP5	-1.3214	0.5719	0.9372	-1.2766	1.1453	-1.1688	-1.6551	-0.1574	1.463	1.5459	-1.4546	0.9671	0.1312	-1.3522	0.1595	1.3334	-1.4916	-1.479	0.9291	-1.4136	-1.2598	1.4969	-1.1776	-1.0091	0.6191	0.3175	1.4317	1.591	-1.3201	1.1494	-0.1498	1.538	-1.3367	1.1115	1.5461	-1.4598	1.5022	-1.4042	-1.1338	1.593	-1.4525	0.7292	-0.7619	0.934	0.8522	-1.4094	-1.5379	1.319	-1.668
SP8	-1.5849	-1.2847	0.8187	1.25	1.5778	-1.6226	-1.177	-0.9636	1.6657	1.6622	-1.6658	1.3752	0.2174	-1.3272	-1.3497	1.6778	-0.9405	-1.5031	-1.0657	-1.4021	-1.3789	1.2681	-1.2863	-1.1219	-0.8686	1.5641	-0.225	-0.2197	-1.2774	-0.3726	1.091	1.4986	-0.739	0.1742	1.5247	1.392	1.6518	-1.4492	-1.5194	1.3711	-1.5394	-1.5232	-1.6297	1.3315	0.8231	-1.6006	-1.4384	1.2704	-1.5016
SP9	-1.4505	-1.1031	-1.0397	-0.0244	1.2495	-1.3626	-1.0663	-1.2197	1.1947	1.5246	-1.5038	1.6428	-0.1265	-0.7124	-1.0898	1.4824	-1.4941	-1.5321	1.5186	-1.4651	-1.4788	1.4772	-1.4288	-1.2068	0.1332	-1.1837	1.5211	-0.1265	-1.3283	-0.9813	-1.1455	1.2134	-1.0644	1.4579	1.6012	1.3535	1.5975	-1.4575	-1.2207	-0.0055	-1.572	-1.0158	-0.8052	1.1058	-1.2702	-1.3475	-1.2329	1.617	-1.0488
SRCAP	1.594	1.1608	0.9321	-1.3942	-1.2735	1.4016	1.0815	1.0789	-1.3148	-0.8303	1.2249	-1.2113	-0.7448	-0.9437	-0.0993	-1.4199	1.371	1.5113	-1.0901	0.9739	1.5439	-0.8255	-0.8903	-0.1527	0.7567	1.0555	0.587	-0.5433	-0.2143	0.9249	0.2372	-1.0292	-1.2977	-1.2753	-1.5578	-1.1964	-1.3967	0.9189	0.9414	-0.9775	1.5186	1.2572	0.7955	-0.6343	0.9502	1.4012	1.2218	-1.4448	-0.1959
STAT3	0.9444	-1.0111	0.0274	0.774	-1.5335	-0.097	0.2277	-1.0586	-1.3597	-1.0695	0.316	-1.0498	-1.3183	0.0709	1.5566	1.2515	1.4221	1.6165	-1.1137	0.8878	1.6066	-1.5274	0.9691	0.7803	-1.5594	-0.9493	-1.5685	-1.0506	1.3856	-1.2248	-1.2096	-1.5104	0.1777	-1.424	-1.2997	1.3342	-0.8153	1.4129	0.9172	0.1101	1.6023	0.668	1.5416	0.0242	1.3598	1.1545	1.2387	-1.488	1.3197
STAT5A	1.3469	0.7731	-1.2707	-1.4949	-1.529	1.3883	1.2252	1.2143	-0.0121	-1.3506	1.572	-1.4667	-1.3581	1.3736	-0.1257	-1.2638	1.4563	1.3884	0.9488	-0.1381	0.9859	-0.2039	1.1473	-1.0683	-0.3194	-1.0869	-0.7305	1.1787	1.4557	0.8705	-1.395	-1.2673	-0.1987	-0.8629	-1.2313	-1.3926	-1.4485	1.5266	1.4943	0.6308	1.4307	1.1444	1.3774	1.1293	1.1296	1.1879	1.3172	-1.488	1.5355
STAT5B	1.2968	0.2108	0.6873	-1.3714	-1.6814	1.2107	1.4141	-0.0952	-1.2093	-1.3163	1.4822	-1.4394	-1.2672	1.3882	1.3696	0.1229	1.3735	1.4859	0.0543	-0.0873	1.1915	-1.5319	1.4499	-0.8509	-1.4042	-0.8392	-1.48	1.1679	1.3358	-0.1306	-1.4024	-1.4711	-0.5579	-1.2798	-1.4867	-1.361	-1.3265	1.6387	1.4979	1.1493	1.5266	0.2543	1.5406	-0.9136	1.6432	1.1844	0.9646	-1.4977	1.4828
STAT6	1.539	0.1294	1.0124	-1.0133	-1.3076	1.1676	0.7009	-0.0661	-1.0961	-0.5758	0.8759	-1.4895	1.2496	0.8168	0.9686	-1.1963	1.5024	1.5181	0.7714	1.0207	1.5181	-1.3643	1.2174	1.1926	-0.7608	0.9404	-1.3421	-1.2339	1.1443	-1.1348	0.0518	-1.4572	0.9715	-1.4788	-1.5734	-0.8026	-1.2131	0.9869	1.2139	-1.2317	1.5885	1.1638	1.1422	0.0013	0.9888	1.3323	1.4301	-1.4457	-0.9655
TAL1	1.0096	1.0112	-0.0789	-1.6518	-0.4698	1.4016	1.5723	1.387	-1.055	-1.5934	1.6295	-1.1579	-1.4154	1.6687	-1.2976	-1.3923	1.4706	-0.1267	-0.2063	-0.8499	-1.1379	-1.0071	1.0547	-1.0607	-1.2079	-0.8586	-0.958	0.6441	1.6143	0.7519	-1.6313	-1.5787	0.0683	-0.2161	-0.3721	-1.487	-1.6767	1.5149	1.5953	0.335	0.8455	-0.4309	1.5521	1.1155	0.165	0.2619	1.5775	-0.87	1.6851
TBPL1	-1.286	-1.1594	-0.9778	1.1524	-0.7164	-1.5131	1.105	-1.4391	0.3083	1.3022	-1.3891	0.9507	0.023	1.3756	-1.0778	1.2534	-0.2193	-1.2765	1.208	-1.4419	-1.2886	-1.011	0.055	-0.1153	-1.5105	-1.3268	-1.1039	-0.6602	1.3154	-1.2095	-0.8656	-1.0831	1.5093	0.2519	1.3144	1.2369	1.5281	-1.1871	0.9508	1.1355	-1.4098	-1.411	-0.1991	1.1978	0.9605	-1.4529	1.3984	0.8859	1.2233
TBX10	1.6852	-1.3529	-1.1975	-0.7476	-1.6964	1.5313	1.5018	0.0811	-1.4559	-1.5251	1.5918	-1.3234	-1.2074	1.4589	-0.845	0.018	1.4112	1.6996	-0.912	0.0555	1.5469	-1.2905	1.5916	-0.144	-1	-1.3784	-1.473	-1.1134	1.5845	-0.966	-1.2972	-1.4877	1.5526	-1.3775	-1.5706	-1.0151	-1.5613	1.1977	1.3818	-1.4613	1.4678	0.8462	0.4132	-0.3107	-0.2357	1.5931	1.571	-1.4882	1.5927
TBX2	-0.1724	0.8686	-1.4628	-1.1115	0.3063	1.0234	1.0663	0.7268	-0.0704	0.8893	0.7788	1.5123	-1.3185	-1.1005	-1.092	-0.7852	-1.1262	-0.9078	0.0001	-1.3344	-1.011	1.5861	-1.5618	-1.4794	1.1224	-1.2339	1.5525	-0.9812	0.9462	-0.1317	-1.0724	0.5838	-1.513	1.4069	1.2912	0.7383	1.2321	-0.1432	0.1112	-0.8474	-1.1586	1.3085	1.1818	1.0793	-1.55	0.7176	1.0245	0.2575	1.6122
TBX22	1.4011	0.6241	1.1759	1.3617	-1.4242	-0.1845	0.2423	0.764	-1.3035	-1.4165	0.9488	-1.3948	0.18	-0.8433	1.5178	-0.8365	1.5147	1.5943	-1.1289	1.0319	1.4958	-1.5163	1.4618	1.1051	-1.1292	0.934	-1.5423	-1.3941	1.2533	-1.2205	1.0487	-0.9275	1.3947	-1.418	-1.5522	0.6921	-1.0859	1.5012	0.821	-1.1723	1.6381	-0.6964	1.3636	-1.0654	0.7903	0.9764	0.8554	-1.564	-0.9356
TBX5	-1.6612	1.2312	1.7108	1.4308	1.6907	-1.4234	-1.2797	0.0919	1.5335	-0.2009	-1.4801	0.9107	1.701	-0.8997	-1.481	1.3788	-1.1855	-1.6918	-1.0477	-1.26	-1.5426	0.7856	0.9027	1.0769	1.4705	1.5795	-0.9861	-1.0385	-1.4252	-1.2753	1.0251	1.6807	1.2216	1.1005	0.0125	0.0903	1.2835	-1.6676	-1.7045	1.1162	-1.647	-1.2542	-1.3084	1.129	-0.0523	-1.6943	-1.4214	0.9896	-1.6275
TCF3	-1.5879	0.2844	-0.8483	0.9903	1.5425	-1.3023	-1.2597	-0.9184	1.2118	1.5055	-1.473	1.5346	0.0272	-1.3562	0.7795	0.5855	-1.4964	-1.4682	1.0463	-1.273	-1.4542	1.4134	-1.6185	-1.2452	1.428	1.1346	1.4552	-0.9969	-0.924	-0.6871	1.0104	1.2766	-1.5389	1.4033	1.3316	1.3641	1.4037	-1.2142	-1.1455	-0.275	-1.4556	-0.9865	-0.6571	0.808	-1.3291	-1.5131	-1.0087	1.261	-0.7337
TCF7L2	-1.4299	1.2789	1.3858	-0.1659	1.3338	-1.3712	1.1358	-0.5898	1.3766	1.3798	-1.5241	1.2495	1.402	-0.7857	-1.023	-0.983	-1.3201	-1.5002	1.1944	-1.3874	-1.3715	1.0237	-1.3883	-0.906	1.3303	1.242	1.3641	0.2673	-1.463	1.0816	1.2615	0.0608	-0.9856	0.7847	0.2673	1.1285	1.2616	-1.094	-1.2181	0.9957	-1.3257	-1.2631	-1.1034	1.1446	1.187	-1.5548	-0.2426	0.984	0.7102
TCFL5	1.0293	0.9424	0.852	-0.7045	-1.2236	1.3168	-1.2819	1.2111	1.0598	-1.3332	1.3909	-1.4265	-0.582	-1.4226	1.3579	-1.4142	1.2465	1.4328	-1.3898	1.4581	1.2021	-0.2692	0.6612	1.347	0.8643	1.2046	-1.3296	-1.2478	1.4081	-1.3444	0.1627	0.956	-0.9183	-1.0527	-1.5106	0.7567	-1.4524	1.3897	1.2822	-1.1919	1.4932	1.2547	1.4312	-0.6114	-1.2285	1.4841	1.2948	-1.5035	-1.2113
TET1	-0.7488	0.0036	-0.8687	-1.0503	0.9288	-0.7228	1.2031	-1.0959	0.933	1.4246	-1.5309	1.4614	0.5011	-0.8855	0.0262	1.1049	-0.7677	-1.2711	1.2932	-1.4586	0.6076	1.067	-1.595	-1.4046	0.281	-0.8762	1.5041	-1.0274	-0.6752	0.0287	0.6665	-1.2642	-1.4133	0.7499	1.1353	1.1705	1.5751	-1.438	-0.9694	-0.9529	-0.9767	0.6562	0.1316	1.3675	0.0019	-1.3079	0.235	1.2413	1.0989
TFDP1	-1.4201	-0.777	1.0076	1.1838	1.4516	-1.557	0.8787	-1.3747	1.2392	1.438	-1.5701	1.2617	0.9628	-1.2216	-1.2919	1.3178	-1.3266	-1.4085	0.5794	-1.5234	-1.2335	1.3295	-1.4557	-0.8861	1.0901	1.471	-0.8445	-1.0688	-1.5977	0.7485	1.0089	1.2534	0.3268	1.1423	0.8332	1.4352	1.515	-1.4454	-1.5625	1.1924	-1.4611	-1.6213	-1.5934	1.2947	0.6276	-1.3723	-1.2945	0.1289	0.7277
TFE3	1.562	0.0334	1.224	1.3661	-1.3503	0.9988	-0.9614	0.8585	-1.1903	-1.5628	1.1456	-1.5724	1.2326	-1.2059	0.9006	-1.3751	1.2445	1.499	-1.4304	1.4222	1.5192	-1.4521	1.4036	1.4011	-0.2135	0.9634	-1.6162	-1.086	0.7842	1.0415	0.842	-0.9271	1.0203	-0.1289	-1.619	-0.6634	-1.5937	1.1166	0.2107	-0.7	1.5639	-0.1523	0.9634	-1.3372	1.123	1.4817	1.1639	-1.5354	-0.8109
TFEB	1.4511	-0.8205	-0.0539	-0.1681	-1.5122	1.6077	1.4723	0.923	-1.238	-1.6897	1.6306	-1.3369	-1.1156	1.3432	1.311	-1.2354	1.4213	1.4779	-0.1014	1.0814	1.164	-1.5036	1.5419	0.0574	-0.7337	-1.4627	-1.3469	-1.0679	1.6325	-0.8519	0.6544	-1.3721	1.0175	-1.3143	-1.4004	-1.3453	-1.6264	1.5465	1.5777	-1.2078	1.5072	1.1944	1.5737	-1.4653	-0.8457	1.5219	1.5773	-1.4717	1.5821
TGIF1	-1.1196	-0.863	-1.5647	-0.6642	0.1092	1.0195	-0.8219	-0.049	0.1475	1.3508	0.7194	1.1334	-1.4313	1.1814	-0.5815	0.8883	-1.3447	-1.3904	1.4746	-1.1052	-1.1425	1.412	-1.1818	-1.323	0.7654	-1.4637	1.4961	1.4836	-0.5273	1.4388	-1.0392	-0.9401	-1.3965	1.1502	1.4594	-0.085	1.1709	-1.2009	0.8971	1.2836	-1.4272	1.0726	0.578	-1.0119	0.9757	-0.8826	-0.0983	1.2107	1.2083
TGIF2	-1.1181	-0.8118	-1.1275	-1.1867	-0.0837	-1.1125	1.4226	-0.9558	1.2215	0.7325	-1.2331	1.3449	-0.6281	0.9963	-1.1297	1.0067	-1.1454	-1.2127	1.1101	-1.433	-1.1268	1.5188	-1.2977	-1.5151	0.8176	-1.1902	1.3948	0.6441	-0.9228	1.0002	-0.3207	0.9869	-1.2317	1.3544	1.4458	0.0502	1.4277	-0.8819	-1.1701	0.2129	-1.3537	-0.7147	-1.1988	1.4353	-1.0693	-1.2127	-0.9207	1.1482	1.4934
THAP10	1.2642	-0.6707	1.3595	1.1289	-0.94	-0.5904	-0.2729	0.8268	-1.0978	-1.3785	1.0251	-1.4686	1.3704	-1.0295	0.8021	-0.0345	1.4028	1.4692	-1.3179	1.0871	1.0732	-1.4106	1.5068	1.4618	-0.9458	0.751	-1.5957	-1.2211	0.9033	-1.4451	0.8066	0.6721	1.5258	-1.2373	-1.4859	0.5794	-1.326	1.1564	0.0893	0.1578	1.5009	-1.1907	0.9907	-0.857	-0.0999	1.0787	0.6085	-1.4431	-1.3467
THAP3	-0.971	0.9312	-1.5847	-0.0708	-0.1168	1.4154	-1.0847	0.2637	-0.0325	0.6665	1.3985	1.279	-0.9075	1.1652	-1.1918	-1.2343	-1.4566	-1.2909	1.3534	0.2096	-1.2352	1.2989	-0.1094	-0.1098	-0.1395	-1.5056	1.5464	1.2703	0.8709	1.3555	-1.3877	-1.1724	-0.9439	1.3247	1.4047	0.262	-1.1194	-1.0891	0.2549	-0.5706	-1.3459	1.0036	0.0407	-1.3264	-1.1565	0.755	-0.8947	1.3939	1.2466
THAP4	-1.3082	-1.087	-1.4583	-0.2178	0.3223	-0.7357	0.3773	-0.9272	0.5301	1.2257	-0.1729	1.4665	-1.2327	1.3805	-1.2561	0.9063	-1.3972	-1.2824	1.4563	-0.1114	-1.3522	1.568	-0.2873	-0.8285	-0.7938	-1.3873	1.4368	1.3425	-1.2061	1.3057	-1.2926	0.4468	-0.3173	1.3517	1.5779	0.9797	1.0736	-1.015	-1.0049	1.1661	-1.4497	0.2078	-1.2242	-0.8575	-0.2418	-0.7605	-1.2112	1.5066	1.083
THAP5	-0.0732	-1.2375	1.4463	0.88	-0.8209	-1.1839	0.201	-0.6174	-0.1453	-0.5817	0.8678	-1.3074	1.0997	0.5025	-0.1065	-0.7342	1.4273	1.3004	-1.2957	1.0504	0.7972	-1.4004	1.4465	1.2165	-1.3023	1.1502	-1.5862	-1.2067	0.4289	-1.247	1.0446	0.8223	1.4386	-1.0835	-1.4832	0.8554	-1.3791	1.3498	-0.0169	-0.7609	1.4581	-1.3137	-0.0247	0.8724	1.1694	0.9295	0.7005	-1.4098	-1.1021
THAP6	0.4671	-0.8323	1.6249	0.1293	-1.2636	-1.2024	0.9277	1.2139	-1.5098	-0.9888	0.104	-1.5003	1.1003	-0.6726	1.2831	-0.2525	1.3961	1.5498	-1.056	0.9939	0.2743	-1.3321	1.5788	1.4385	0.815	0.9771	-1.2238	0.1292	-0.2919	-0.9184	1.5352	1.0658	1.6076	-0.3566	-1.5519	-1.4318	-0.4191	1.4087	1.1251	-0.0277	1.4993	0.1828	0.3869	-0.9289	1.3859	-0.8469	-1.1772	-1.5735	-1.3607
THRB	1.573	1.2075	1.1862	-1.6114	-1.5762	1.1885	1.444	1.2425	-1.1738	-1.5	1.4591	-1.3877	-0.1229	0.089	1.0305	-0.0893	-0.0562	1.3175	-1.4237	-0.3093	1.3292	-1.4636	1.1915	0.112	-0.9871	-0.6279	-1.3753	1.1421	1.4809	0.9877	-0.2019	-1.0369	1.0282	-1.2267	-1.5675	-1.5351	-1.3761	1.4724	1.4211	0.7807	1.4599	-0.0143	1.5783	-0.7839	1.3064	1.1752	-0.0604	-1.558	1.4081
TIGD1	-1.3417	0.997	-0.8959	0.8754	0.9782	0.9114	-1.235	0.8647	1.2184	1.2952	-1.0656	0.9143	0.0777	-1.1472	-0.3033	-0.995	-1.3567	-1.4004	1.3275	-0.0814	-1.3754	1.3855	-1.4444	-1.0053	1.4743	0.5423	1.5293	1.4813	-0.873	1.3149	0.104	1.2803	-1.4952	1.5216	1.3859	0.6441	-0.0424	-1.3648	-0.2733	1.1021	-1.5559	0.9706	-1.1896	-0.7943	0.9638	-1.4594	-0.1381	1.4175	-1.0961
TIGD4	1.466	0.0234	1.1286	-0.1477	-1.224	1.1368	-0.1847	1.123	-1.1827	-1.2281	1.2993	-1.5097	0.876	-0.9923	1.4428	-0.8825	1.4092	1.5146	-0.8233	1.3819	1.3233	-1.2532	1.4788	1.3969	-0.0799	0.8328	-1.3884	-0.9722	0.997	-1.1852	0.914	0.0441	1.1503	-1.3155	-1.4908	-1.3219	-1.2772	1.3376	1.2402	-0.8909	1.5432	1.189	1.2288	-1.2301	0.5677	1.3604	0.1396	-1.4601	-1.2915
TIGD6	1.3241	1.0272	1.4204	0.0251	-1.0545	1.1783	-1.0112	0.2764	-1.1097	-1.367	1.3782	-1.3563	1.1799	-0.5467	0.6405	-0.6928	-0.01	1.2544	-1.2634	1.1476	0.8556	-1.4127	1.4934	1.5397	0.8435	-0.2362	-1.1478	0.7019	0.6894	-0.8453	0.8712	0.6929	1.4738	-1.1904	-1.1141	-1.3026	-1.3326	0.8019	0.7106	-0.841	1.2262	1.0458	1.0365	-1.4773	0.0094	1.104	-1.121	-1.3445	-1.3416
TWIST1	1.4712	1.3246	-1.2229	-0.8059	-1.0553	1.2418	-1.3758	1.1007	-1.195	-1.275	1.2624	-0.1833	-1.2677	-1.219	1.5096	-1.2622	1.0461	1.55	0.7704	1.4113	1.5069	-0.7503	-0.7172	-0.2346	-0.1193	-0.0003	1.2633	-1.2972	1.1934	-0.7055	-0.8683	-0.7421	-1.4214	-0.8357	-1.3667	-1.1513	-1.2175	1.2563	1.4692	-1.464	1.5975	1.5596	1.5818	-0.9097	-1.3563	1.6299	1.1182	-1.1513	-1.2632
TWIST2	-1.514	1.0737	1.3926	0.6226	1.5119	-1.0804	-1.5463	-1.0478	1.0022	0.3924	-1.302	1.4192	1.3906	-1.52	0.1618	-1.4651	-1.5513	-1.5183	1.2249	-1.463	-1.5439	0.9198	-1.4022	-0.6854	1.6332	1.194	1.3325	-0.8682	-1.1176	-0.9638	0.8215	1.3775	-1.2807	1.3897	1.4698	1.0869	0.73	-1.0687	-1.1852	-0.0352	-1.5895	0.1418	1.12	-0.8242	-1.3015	-1.5819	-0.7795	1.4667	-1.3877
USF1	-1.3749	0.4632	-1.4066	-0.6005	0.026	1.0574	-1.0856	1.3983	-0.258	0.9773	1.1597	0.8554	-1.2463	0.9425	-1.1377	-0.8213	-1.2525	-1.4085	1.28	-0.529	-1.5138	1.47	-0.6512	-0.9303	0.933	-1.4838	1.4113	1.4854	-0.1191	1.5253	-1.2894	-0.8957	-1.1731	0.8808	1.5346	-0.1841	-0.1628	-1.1324	0.9046	1.1857	-1.5463	0.6729	-1.0111	-0.8675	0.9512	-1.0335	-0.0911	1.4311	0.9857
USF3	1.1895	-0.0866	1.4253	-1.3038	-1.3716	-1.1384	1.3447	-1.0098	0.7593	-1.277	-0.1462	-1.4077	0.8263	-0.7901	1.1827	-0.5959	1.4373	1.2171	-0.9466	-0.8957	1.3343	-1.4317	1	-0.7874	-1.3982	0.0866	-1.4302	-0.7038	1.2017	-0.817	0.8379	-1.2577	1.001	-1.0395	-1.5115	-0.7909	-0.0255	1.4843	1.1093	0.958	1.4923	-1.0334	1.1784	1.4463	1.3414	0.0453	1.3445	-1.3777	0.9339
VAX1	-1.4959	-0.1244	1.6034	-0.3817	1.5717	-1.4399	-1.4306	-1.4077	1.0084	1.4229	-1.5216	1.5533	1.4867	-1.2821	0.7594	1.1508	-1.4929	-1.5658	0.7383	-1.102	-1.5693	0.1915	-1.6069	-1.4587	1.3923	1.3524	1.5157	-0.9952	-0.9744	-0.8512	1.075	1.5921	-1.5819	1.3052	1.3417	1.2224	1.5827	-0.2113	-1.5543	0.9354	-1.4891	-1.3421	-1.2637	1.1595	-1.0173	-1.6379	-1.3819	1.4503	-1.5858
VAX2	-1.3728	1.0093	-0.9796	0.5034	1.45	1.3518	-1.5174	0.9846	1.0726	-0.0201	0.651	1.4889	-0.7811	-1.1345	-1.2735	-1.1987	-1.4003	-1.4225	1.3992	0.02	-1.4667	1.4418	-1.1045	0.0376	1.4821	0.3079	1.6494	1.2028	-0.9883	1.0097	-0.9482	1.3365	-1.3811	1.4292	1.556	-0.8562	1.1757	-1.4323	-0.9621	-0.3379	-1.5851	0.8882	-1.1795	-1.2015	-1.4866	-0.9599	-1.2699	1.6438	-1.1797
YBX1	-1.1652	-1.3387	-1.388	1.3861	1.3098	-1.1753	-0.1371	-1.0276	1.1876	1.3956	-1.0456	1.5374	-1.1002	0.2558	-1.3422	0.9971	-1.2417	-1.3166	0.8372	-0.9143	-1.1713	1.1565	-1.1016	-0.8751	-1.0169	-1.1017	0.9686	-1.2241	-0.9348	-1.0068	0.0641	1.0566	0.5953	1.393	1.5365	1.4953	1.385	-1.4321	-1.2414	0.0174	-1.4108	-1.1822	-1.3969	0.764	-1.4475	-0.4449	-0.9229	1.529	0.9059
YBX2	-1.281	0.9449	-0.0069	0.7415	1.3783	-1.1455	-1.2317	-1.1093	1.3867	1.5504	-1.413	1.5251	1.1536	-1.4071	-1.1378	-0.0821	-1.5036	-1.4774	1.3652	-1.1506	-1.4475	1.4385	-1.3613	-1.0917	1.535	1.3276	1.5905	0.7861	-1.5179	1.0552	1.4734	1.4756	-1.2588	1.6848	1.1971	-0.8493	1.5658	-0.9927	-1.247	1.0287	-1.5065	-0.0316	-1.5222	1.1647	-1.0834	-1.3602	-1.2196	1.4142	-1.5841
YY2	1.374	-0.7829	1.3712	1.1342	-1.1445	-1.2244	-0.247	0.034	0.0612	-0.9459	-0.3217	-1.5197	1.2007	-1.2136	1.3614	0.8716	1.4291	1.4071	-1.1496	0.9011	1.3377	-1.2654	1.2438	0.7921	-0.2585	1.3211	-1.5101	-1.4507	0.6303	-1.3209	1.3752	1.1931	1.2555	-1.3212	-1.5694	-0.137	-0.7074	1.1797	-0.6065	-0.7201	1.4922	-0.9008	0.2188	0.8355	0.5313	0.3204	0.5873	-1.5504	-1.3443
ZBED4	-0.5475	-1.4555	-0.9455	1.0036	0.834	-0.299	1.169	-1.0762	0.5206	1.1362	-1.1516	1.1881	-0.0841	-0.9284	-1.0521	1.376	-1.2508	-0.7941	-0.1155	-1.1921	0.5279	0.7972	-0.9367	-1.5897	1.2153	0.9486	1.4305	0.2451	-0.9485	0.058	0.7877	1.3647	-0.1572	1.3002	0.0286	1.5037	1.4075	-1.4837	-0.95	1.265	-1.5445	-1.3807	-1.5513	1.1043	0.9266	-1.0089	-0.8102	-1.0297	1.2912
ZBTB12	-1.1371	-0.7136	-1.4904	0.998	0.7674	-1.2822	0.939	-1.0401	0.766	1.4886	-1.4087	1.369	-0.0934	0.8296	-1.211	-0.1033	-1.1891	-1.3279	1.4065	-1.4341	-0.6041	1.1215	-1.4032	-1.1148	-0.1446	-1.2052	1.385	-0.6849	-0.8648	0.8951	1.0212	-1.105	-0.2053	1.3943	1.4704	1.3333	1.478	-1.425	-0.3704	0.8734	-1.3317	-0.8163	-0.9574	1.2833	-0.849	-1.0735	0.9767	1.3774	1.1299
ZBTB16	1.149	1.2434	1.1951	1.3558	-1.0098	0.8885	-0.7168	0.9847	-1.2223	-1.339	0.7661	-1.4243	1.4061	0.8266	1.0493	-0.8313	1.337	1.4243	-0.9007	1.5353	1.2805	-1.5735	1.5264	1.5448	0.1156	1.4234	-1.5123	-1.0499	0.6801	0.0381	1.336	-0.81	1.4352	-1.4784	-1.4925	-1.0724	-1.2913	0.8242	-0.0325	-1.2546	1.3628	-0.5378	-0.83	-1.4845	1.3426	1.0998	-0.5927	-1.107	-1.2381
ZBTB17	-0.9591	1.0268	-1.4827	1.0057	1.0438	1.2899	0.1725	1.0572	0.5648	-0.8223	0.3902	1.2461	-1.1532	1.0728	-1.2778	0.1187	-1.4276	-1.26	0.9809	0.964	-1.1816	0.8235	-0.9832	0.1369	1.0185	-1.3406	1.5827	0.0522	-0.2141	0.763	-1.3973	-0.5996	-1.3044	0.2939	1.4735	1.2492	-0.8831	-1.3607	-0.1112	-1.3565	-1.4316	1.0134	-1.1703	-0.9409	-1.2925	-0.4855	-0.8511	1.5121	1.3437
ZBTB2	-1.6321	-0.9824	-1.1164	0.6233	1.2871	-1.3924	-0.6842	-1.0436	1.1496	1.4732	-1.4795	1.5403	-0.7192	0.9389	-1.2349	1.0637	-1.3568	-1.518	1.2279	-1.4315	-1.5909	1.0735	-1.198	-1.1879	-0.2965	-0.9323	1.3903	0.9185	-0.7785	-0.8133	-0.0615	0.751	-0.0725	1.3215	1.4665	1.1287	1.449	-1.481	-0.6877	1.0268	-1.6354	-1.2729	-0.9782	1.1201	0.8603	-1.5271	0.6093	1.5442	0.6899
ZBTB33	1.4698	-0.9138	1.2681	0.9454	-1.514	0.213	0.9356	0.0466	0.701	-1.0495	0.0856	-1.4353	1.3432	-1.168	-0.0118	0.8434	1.5088	1.3586	-1.0709	1.0486	1.4906	-1.3068	1.4337	1.0261	-1.0036	1.1241	-1.4456	-1.2477	1.1656	-1.116	1.0377	0.7389	1.4141	-1.2273	-1.6293	-0.0051	-1.2451	0.459	-0.0065	-0.6535	1.4687	-1.1456	-0.8331	0.0749	0.8077	1.1945	1.2071	-1.5218	-1.0197
ZBTB34	-1.3404	-1.0399	-0.7777	1.0604	1.3979	-1.4425	1.2779	-1.1743	1.2021	1.4089	-1.6278	1.5249	-0.038	0.183	-0.8917	1.537	-1.1499	-1.3893	1.3362	-1.4328	-1.3533	1.0464	-1.3456	-1.4961	0.8503	1.2711	1.3196	-0.9416	-1.4536	0.6843	1.3437	1.3036	-0.871	-1.0932	1.4497	1.1769	1.5668	-1.3568	-1.4102	-0.007	-1.5087	-1.2337	-1.4704	1.2518	0.7243	-1.5189	-0.9294	1.4592	0.1159
ZBTB38	0.6058	0.8225	1.518	-0.1848	0.0412	-0.9319	0.1472	-0.6339	1.0101	-0.5812	-0.9588	-1.4307	0.9252	-1.1344	1.223	-0.747	1.4039	1.0585	-1.1862	-0.6615	0.859	-1.5214	-0.4049	0.2017	-0.0175	1.3622	-1.508	-1.0895	1.0642	-0.921	1.5347	-0.2933	0.4653	-1.3659	-1.5271	-0.1091	-0.2596	1.1859	0.8442	-0.9997	1.3038	-0.1501	0.9888	1.236	1.3908	-0.1142	0.9705	-1.4686	-0.6079
ZBTB4	1.233	0.9905	1.121	-1.4199	-1.3264	1.0418	0.0027	0.0139	-1.0777	-1.3529	0.9007	-1.4792	0.6333	0.7528	1.3725	-1.4769	1.1973	1.352	-0.9717	0.8962	1.2291	-1.1933	0.1025	-0.2904	-1.0718	0.117	-1.0791	1.1062	1.3408	0.9631	-0.7022	-1.2486	-1.0124	-0.0992	-1.4821	-1.334	-1.1801	1.601	1.4322	1.0942	1.5012	0.9276	1.5277	1.2283	1.2755	1.0514	1.5016	-1.3262	-0.5773
ZBTB5	-1.4771	-1.1189	1.3589	1.1999	1.5104	-1.6569	0.9997	-1.5115	1.4064	1.4975	-1.6472	1.1369	0.9587	-0.0795	0.7734	1.3186	-1.179	-1.5265	1.0491	-1.5194	-1.2013	0.0702	-1.2231	-1.3884	0.5188	1.3867	-0.8027	-1.2791	-1.4498	-0.6996	1.3198	1.4471	-0.9402	1.1498	1.2955	1.4837	1.3581	-0.162	-1.4433	0.7734	-1.3846	-1.5009	-1.4095	1.088	0.9744	-1.568	-0.7944	1.1113	-0.8688
ZBTB7A	0.7361	1.5536	0.8523	-0.0199	-1.0026	1.4441	0.8648	1.2074	-1.0082	-1.2018	-0.0458	-1.4396	1.3595	-0.0272	1.485	-1.4232	0.1955	0.6894	-0.9331	1.5059	0.8081	-1.5157	0.0772	1.3224	1.51	0.6848	0.829	0.0468	1.5234	-0.9805	1.1268	-0.9089	-0.3714	-1.2319	-1.5743	-1.3359	-1.5447	1.3632	1.4895	-1.3074	1.2977	1.3279	1.4812	-1.2782	-0.0067	-0.2144	1.1332	-1.4798	-0.9822
ZBTB8A	-1.3907	-0.9333	-0.3142	0.9638	1.2773	-1.4795	1.2062	-1.3682	1.0821	1.4	-1.6371	1.473	-0.0312	-0.1602	0.0597	1.3264	-1.4239	-1.4482	0.9596	-1.647	-0.8497	1.1963	-1.5056	-1.5104	0.6701	-0.8605	1.3682	-1.3506	-0.9363	-1.0612	1.1124	0.9046	-1.236	-0.0438	1.4694	1.5475	1.5098	-1.2735	-1.1536	-1.0309	-1.4036	-1.0678	0.4998	1.0371	-1.063	-1.3948	-0.0613	1.4037	1.3638
ZFP14	0.9364	1.2895	1.1822	-0.647	-0.0526	1.0948	0.032	1.3138	0.3233	-1.5062	-0.1178	-1.5301	1.3664	-0.9115	1.1537	-1.5456	1.0265	0.1656	1.1446	1.4835	0.306	-1.5025	-0.8823	1.481	1.404	1.0123	0.0928	-1.1478	1.5308	0.6018	1.2943	-0.6782	-1.2976	-1.511	-1.5239	-0.0396	-1.4728	0.9768	1.1239	-1.3644	1.2166	1.1202	1.1114	-1.2491	-0.7575	0.3043	1.0131	-1.3511	-0.1559
ZFP2	1.4668	1.4231	0.7622	-1.1761	-1.2711	1.5333	-0.1491	1.4668	0.6536	-1.5356	1.4075	-1.5664	0.5836	-1.2353	0.8998	-1.4842	0.9332	1.3849	-1.1294	1.3605	1.3525	-1.368	1.12	0.9426	1.4662	0.1984	0.8207	0.0246	1.4907	-0.11	0.7905	0.0831	0.0197	-1.2597	-1.5621	-1.3238	-1.5376	1.1827	1.5055	-1.2712	1.4743	1.3719	1.3448	-0.0846	-0.6635	1.4974	1.3247	-1.4843	-0.6697
ZFP62	0.9158	1.2097	1.4742	-0.1998	0.1383	0.031	-0.7474	0.2063	1.263	-1.1233	-1.0993	-1.4259	1.4177	-1.4175	1.0925	-0.9606	0.9275	0.7557	-1.2107	1.0866	0.6725	-1.0414	0.5893	1.1563	1.3428	1.4041	-1.1663	-1.1881	1.021	0.1391	1.3459	1.0893	-0.0669	-1.0904	-1.5292	-0.1071	-1.3777	0.8371	0.8284	-1.2064	0.973	0.7766	-0.4837	-0.271	1.1757	-0.6475	1.2157	-1.2926	-1.4316
ZFP64	1.3465	-1.1817	1.4721	-1.1918	-1.2306	-1.3004	1.0586	-0.7917	0.305	-0.5601	-0.8324	-1.3161	0.3339	-0.9993	1.0086	-0.0883	1.5189	1.3583	-0.5394	-0.8978	1.468	-1.0234	-0.5251	0.0014	-1.3651	1.2611	-1.5679	-1.5438	-0.0764	-1.3542	-0.0081	0.0632	-0.7378	-1.3007	-1.3801	0.8841	-0.8643	1.2311	-0.7299	0.009	1.5029	-0.8536	0.76	1.3346	0.9859	1.047	1.3759	-1.5405	0.5487
ZFP90	1.4277	1.3808	1.145	-0.7378	-0.7599	1.3886	-0.7369	1.2295	-0.8739	-1.3615	0.9315	-1.4464	0.7809	-1.3309	1.426	-1.4045	0.8516	1.3855	-1.0595	1.2955	1.4049	-1.2276	-0.9349	1.0017	1.344	1.0852	0.9684	-0.959	0.9414	-0.9422	0.8556	0.0389	-1.2589	-1.071	-1.5592	-1.2231	-1.3907	1.3019	1.1705	-1.0946	1.472	1.3691	1.4612	-0.8848	-1.0422	1.1925	0.7588	-1.4493	-1.0851
ZFPM2	1.6034	-1.1892	-0.9169	-1.3372	-1.0964	1.2965	1.2851	0.7116	-1.3202	-1.1548	1.4576	-0.9844	-1.3927	0.0604	1.4512	-0.9526	1.3877	1.6477	-0.2229	1.094	1.6162	-1.0431	-0.7821	-1.1504	-1.217	0.1689	-1.2222	-1.4114	1.4281	-1.0124	-0.0482	-1.2135	-1.2635	-0.9954	-1.5624	-0.7203	-1.0516	1.602	1.4734	-1.5344	1.6737	1.2255	1.5184	-0.1015	-0.6062	1.563	1.0814	-1.4615	1.4708
ZFX	1.4776	-0.7484	1.5677	1.0075	-1.3981	-0.8787	1.6584	-1.1705	-1.0442	-1.2249	-1.2477	-1.5157	1.5332	-0.0611	0.027	0.9017	0.9645	1.518	-0.9626	-1.1805	1.4792	-1.2779	1.4667	0.5988	-0.25	-0.028	-1.5016	-1.2983	-0.78	-1.2226	1.2853	-0.9617	1.4958	-1.4035	-1.5523	0.0025	0.9445	0.9964	-0.7181	-0.8711	1.3532	-1.3117	-0.9266	1.0319	1.4879	0.2322	0.5115	-1.4822	0.8844
ZGLP1	-1.4933	1.3536	-0.9532	1.0785	1.4514	-0.5851	-1.2481	0.8543	1.3974	1.2299	-1.3138	1.1966	-0.0138	-0.8507	0.9991	0.0743	-1.4357	-1.573	1.3762	-0.2387	-1.5171	1.3686	-1.4458	-0.2704	1.4952	0.1709	1.4577	0.6231	-0.5845	0.8532	0.0099	1.3377	-1.5459	-0.7479	1.322	-0.6353	1.0343	-1.2995	-0.905	-0.0378	-1.574	1.1035	-0.2255	-1.1456	-1.1398	-1.4614	-1.0457	1.4441	-1.0413
ZMAT1	1.1808	1.4189	1.1079	1.0993	-0.9485	1.3628	-1.0389	1.2247	0.8711	-1.4643	1.2919	-1.5162	1.1694	-1.2017	0.7997	-1.1895	0.5846	1.1395	-1.0959	1.206	0.37	-1.1737	1.3233	0.9787	1.3827	1.3088	-1.2041	0.7725	1.2763	0.0508	1.2246	1.0826	1.1333	-1.1309	-1.4919	-1.2817	-1.4933	1.0363	1.1538	-0.7833	1.0095	0.8862	0.8011	-1.1587	-0.0083	1.0982	0.8738	-1.3748	-1.0933
ZNF10	1.4733	1.63	1.4841	0.1175	1.323	1.5251	-1.1264	1.4742	-1.0538	-1.5395	1.0497	-1.3047	1.4239	-1.3093	1.1501	-1.4296	1.1217	0.847	-0.7045	1.5713	0.8569	-1.4942	1.0907	1.6165	1.5294	0.9082	1.2537	-0.1407	1.0557	-1.0553	-0.9992	-0.0363	0.9095	-1.2258	-1.557	-1.3239	-1.2898	0.9034	0.1193	-1.458	1.2023	1.3267	0.9837	-1.3516	-1.2757	0.815	-1.1244	-0.0898	-1.5017
ZNF12	0.2851	0.0306	1.3588	0.7711	-0.8179	-1.3548	0.9801	0.0307	0.9493	-0.9421	-0.6621	-1.4611	1.5085	-0.3266	-0.3798	0.9447	1.2526	1.1795	-1.1863	1.1101	0.8803	-1.1313	1.3226	1.2567	-0.235	1.5137	-1.3802	-1.3578	0.5264	-1.3778	1.1918	0.8944	1.2557	-0.819	-1.589	-0.1203	-1.3183	1.0022	-0.9548	0.6781	1.4879	-1.0239	-0.9268	0.0786	-0.1044	1.1824	0.0424	-1.5471	-1.2175
ZNF135	1.1444	0.3922	1.4206	-0.8588	0.4411	1.3269	0.9583	0.6053	0.0971	-1.5757	0.6837	-1.3008	-1.0519	-0.8783	1.4174	-1.4386	1.2378	1.2201	-0.0843	0.8326	1.149	-1.5594	-0.3752	-1.1002	1.2162	1.1266	-0.6114	-1.389	1.3809	-0.9534	1.0856	-0.8039	-1.43	-1.0744	-1.3889	-0.922	-1.1564	1.5326	1.4193	-1.4937	1.6177	1.0536	1.4954	1.3546	-1.2305	1.1335	1.6117	-1.2679	1.1066
ZNF140	0.2367	1.2013	1.4871	0.6605	0.8001	-0.0322	-0.8371	0.2154	-0.8381	-1.4401	-1.1108	-1.5034	1.5927	-1.4206	1.3898	-1.2549	1.0054	-0.5958	0.0202	1.2081	0.2696	-1.2606	1.1384	1.5401	1.361	0.971	-0.9128	-1.3477	1.1243	-1.4344	0.0871	0.8954	1.0266	-1.4	-1.4801	1.0286	-1.4225	0.1876	-0.7022	-1.285	1.1169	-0.7088	1.0369	-0.2153	-0.9046	-0.1495	1.135	-1.3343	-1.3896
ZNF142	-1.1597	0.1153	-0.8456	-1.0551	0.8556	-0.7511	1.3801	-1.1378	1.1872	1.3283	-1.466	1.125	-0.0879	0.1894	-0.8808	1.382	-1.1317	-1.4485	1.2944	-1.4779	-0.7094	0.1367	-1.4049	-1.308	0.9455	-0.5322	1.5269	1.353	-0.6669	1.2185	0.6505	-1.2632	-1.2113	-0.6334	0.8526	0.9254	1.4542	-1.4733	0.1193	0.9905	-1.3511	0.6679	-0.9408	1.3899	1.3147	-1.3091	-0.6899	0.8513	0.7238
ZNF143	-1.2264	0.6794	-1.1289	-1.2586	0.8768	-0.4989	0.7363	-0.0342	1.4123	1.4508	-1.4084	1.2259	-0.1867	0.6483	-1.2119	0.8976	-1.041	-1.464	1.2694	-1.3153	-1.2276	1.3332	-1.445	-1.2564	0.7493	-0.5054	1.4745	1.2577	-0.9024	1.3518	-0.007	-0.1276	-1.2948	1.0803	0.0549	0.0916	1.4348	-1.3467	0.1331	0.9685	-1.502	-0.4303	-1.3455	1.4633	1.1873	-1.3769	-0.1688	1.0752	0.111
ZNF165	1.5928	-0.7328	-0.9486	-0.0298	-1.5303	1.4857	-1.1398	0.8889	-1.3285	-1.483	1.4187	-1.4621	-0.3489	0.3256	-1.0475	0.1661	1.3929	1.4711	-0.0168	1.4348	1.5032	-1.5187	1.5381	1.479	-1.4031	-1.4675	-0.8681	0.7894	1.53	0.0193	-0.2164	-1.4761	1.474	-1.0311	0.0235	-1.2594	-1.106	-0.0376	1.5035	-0.2957	1.4873	1.515	1.1819	-1.1465	-0.074	1.5185	1.4693	0.5126	-1.4416
ZNF174	1.4085	-0.8063	1.4386	1.1824	-1.1204	-0.5566	-0.7413	-0.0666	-1.1168	-1.2179	0.1008	-1.3812	0.7852	-1.1141	0.816	-1.1765	1.4608	1.5014	-0.6331	1.4834	1.4931	-1.2812	0.3187	1.472	-0.6339	0.9923	-1.4612	-1.3925	-0.3631	-1.3566	0.8816	0.9684	0.654	-0.979	-1.3466	0.96	-1.4281	1.1974	-0.2814	-0.957	1.5332	0.7029	0.2287	-1.0785	-0.544	1.3348	0.9768	-1.4541	-1.2704
ZNF177	1.2561	-0.0223	1.3352	0.1414	-0.5024	-1.3907	1.1534	0.1176	1.3912	-0.9488	-1.4499	-1.3768	1.4641	-1.2267	1.4083	0.8023	1.3854	1.2003	-0.6776	-1.0276	1.1371	-1.0727	-0.1569	-0.1541	0.1526	1.4071	-1.4135	-1.4821	1.1278	-0.9791	1.3813	-0.2151	-0.0417	-1.3837	-1.4876	-0.0182	-1.1217	1.0784	0.5142	-0.6641	1.4163	-0.9881	0.5605	1.2245	0.9006	-0.2558	1.4574	-1.4976	-0.8209
ZNF18	0.75	1.4424	0.6374	-0.1112	-1.1796	1.4919	0.8111	1.2811	-0.9149	-1.575	1.4044	-1.5613	0.057	1.102	1.3143	-1.3008	-0.0904	0.6897	-0.9525	1.3739	-0.9783	-1.0967	1.4705	0.951	1.0903	-0.9956	0.8601	1.5587	1.223	0.9334	-1.1147	-1.0262	0.8883	-1.077	-1.3643	-1.5839	-1.5022	1.464	1.545	0.1091	0.5588	1.4087	1.4373	-1.3441	0.942	0.7345	-0.8625	-1.3591	0.7
ZNF182	1.5839	1.4588	0.0836	0.7296	-1.3864	1.4868	0.0453	1.1928	1.1514	-1.4611	0.3477	-1.5308	1.1171	-1.3513	1.2125	-1.327	1.0936	1.3934	0.8758	1.3188	1.4061	-0.3695	1.0121	0.7559	1.5656	0.8718	-0.7699	-0.5733	1.4617	0.6382	1.2332	-0.4886	-1.0436	0.0827	-1.6541	-1.4059	-1.5608	1.1598	1.5325	-1.1858	1.3674	1.4466	0.3479	-1.2078	-0.8787	1.2781	1.428	-1.5243	-0.2042
ZNF19	1.5966	0.851	1.3036	-0.0049	-1.0899	1.4455	-0.7635	0.7685	-1.2718	-1.3169	1.4317	-1.48	0.0005	-1.1437	1.0515	-1.5549	0.8883	1.526	-0.1305	1.3302	1.4924	-0.8989	-0.9364	0.7888	0.8693	1.0974	-1.1483	-0.2838	0.0312	1.1215	1.3207	1.0738	-1.2366	-1.0214	-1.4428	-1.298	-1.403	1.4111	0.1676	-0.8478	1.4268	1.2821	1.1031	-0.9188	-0.2189	1.5135	0.4422	-1.3694	-0.6969
ZNF202	-0.2864	1.0972	-1.0971	-0.8626	0.9509	0.5492	1.2672	0.7649	1.4317	1.1382	-1.3942	0.834	-0.8117	0.4582	-1.1487	1.2285	-1.3358	-1.4471	1.1883	-1.235	-1.3258	0.9668	-1.4289	-1.3905	1.2502	-1.0387	1.5412	1.4068	-0.6035	1.2982	-0.8866	-0.6118	-1.2558	0.7126	1.0653	0.1687	1.26	-1.3715	-0.7063	-0.1435	-1.5221	0.136	-1.3436	1.1609	1.1823	-1.4262	-1.017	1.2124	1.1408
ZNF213	1.4341	1.4168	0.6952	0.0574	-0.8736	1.6028	-1.2534	1.3308	-1.2259	-1.4925	1.4335	-1.4008	-1.1904	-1.4836	0.9388	-1.489	0.0807	1.4497	-1.2485	1.4225	1.2739	-0.9014	-0.977	0.9203	1.479	0.2192	1.2683	1.1664	0.0698	-0.1994	0.8445	0.7161	-1.101	-1.1817	-1.5224	-0.9489	-1.4564	0.863	1.3716	-1.0439	1.4021	1.5026	1.3259	-1.3093	0.6683	1.3519	0.0194	-1.423	-1.4017
ZNF214	1.5462	-0.0184	1.3925	-0.7326	-1.353	0.7676	0.8892	0.6128	-1.2334	-1.3297	1.0558	-1.5327	-0.0715	-0.9817	1.4716	-1.1051	1.4326	1.5808	-1.3374	1.2167	1.527	-1.521	1.1089	0.9526	-0.627	0.831	-1.388	-0.9469	0.855	-1.0558	1.263	0.0576	0.6545	-1.4181	-1.6135	-1.0986	-1.3527	1.4782	1.2265	-1.007	1.6637	1.0758	1.3813	-0.7036	1.1984	1.3721	0.9873	-1.5612	-0.5533
ZNF215	0.9271	1.2987	1.4786	1.4114	0.3334	-0.0028	-0.417	-1.0782	-0.5937	-1.5373	0.2989	-1.4305	1.4677	-0.9718	1.3357	0.903	1.1736	1.1606	-1.2165	1.1519	1.2936	-1.5529	1.5031	1.5261	1.2377	1.139	-1.3609	-1.1507	1.3802	-1.4557	0.7967	0.0969	1.4733	-1.2938	-1.3513	0.1714	-1.4805	1.1025	-0.1348	-0.995	1.0445	-0.9552	0.9481	-1.1131	-1.2766	-0.0608	0.5979	-1.2869	-1.3632
ZNF217	1.5503	0.702	-0.8287	-1.4624	-1.4534	1.3032	1.5335	1.0933	0.0515	-1.4543	1.4269	-1.4631	-1.3364	1.109	0.1533	-1.3471	1.3569	1.5538	-1.0268	0.1692	1.4425	-1.0026	-0.8242	-0.2326	-1.0571	-1.0129	-1.4179	-1.349	1.5563	0.8504	-0.3681	-1.4098	-0.8894	-1.436	-1.5599	-0.9299	-1.3519	1.5224	1.5641	-1.3262	1.5167	1.3141	1.3896	0.2254	0.0044	1.4871	1.5547	-1.5558	1.636
ZNF23	1.234	1.3762	1.2176	0.6315	-1.157	0.9334	-0.8049	0.9439	-0.6291	-1.2699	-0.1402	-1.4914	1.0419	-1.1245	1.3588	-1.0113	1.3198	1.2571	-1.3932	1.2746	1.247	-1.3764	0.1996	1.1448	0.8214	1.3056	-1.4558	-0.8476	1.0406	0.7231	1.3304	-0.0397	-0.1183	-1.2464	-1.5806	-0.8634	-1.3728	1.3827	1.2486	-1.0642	1.5078	1.1141	0.9324	-0.9546	1.0447	0.9543	1.203	-1.5336	-1.2687
ZNF25	0.2563	0.1281	1.4941	-0.9619	-0.7863	-1.0548	1.2201	-0.4559	1.3658	0.125	-1.2515	-1.4184	1.423	-0.9984	1.272	-1.2068	1.2968	0.1643	-0.4777	-0.854	0.971	-0.8788	-0.895	-1.0533	0.4409	1.4755	-1.2868	-1.1575	-0.1699	-1.165	1.1575	-0.934	-0.9694	-0.8335	-1.5798	1.0326	-1.0014	1.4196	0.8296	1.0159	1.1136	-1.0621	0.796	1.4539	1.2497	-0.8375	1.4156	-1.4753	0.0605
ZNF263	1.2082	1.0338	1.4917	1.5069	0.2486	0.8829	-1.3697	0.7411	-1.2772	-1.1349	0.7217	-1.284	1.4947	-1.4883	0.1344	-1.1966	1.0155	1.224	0.9533	1.3725	1.0574	-1.3425	1.1564	1.5779	1.1432	1.4947	-1.214	-1.3949	-0.8294	-1.4276	0.8143	1.1673	0.1452	1.0013	-1.4743	1.1186	-1.5988	-0.8934	-1.292	-0.8676	1.1257	-0.8787	-0.8738	-1.3832	-0.1598	0.5697	0.7007	-0.9896	-1.5627
ZNF267	1.6351	-0.9147	0.0365	1.2147	-1.5344	1.0855	0.405	0.6967	-1.4421	-1.3833	1.2206	-1.4125	-0.7245	-0.9193	1.146	-1.1747	1.4758	1.591	0.0358	1.3511	1.6308	-1.2308	0.6903	0.9559	-1.0991	-0.0983	-1.4379	-1.5454	1.2073	-0.756	1.1472	-1.3346	0.8798	-1.2537	-1.6071	0.9547	-1.2167	1.0627	0.9758	-1.3159	1.6347	0.987	1.2647	-0.9043	0.0059	1.5871	1.4829	-1.5736	0.2661
ZNF275	1.2292	1.1195	1.4114	1.3759	0.7644	1.4205	0.1118	1.0479	-1.3379	-1.4172	1.0191	-1.2085	1.543	-0.9186	-1.1304	-1.0505	1.4418	1.0134	0.8893	1.4496	1.1261	-1.3723	1.3852	1.6385	1.1324	0.7353	-1.1658	-1.3448	0.8945	-1.3271	0.8079	-0.9618	1.434	-1.2759	-1.2507	0.9192	-1.5666	-0.7946	-0.0185	-1.4303	1.2059	0.7622	-0.8886	-1.3987	-0.8715	1.2354	1.2791	0.0046	-1.1155
ZNF282	-1.7054	-1.059	1.2129	1.2924	1.5996	-1.6957	-1.1886	-1.2469	1.574	1.5836	-1.621	1.3778	0.115	-1.1074	-1.3718	1.2405	-1.3604	-1.5927	1.0525	-1.2565	-1.5911	1.439	-1.4165	-1.3096	0.998	1.4395	0.6677	-0.8964	-1.4692	0.1755	0.4179	1.5609	-1.1904	0.6614	1.3459	1.5825	1.1166	-1.2651	-1.4764	0.1276	-1.4995	-1.5714	-1.6194	1.0778	-1.0263	-1.4719	-1.1582	1.4798	-0.6975
ZNF287	0.086	1.2827	1.4096	-0.0846	0.0667	0.9424	-0.9242	-0.6464	-0.8995	-1.4674	1.391	-1.3976	1.155	-0.308	1.1595	-1.3296	-0.0855	0.9774	-1.2332	1.1391	-0.8455	-1.444	1.4344	1.3636	0.866	0.7892	-1.2752	1.2396	0.7262	-1.214	-0.9291	0.9391	1.1556	1.0692	-1.4484	-1.4213	-1.5806	1.4922	0.7632	1.1802	1.1063	-0.1906	1.4315	-1.2352	0.8295	0.7722	-1.1801	-1.3243	-1.0445
ZNF319	1.4483	0.6804	1.5511	-0.5898	-0.2399	0.0529	-0.7112	0.9555	-1.2089	-1.2776	1.0421	-1.3922	1.1278	-1.3804	0.6368	-1.4761	0.5799	1.3133	-1.429	1.1977	1.3013	-1.039	-0.0589	1.3367	0.8229	1.2595	-1.5687	-0.7513	-1.1454	0.9864	0.9504	1.2583	-0.2226	-1.0006	-1.4567	-1.4246	-1.4637	1.2618	-0.7565	-0.0063	1.5488	-0.1829	0.9753	-0.9873	1.1686	1.2383	-0.7734	-1.51	-1.222
ZNF333	-1.1463	1.4771	1.4706	-1.1374	-0.1681	-0.2536	-1.2489	0.8742	1.3712	0.6755	-1.2541	-1.4592	1.3151	-1.4476	1.3645	-1.1227	0.8086	-0.9328	-0.1032	0.8555	-1.1929	-0.8462	-1.3379	-0.1791	1.4584	1.5828	-0.6675	0.1817	1.2345	0.8736	1.2777	0.9041	-1.3637	-1.231	-1.5357	-1.4273	-0.9185	1.1126	1.0366	-0.0641	0.7403	1.0734	1.347	1.3687	1.3749	-1.3613	1.0673	-1.4995	-1.3084
ZNF334	1.5901	1.4109	-1.2287	-1.4593	-1.3656	1.5855	0.7931	1.4001	-0.2452	-1.4235	1.2189	-0.3241	-0.9899	1.2012	-0.1512	-1.4513	1.3103	1.3893	1.4679	1.2531	1.5303	-1.1339	-0.7717	1.3014	0.782	-1.3689	1.4618	-0.9083	1.2021	-0.1246	0.1005	-1.0444	-1.3151	-1.2647	-0.7846	-1.589	-0.7733	0.7905	1.4773	-1.2425	1.4998	1.6341	1.5003	-0.0972	-1.1484	1.3763	0.0342	-0.0134	0.6428
ZNF337	1.316	1.1463	0.2422	-0.8643	-0.9857	1.0039	0.8318	0.7224	1.1045	0.4927	-1.1833	-1.3614	0.6605	-0.9065	1.4578	0.6202	1.1662	1.2302	1.1145	0.645	1.3084	-0.131	-1.0319	0.2497	1.135	1.3576	-1.1114	-0.8137	1.1825	-0.0422	0.6961	-0.8774	-1.2203	-1.4244	-1.4615	-1.2576	-0.149	1.1101	1.3417	-0.9598	1.2057	1.372	0.8258	0.454	0.0597	-0.0095	1.1562	-1.4689	-1.181
ZNF354A	1.4027	1.6182	1.5381	0.8512	0.3109	1.4188	-0.9996	1.2559	0.1152	-1.558	0.8649	-1.3043	1.1546	-1.493	0.1383	-1.5443	0.8975	1.1962	-0.9167	1.0712	1.1317	-1.1513	-0.7284	1.1697	1.5893	-0.0488	0.8743	-1.4236	1.4226	-1.0812	1.135	0.1713	-1.2296	-1.2208	-1.5646	-0.5756	-1.4979	0.0724	1.4294	-1.5113	1.3494	1.4201	1.46	-0.9028	-1.2576	1.0657	1.386	-1.4263	-0.3825
ZNF354B	1.3313	1.5398	1.2878	-1.2795	-1.0908	1.4147	0.2314	1.4047	1.3112	-1.4336	-0.2238	-1.5982	1.0712	-1.4675	1.0975	-1.1471	1.2402	1.2312	-0.5877	1.1826	1.1922	-0.9684	-0.9551	0.7677	1.4766	0.8217	1.0506	0.842	1.283	1.3065	0.433	-0.1361	-1.2005	-1.4734	-1.5872	-1.4805	-1.3665	0.8852	1.2377	-1.4208	1.1791	1.5888	-0.6202	-0.0467	1.1903	0.2388	0.8929	-1.5586	-1.1663
ZNF354C	1.3357	1.1861	1.4662	-1.1353	-0.7823	0.8821	0.8428	0.0832	-0.8557	-1.3852	-0.7858	-1.4462	-0.1507	-1.2346	1.5576	-1.45	0.9457	1.3235	-0.2195	0.9543	1.4363	-1.4789	-1.4523	-0.0125	1.0757	1.062	-0.6548	-1.4186	1.4473	-1.0247	1.3039	-0.9139	-1.4688	-1.1902	-1.4773	0.012	-0.829	1.4345	1.3006	-1.3878	1.4498	1.2009	1.522	1.3613	-0.877	0.2474	1.4613	-1.4768	0.0133
ZNF362	-1.0286	0.9513	-1.3857	-0.7893	0.9693	1.1842	0.3576	-0.0007	0.1876	-0.1921	0.9376	1.3619	-0.8326	-0.97	-1.3275	-1.4202	-1.4558	-1.4289	1.2012	-1.4277	-0.9267	1.3657	-1.5436	-1.5519	1.2621	-1.3707	1.6358	1.0022	0.9647	1.104	-1.0355	-1.0996	-1.5114	1.3723	1.4525	0.0292	-0.7347	-0.8572	0.1828	0.6897	-1.3426	0.8123	1.083	1.1615	-1.5074	-0.0651	0.9536	1.3659	1.6494
ZNF385B	1.5704	-0.7632	-1.0468	-0.7628	-1.5536	1.0876	0.9775	-0.6592	-1.4138	-1.3132	1.2764	-1.3048	-1.0919	1.1981	1.4727	0.1112	1.4051	1.6243	-1.1669	1.1327	1.577	-1.5812	1.2936	-0.7464	-1.4815	-0.0793	-1.5191	-1.0624	1.5156	-1.1686	0.8961	-1.231	0.5904	-1.4244	-1.505	-0.9175	-0.7808	1.4432	1.5394	-1.2628	1.6767	1.0897	1.5398	-1.2447	0.0924	1.4768	1.4555	-1.5351	0.8758
ZNF385D	1.0788	-0.2043	-0.8682	0.0469	-1.0696	1.0887	0.1386	-0.0136	-1.4808	-1.5779	1.6104	-1.3702	-1.1456	1.2386	1.4973	-1.2313	1.5664	1.4475	-0.8012	1.3537	1.3519	-1.2775	1.2528	1.044	-1.0622	-1.1338	-1.4087	-1.4718	1.6033	-0.8225	-0.3629	-1.5791	-0.8075	-1.4144	-1.4117	-0.1187	-1.6795	1.6274	1.5677	-1.2199	1.5263	1.2312	1.6025	-1.3937	-0.2043	1.408	1.622	-1.4388	1.4601
ZNF41	1.4426	0.0475	1.3624	0.8199	-1.2094	0.6467	1.2112	-0.132	0.7269	-1.2025	-0.8683	-1.4804	1.1368	-1.3016	1.2859	-0.8679	1.4085	1.3275	-1.1928	0.7878	1.4049	-1.3985	0.1829	0.6196	0.9967	1.0177	-1.4224	-1.2975	1.2664	-0.9969	1.2631	-0.9474	0.0311	-0.1025	-1.571	0.5294	-1.4304	1.3335	1.3345	-1.0213	1.4699	-0.7679	1.1015	0.2423	1.1002	0.7712	1.4083	-1.5828	-0.0269
ZNF423	1.5017	1.3347	1.1677	1.0185	-0.7874	1.3198	-0.269	1.2981	-1.1386	-1.3097	0.9372	-1.2163	1.4286	-0.8564	-0.6432	-1.1156	1.4049	1.2504	-0.8054	1.4756	1.3444	-1.2575	1.1576	1.5247	1.0351	1.0451	0.0019	-1.4835	0.5867	-1.344	1.0357	0.6095	0.702	-1.1381	-1.4025	-0.7915	-1.3976	-1.0094	-0.7438	-1.4884	1.3827	0.8521	0.7658	-1.1088	-1.3827	1.3419	0.8992	-1.2924	-1.1586
ZNF428	-1.5477	1.4371	-0.7526	-0.0301	1.5372	1.0395	-1.5617	0.833	1.2996	1.0974	-0.031	1.4482	-0.7193	-1.1837	0.8623	-1.4892	-1.5135	-1.5102	0.7869	0.1836	-1.5323	1.357	-1.4695	0.1256	1.5048	-0.1068	1.5069	0.5486	1.1518	0.0865	-0.7681	1.2211	-1.563	1.1488	1.2874	-0.1804	-0.8992	-0.0806	0.893	-0.7582	-1.4366	1.0199	1.2725	-1.2168	-1.5209	-1.3007	-0.1256	1.291	-0.6747
ZNF429	1.2899	-1.1204	1.3965	1.0957	-0.89	-0.2633	1.4511	-1.2542	-1.1339	-1.1567	-0.7534	-1.2104	1.5319	-0.0312	-0.2071	-1.1704	1.4312	1.1935	0.0812	0.5057	1.3927	-1.4453	1.3632	1.096	-0.2	0.9263	-1.2867	-1.3058	0.1749	-1.3635	1.3225	-0.6183	1.4725	-0.1204	-1.4742	0.9673	-1.4245	0.815	-0.1476	-0.8852	1.5032	-1.0588	-0.0254	0.5484	0.9773	0.9261	1.1643	-1.4138	-0.6018
ZNF441	-0.7699	1.4713	1.4551	0.9154	1.0417	-0.76	1.0355	-0.0026	1.2804	-1.4355	-1.3061	-1.3241	1.4309	-1.1756	1.3079	-0.1643	1.0789	-0.2895	-1.1422	1.3347	-0.0421	-1.5731	0.0912	1.4669	1.434	1.3471	-0.7268	-1.431	0.8038	-1.0082	1.1799	0.8305	0.0582	-1.3822	-1.4539	-1.3192	-1.0935	0.3562	0.0982	-1.4239	1.2425	0.4827	0.8405	-0.6748	-0.0643	-0.9782	-0.4992	-1.2505	-1.0206
ZNF444	-1.4598	1.4508	-0.1277	0.7762	1.5884	1.0422	-1.1732	1.0839	0.2902	1.1268	-0.0093	1.3986	1.1381	1.2311	-0.3725	-1.2353	-1.6053	-1.601	1.3192	0.0105	-1.5871	1.4885	-1.0605	1.1859	1.5685	-0.7007	1.5455	0.9741	-0.9861	-0.3458	-0.1161	1.3633	-1.1099	1.033	1.513	-1.2039	0.0594	-1.2803	-1.062	-0.1768	-1.6251	-0.0349	-0.7824	-1.4834	-1.523	-1.4004	-1.2324	1.5083	-0.8985
ZNF449	1.2696	0.0164	1.3774	0.6919	-1.1634	0.7988	-0.0364	0.2511	0.2621	-1.0878	0.028	-1.584	1.1518	-1.1004	1.0762	1.2721	1.1618	1.1222	-1.3398	0.9198	1.0148	-1.2166	1.4618	0.8406	0.7901	1.3433	-1.3835	1.0329	0.2037	-0.9728	1.1746	1.0451	1.1694	-1.3739	-1.5194	-1.1096	-0.8996	0.8866	0.9532	-0.0477	0.9586	0.7412	-0.9782	-0.7661	1.4047	0.0394	0.1546	-1.5644	-1.3516
ZNF462	-1.5172	0.9849	1.4003	0.8455	1.5573	-1.5059	-1.286	-1.0647	1.3419	1.4994	-1.5595	1.1377	1.2706	-1.3753	0.5267	0.7883	-1.5047	-1.4122	0.0101	-1.2637	-1.3985	0.8238	-1.4278	-0.9889	1.1278	1.4495	1.246	0.6049	-1.6014	-0.8483	1.314	1.4337	-0.9641	0.2696	1.1658	1.3677	1.4234	-1.2666	-1.4331	1.0596	-1.3984	-1.2941	-1.1884	0.9399	-0.0447	-1.5214	-1.4263	1.3184	-1.5284
ZNF470	-0.9922	1.4688	1.4956	0.9914	1.3237	1.3029	-1.2918	0.091	1.2141	-1.2118	-0.882	-1.2443	1.4881	-1.4375	1.3614	-1.2331	-1.1072	-1.013	-0.1559	1.0457	-1.0385	-1.3923	-0.8149	1.515	1.5521	1.3594	-0.0758	-0.9516	1.0961	-1.3104	1.0962	1.3757	-0.7794	-0.126	-1.5004	0.0433	-1.099	1.2689	-0.0658	-1.41	-0.0247	0.6651	1.3726	-1.0746	-1.3998	-1.1775	-1.0899	-1.3619	-1.4893
ZNF471	0.7878	1.3328	1.0704	1.0432	0.6702	1.3979	-0.1015	0.4538	0.8664	-1.1151	-0.0163	-1.5161	1.3106	-1.3133	1.4668	-1.201	0.8559	0.6026	0.2729	0.9527	0.8524	-1.153	-0.8127	0.7721	1.4803	1.4253	-0.2078	-0.7995	1.4807	-0.7607	1.3295	-0.0312	-1.3093	-1.3123	-1.5081	-0.0067	-1.3301	1.3126	1.4876	-0.9657	1.2741	1.2775	1.4244	-0.3108	-1.2642	-0.8195	1.4716	-1.3479	-1.082
ZNF48	-0.6701	1.046	1.591	0.9471	0.6883	0.7498	-1.3775	1.3169	0.0785	-0.9562	0.6928	-1.4272	1.4497	-1.4926	1.0435	-1.4948	-0.7295	-0.6614	-1.087	1.215	-0.8237	-0.0174	-0.4968	1.2634	1.4493	1.5543	-1.3864	-0.6204	-0.8357	0.6892	0.8692	1.3934	-1.0342	0.3582	-1.3652	-1.3579	-1.4853	1.0494	-0.2259	0.6072	0.5631	-0.7851	0.9918	-1.1358	-0.8703	-0.0152	0.7268	-1.0585	-1.3069
ZNF480	-0.1033	1.4776	1.0581	0.7393	-0.0821	1.41	-1.3319	1.4443	1.0284	-1.2708	-0.0741	-1.4445	0.7415	-1.0367	1.2864	-1.4701	0.3587	-0.3862	0.9618	1.43	-0.922	-1.1712	-0.4469	1.5131	1.3909	-0.4828	0.6949	-0.9045	1.2917	0.1064	1.0883	-0.964	-1.005	-1.4475	-1.491	-0.8654	-1.4573	1.238	1.4588	-1.3707	1.0195	1.413	1.4758	-1.3734	0.145	-0.2178	0.0523	-1.1076	-1.2314
ZNF483	0.8949	1.1484	1.5818	0.1061	-0.6106	1.1586	-1.2121	1.2066	1.1816	-1.5254	1.22	-1.5692	1.5102	-1.2973	0.8729	-1.3432	1.2815	1.2673	-0.1028	1.3949	-0.0181	-1.3806	1.4212	1.4477	1.2436	1.2687	-1.4278	-0.9557	1.4049	-1.01	0.2028	1.2908	1.1351	-0.8621	-1.5465	-1.2339	-1.4714	1.3683	0.2964	-0.7678	1.2135	0.6271	0.7793	-1.1476	-0.9878	0.9431	1.0137	-1.3429	-1.3685
ZNF487	-1.596	1.196	1.1533	0.1368	1.5841	-0.9378	-1.3953	1.0415	1.4269	1.2767	-1.0858	0.8509	0.9052	-0.9767	-0.0637	-1.3704	-1.5394	-1.5785	0.8826	-0.6536	-1.6086	1.4814	-1.4513	0.1039	1.4784	1.2428	1.4867	1.0987	-1.4396	1.1004	0.999	1.3138	-1.3732	1.0253	1.1746	1.0062	0.6309	-1.0484	-0.8296	1.0424	-1.6044	-0.1835	-1.0447	-0.7839	0.5391	-1.358	-1.1509	1.4846	-1.219
ZNF490	0.3361	0.2966	1.4938	0.8147	-0.6741	-1.2886	0.0856	0.6906	1.0553	-0.3147	-1.3542	-1.3803	1.534	-1.1627	0.8663	-0.7775	1.3063	0.8915	-0.9225	0.9975	1.0596	-1.3509	-0.8592	0.6594	1.152	1.5221	-0.3187	-1.3604	-0.538	-1.2461	1.3185	-0.0688	-0.9683	-1.2897	-1.5423	1.4072	-1.0883	-0.1699	0.1265	-0.1118	1.2924	-1.2216	-0.0048	1.0779	0.9362	-1.0211	1.0488	-1.5837	-1.351
ZNF491	0.7788	1.2813	1.2075	-1.0593	-0.8252	-0.0309	0.8612	1.1005	1.0424	-1.3398	-1.0806	-1.3972	-0.1379	-1.0837	1.3741	-0.6044	1.2625	-0.0819	0.6647	0.6011	0.5429	-1.2678	-1.0794	0.9649	1.3353	1.0287	-0.9998	-0.6049	1.3726	0.8081	1.3806	-1.3305	-0.9156	-1.3917	-1.3914	-1.3337	-0.1489	1.2569	1.3405	-1.1275	1.3369	1.3868	1.2863	1.0331	1.1221	-0.9147	1.0385	-1.2192	-0.8253
ZNF496	-1.5597	-0.9817	0.6314	-0.1201	1.4066	-1.5143	0.7552	-1.2265	1.3847	1.5808	-1.4917	1.5085	0.7944	-0.7603	-1.066	0.2358	-1.2634	-1.5719	1.1406	-1.5533	-1.4439	1.4466	-1.5481	-1.5045	0.6218	0.9384	1.0462	-0.7595	-1.3209	0.6474	-0.045	0.9964	-1.3931	1.3079	1.4481	1.3916	1.4439	-1.0852	-1.2173	1.2038	-1.5386	-1.3217	-1.1955	1.3505	-0.6804	-1.5426	-0.1343	1.4007	1.0081
ZNF511	-1.5324	1.445	-0.038	-0.2132	1.3547	1.0454	-1.1774	1.0364	1.1778	0.791	0.07	1.2827	-0.7227	-0.9635	-0.156	-1.344	-1.5559	-1.5228	0.9845	-0.9181	-1.534	1.4485	-1.2401	-0.0052	1.5005	-0.6255	1.5881	1.3757	-0.1555	1.346	0.9312	0.1221	-1.2225	1.1116	1.3437	-0.7392	0.9152	-0.8256	0.9112	-0.483	-1.601	0.9136	0.7673	-0.8449	-0.9778	-1.3317	-0.917	1.4274	0.0633
ZNF540	0.8373	1.5581	1.0315	-0.7178	-1.0015	1.4261	-0.7957	1.4092	1.1312	-1.4314	0.2021	-1.5321	1.2263	-1.1675	1.226	-1.2661	0.2255	0.6885	0.3088	1.3158	-0.2861	-0.8447	0.1252	1.0667	1.5459	0.92	1.1444	1.2695	1.423	1.1384	0.7936	0.6809	-0.9735	-1.3581	-1.4684	-1.4765	-1.4315	1.0502	1.3917	-0.8353	0.4735	1.5273	0.3206	-1.2163	0.7816	-0.1088	0.9444	-1.3123	-1.1764
ZNF549	-0.9219	1.4909	1.5245	0.8482	0.9085	1.2558	-0.5987	1.0476	1.2676	-1.0921	-1.1839	-1.4527	1.4912	-1.4072	1.3813	-1.1821	-0.2359	-0.9259	0.2067	0.6338	-0.5863	-1.4636	-0.9857	1.2692	1.4665	1.0841	-0.0999	-1.1792	1.2965	0.0155	1.3582	0.9064	-0.8808	-1.3848	-1.4745	-0.9011	-0.9154	0.5246	1.0526	-1.3229	-0.0413	-0.1126	1.1779	-0.6795	0.8789	-1.1799	1.1101	-1.4056	-0.6388
ZNF558	-0.9544	1.3163	1.5065	-0.7414	0.7152	-1.2806	-0.8393	1.1631	1.419	-0.3677	-1.445	-1.4552	1.4301	-1.4233	1.4304	-0.9315	-0.4771	-0.2174	-1.1511	0.2326	-0.6978	-0.7101	-1.2938	0.0281	1.3583	1.5039	-1.0221	-0.7429	0.8541	0.2491	1.4306	1.0916	-1.286	-1.454	-1.5335	-1.0906	-0.207	1.1491	0.9507	-0.7156	0.778	0.7461	0.2555	0.7735	1.4322	-1.3776	-0.042	-1.4526	-1.3029
ZNF571	0.8088	1.4603	-0.225	-1.1116	-1.2866	1.4984	-0.8741	1.3885	0.1424	-1.3508	1.2168	-1.5287	1.0649	-0.1821	1.3823	-1.5769	-0.8777	-0.7898	1.2283	1.4443	-0.8899	-0.84	0.8055	1.44	1.5109	-0.9161	1.2782	1.1748	1.4725	-0.0028	-0.1983	-0.2702	-1.0925	-1.0209	-1.2938	-1.4512	-1.4541	1.1007	1.4894	0.0336	0.772	1.4994	1.6119	-1.4429	-0.9338	0.7769	0.5479	-1.1713	-0.2406
ZNF573	1.2826	0.092	1.4994	0.6873	0.8988	-0.6674	1.2817	-0.4228	-0.248	-1.4544	-1.1579	-0.8302	1.5533	-0.9288	-0.1037	-1.4194	1.4089	1.0424	0.0264	1.0618	1.3834	-1.4645	0.6072	0.9768	0.8007	1.4086	0.1239	-1.5062	0.8152	-0.8427	1.2403	-0.7803	0.2293	-1.3857	-1.4541	1.1546	-1.0061	0.0004	-0.9149	-1.1743	1.3024	-0.8264	-0.6819	1.0948	-0.7347	0.1098	0.887	-0.7569	-0.9398
ZNF574	-1.557	1.249	1.0681	0.9494	1.6409	-1.3088	-1.2167	0.7089	1.2315	1.3942	-1.2974	1.562	1.0905	-0.9612	-0.9643	-0.3508	-1.5207	-1.6617	1.3039	-0.2434	-1.581	1.3781	-1.3905	0.9819	1.421	0.1216	1.2269	-1.3055	-0.6683	0.904	1.2141	1.2636	-1.5337	0.933	1.4283	0.8012	0.7941	-1.356	-1.0642	-0.5531	-1.5335	-1.2109	-0.7394	-1.4646	-1.2467	-1.5526	-0.6581	1.5549	-1.1269
ZNF581	-1.5338	0.7999	-1.1567	0.2608	1.3962	0.1981	-1.4486	-0.9061	1.5336	1.3616	-0.9747	1.4981	-0.0242	-0.1416	-0.8974	-1.0311	-1.6052	-1.6105	1.4108	-0.6634	-1.4475	1.4927	-1.6104	-0.889	1.0351	-0.1228	1.2951	-0.2334	0.2772	1.0495	-0.8873	0.6907	-1.6375	1.4762	1.5233	1.2606	0.1187	-1.2548	-0.9128	0.9552	-1.5777	-0.8049	-0.2625	-0.895	-1.5493	-1.1117	0.8171	1.5448	0.2337
ZNF585A	0.9492	1.399	1.3287	-0.2461	-0.3102	0.8228	0.8452	0.8819	1.1188	-1.4082	-1.1239	-1.4511	1.4303	-1.1106	1.343	-1.0663	1.4666	0.076	1.4109	1.141	0.8438	-1.1959	-1.2404	1.2679	1.0442	0.7946	-0.1553	-1.2007	1.4811	-0.2117	1.3545	-1.3192	-1.1895	-1.5233	-1.5022	-0.6787	-1.2229	1.3919	1.3444	-1.383	1.5082	1.2366	1.4021	0.3355	-0.7826	-0.1655	1.4479	-1.3405	-0.813
ZNF586	-1.1862	-0.8673	-1.232	-1.1001	0.9231	-1.0726	0.8532	-1.2637	1.2928	1.3524	-1.4353	1.2708	-0.8156	1.1764	-1.3116	1.0549	-0.8284	-1.3802	1.4502	-1.2976	-0.9026	1.3565	-1.519	-1.5315	-1.2034	-1.1242	1.3565	0.7398	-0.9768	1.3316	-1.3849	-1.243	-1.47	1.3236	1.4428	0.8489	1.4286	-1.1233	-1.059	0.6088	-1.4679	-0.0987	-1.3666	1.411	1.2036	-1.1203	1.0721	1.4395	1.4375
ZNF595	-0.0708	1.3352	1.3801	0.9881	-0.0068	0.8758	-0.0276	1.346	-1.01	-1.3364	0.6477	-1.3669	1.3468	-1.375	1.3015	-1.5122	0.8972	1.1659	-0.109	1.2793	-0.849	-1.4645	1.1933	1.5305	1.6094	1.4011	0.1898	-0.1077	1.063	-0.8457	1.3917	1.0949	1.065	-0.3151	-1.4728	-0.9919	-1.4617	0.2465	0.8746	-1.1477	1.0988	-0.0237	1.1344	-1.3106	0.7312	-0.465	-0.0227	-1.4646	-1.0401
ZNF605	1.4997	1.2553	-0.1414	-0.8228	-1.2417	1.377	-0.6382	0.9637	-1.153	-1.429	0.8619	-1.4725	-0.7757	-1.2908	1.5205	-1.3394	1.3545	1.5741	0.7176	1.049	1.5558	-1.1286	-0.5713	0.9952	1.2903	0.7006	1.0797	-1.0609	1.1936	-1.1805	0.1654	-1.1705	-0.8147	-1.3557	-1.5649	-0.1018	-1.2942	1.2915	1.4862	-1.2511	1.6014	1.38	1.2886	1.0157	-0.0855	1.2187	1.4159	-1.5481	-1.2712
ZNF618	-1.3648	1.1453	1.3233	0.5449	1.5732	-1.1918	1.0775	-0.0552	1.3687	0.95	-1.5327	-0.0847	1.4992	-1.4674	-1.0758	-0.0304	-1.1088	-1.4694	-0.2239	-1.0423	-1.3662	0.6718	-1.3759	-0.9704	1.3902	1.5567	1.2917	-0.7329	-1.3503	1.0109	1.434	1.1986	-0.8527	-1.0861	-1.1636	1.0304	-0.1852	-1.3108	-1.1719	-0.0149	-1.26	-1.0602	-1.4928	1.1678	1.1823	-1.3042	-0.3955	1.1308	-0.951
ZNF626	-0.8268	1.0496	1.5305	0.9284	-0.1668	0.706	-0.5781	0.0791	0.1527	-1.5391	0.0257	-1.4666	1.6045	0.0594	-0.1203	-1.2997	0.8557	-0.5023	0.2742	1.3146	-0.7396	-1.2445	1.3628	1.4763	1.276	0.9373	-0.9577	-0.9504	1.2608	-1.273	1.0717	0.0511	1.3989	-1.0328	-1.4849	0.003	-1.5311	1.1609	0.8861	0.674	1.2512	-1.0478	1.0145	-1.3417	0.976	0.648	1.0364	-1.1764	-1.2713
ZNF646	1.3343	-1.0373	1.4623	1.1582	-0.1198	-0.8865	0.9238	-0.2422	-0.8834	1.001	-0.9036	-1.1786	1.1134	-1.225	-0.6335	-0.9846	1.3379	1.423	-0.9494	0.223	1.5199	-0.9163	-1.0636	-0.6118	0.6052	1.3829	-1.2098	-1.4274	-1.1443	-1.3662	1.0213	0.3394	-1.0741	-1.2801	-1.4563	1.381	-1.3462	-0.0225	-1.4002	0.6269	1.3921	-0.9613	-0.7657	0.8539	-0.0785	1.0245	1.4202	-1.49	-0.6006
ZNF654	0.0614	-0.6355	0.9283	0.7894	-1.1308	-1.4507	1.1288	-1.1167	0.8007	0.3796	-1.4441	-1.281	1.4133	-0.7911	1.2737	1.1046	1.4255	0.7274	0.7121	0.9801	1.4173	-1.4467	0.0574	0.922	-1.0469	0.8903	-1.2703	-0.1383	0.1158	-0.2322	1.1683	-1.1264	0.9388	-1.0532	-1.3358	0.695	0.2461	1.1461	-0.0441	1.0538	1.3975	-1.1391	-1.2763	0.3195	1.3769	-0.9361	0.251	-1.2828	-1.2486
ZNF664	1.4851	-0.6921	1.3336	-0.6721	-0.9896	0.1041	0.8282	0.0418	-0.9288	-1.433	0.9256	-1.3052	1.0787	-1.0872	1.1931	0.8459	1.4431	1.5733	-1.2325	1.2011	1.4891	-1.4165	1.454	1.0237	-0.8315	0.8979	-1.4466	-1.3709	0.9057	-1.4094	-0.7824	-0.0119	1.1398	-1.2587	-1.5573	-0.674	-1.2522	1.3578	0.6189	-1.1591	1.5983	-0.0527	0.873	0.9315	-0.6179	1.3555	0.8903	-1.4853	-1.0073
ZNF665	1.4141	1.2228	1.4648	1.1016	-0.7187	1.2498	0.2121	0.7218	1.0821	-1.4346	0.1137	-1.5994	0.75	-1.0623	1.0679	-1.4732	1.3571	1.3345	-0.1834	1.0029	1.2924	-1.42	0.1469	0.7413	1.2781	1.4473	-1.3562	-1.4158	1.3886	0.1917	1.4916	0.2161	-0.8282	-1.3484	-1.5786	-1.1141	-1.3503	1.3636	1.0627	-1.1067	1.5292	0.9688	1.1127	0.2959	-0.8781	1.0606	1.3171	-1.5203	-0.529
ZNF676	1.4947	0.1954	0.0195	0.7584	0.0026	1.3571	-0.7173	0.9528	-1.1195	-1.4995	1.387	-1.2606	-1.0538	-0.1588	1.259	-0.9302	1.4986	1.6156	0.0798	1.1707	1.4295	-1.4894	0.784	-0.2377	-0.1124	0.1129	-1.2286	-1.4495	1.5618	-1.0076	-0.0819	-1.3882	-0.709	-1.3298	-1.4638	0.8026	-1.2717	1.5392	1.448	-1.4097	1.5847	1.1152	1.3103	-0.6086	-0.8628	1.3894	1.5526	-1.3098	-0.0226
ZNF687	0.1628	-1.5468	0.23	-0.8134	-0.0703	-1.5646	1.4089	-1.1721	-0.0001	1.4606	-1.5094	1.2663	0.1661	0.9139	-1.2606	1.3444	1.1089	-0.1985	0.9399	-1.4486	0.6389	0.9294	-0.7802	-1.4466	-1.492	-0.7619	-1.1941	-1.0523	-1.4179	0.8144	-0.8339	-1.25	-0.0043	1.1091	1.3163	1.2373	1.4985	-1.2261	-1.3006	1.1842	0.0283	-1.5333	-1.5752	1.5829	1.3732	-1.0559	1.1448	1.075	0.2969
ZNF688	0.964	1.4323	-0.57	0.6157	-0.8984	1.5225	-1.3672	1.4134	-0.9743	-1.3498	1.6182	-1.4183	-0.8352	-0.9514	1.0801	-1.5269	-0.9226	1.1374	-0.7155	1.5076	0.5572	-0.1002	0.3417	0.9334	1.4155	0.5931	-0.6244	1.0829	0.9384	0.4939	0.0637	1.1025	-1.1582	-1.0111	-0.9768	-1.4256	-1.5306	1.1357	1.2985	-0.9814	0.8116	1.4521	1.4625	-1.5544	-1.2667	1.4272	0.8398	-0.837	0.5374
ZNF691	0.0075	-0.6075	-1.4472	-0.0321	-0.1182	1.4073	-0.1459	1.2057	-0.9931	0.6824	1.2584	0.6393	-1.2729	1.2945	-0.7822	-1.2315	-1.4322	-1.1936	1.3573	-0.7068	-1.2478	1.2745	-0.8232	-1.1877	0.9933	-1.4313	1.4642	1.522	0.5045	1.323	-0.3608	-0.7859	-1.3066	1.4427	1.4541	-0.3686	-0.9671	-1.0701	1.0223	0.7006	-1.4756	1.185	0.7676	-1.37	0.2313	0.0327	-0.9677	1.3486	1.4414
ZNF692	-1.1113	1.3692	-1.4528	-1.3216	0.1518	1.3265	-0.7767	1.1502	1.2347	1.0155	-0.801	0.1754	-1.1125	0.1366	0.9502	-0.7385	-1.1563	-1.1735	1.2806	0.636	-1.4052	1.4629	-1.4343	-0.9229	1.4427	-0.1106	1.5717	1.4946	0.4568	1.2902	-0.7159	0.5832	-1.5111	0.9865	0.3291	-1.3167	0.8829	-0.8913	1.3233	0.2291	-1.4207	1.5462	-0.7507	-0.7969	0.7569	-1.2472	0.0321	0.3443	-0.9131
ZNF699	1.197	-0.917	1.5099	0.0274	0.015	-1.376	1.0835	-0.9437	0.7662	0.5419	-1.3403	-1.2438	1.4704	-0.9154	1.1205	0.6721	1.374	1.145	0.5479	-0.2847	1.4221	-1.2762	0.5446	0.6698	-0.832	1.47	-1.3706	-1.5005	-0.7821	-1.3903	0.848	-0.6983	0.2981	-1.4131	-1.4529	0.9819	-0.0094	0.8152	-1.0255	-0.972	1.4092	-1.0307	0.0206	1.3744	0.8062	-0.0612	0.8137	-1.4057	-1.0695
ZNF711	-1.5297	1.0252	1.3479	-0.9612	1.4726	-1.3128	-1.5108	1.0881	1.6294	1.5016	-1.4487	0.6946	1.2787	-1.4842	-1.0471	1.0662	-1.4701	-1.5765	-0.1594	-1.4902	-1.5465	1.4295	-1.1193	-1.1198	1.1415	1.4701	1.3144	1.3361	-1.5763	0.8803	0.1589	1.6068	-1.0723	1.3042	1.2413	-1.1012	1.543	-1.6194	-1.5703	1.4878	-1.6761	-1.1817	-1.5073	1.5622	0.0008	-1.6504	-1.6137	1.2642	-1.5789
ZNF718	0.2963	-0.8468	1.4227	0.8039	-0.3466	-1.2303	0.9182	-0.0701	-1.1916	-0.866	-0.9376	-1.3065	1.1828	-1.1688	1.2412	-1.0478	1.5212	1.326	-0.9932	1.0879	0.4823	-1.3503	1.0715	1.2828	0.1439	1.399	-1.3518	-1.3437	0.764	-1.3768	1.4422	0.1689	1.1348	-1.41	-1.4254	1.2594	-0.2247	1.0848	0.5525	-0.927	1.4225	-0.3588	0.8257	0.7487	0.148	-0.3224	1.0548	-1.383	-1.2638
ZNF721	-0.7515	1.0722	1.163	0.8353	-0.4601	0.7297	-1.0427	1.3019	-1.0259	-1.2699	1.1031	-0.8942	0.165	-1.3161	1.4467	-1.3586	0.9024	1.2819	-0.7673	1.4359	-1.0636	-1.2066	1.276	1.5085	1.4391	1.0399	0.6657	0.6919	1.0696	-0.6614	1.2077	1.2036	1.0972	-1.0632	-1.4002	-1.1332	-1.4168	1.0396	1.2721	-1.0601	1.2974	1.0404	1.0726	-1.3809	0.7855	-0.1075	-0.6969	-1.4016	-1.3902
ZNF727	1.3783	0.1062	1.2547	-0.5464	0.0267	1.0765	0.766	0.1001	-0.1894	-1.2692	0.5534	-1.4242	0.7387	-1.2455	1.3575	-1.0771	1.4715	1.4569	-0.7085	0.1135	1.235	-1.433	-0.1876	-0.8117	-0.7424	1.3301	-1.3388	-1.3767	1.3611	-1.4138	0.9729	-1.1348	-1.0419	-1.477	-1.5649	1.2304	-1.328	1.4414	1.4373	-1.1962	1.5485	0.7229	1.2595	1.3192	0.7762	0.9271	1.4416	-1.5485	0.2456
ZNF728	1.548	0.0096	1.0058	-0.8859	-1.0149	-0.0145	0.8052	0.7218	0.1303	-1.4821	1.0751	-1.1532	0.9315	-0.7846	0.7595	-1.1404	1.6483	1.6476	-0.7421	0.2205	1.5638	-1.4507	0.3909	-0.0345	-0.8359	-0.7541	-1.4341	-1.4626	1.479	-1.4045	-1.0462	-1.2078	1.2023	-0.9964	-1.4989	0.6847	-1.2547	1.4976	1.2875	-1.1585	1.6519	1.0583	1.3776	1.3561	-0.8519	1.0531	1.5908	-1.5687	-0.1821
ZNF747	1.3798	1.0551	0.9011	-0.907	0.0691	1.5557	-1.3048	1.2815	-1.1229	-1.3827	1.4978	-1.1788	-0.8155	-1.3365	0.9616	-1.4397	-0.2723	1.3483	-0.9427	1.4528	1.2329	-0.6742	-0.7012	1.0416	1.1904	0.1487	1.1346	1.1097	-0.4073	-0.8661	-0.8196	1.3444	-1.2647	-0.2479	-1.0729	-1.2147	-1.4735	0.7683	0.068	0.0027	1.2446	1.3166	1.2899	-1.2218	-1.1389	1.2676	-1.1031	-1.0192	-0.9927
ZNF764	1.5693	1.0245	-0.0553	-0.965	-1.2157	1.5664	-0.9887	0.9148	-1.4174	-1.2328	1.4524	-1.0003	-0.0793	-1.2401	0.9679	-1.5582	1.0326	1.4436	-0.7129	1.4487	1.4902	-0.6368	-0.2507	0.1308	1.2196	0.6355	1.2366	-0.7322	1.199	-0.1363	0.7917	-1.0808	-1.4695	0.7194	-1.2496	-1.4565	-1.3432	0.961	1.1264	-1.358	1.4949	1.5868	1.5725	-1.3663	-0.7582	1.5569	1.4424	-1.1046	-0.8469
ZNF770	1.1422	-1.2693	1.3886	0.9191	-0.9325	-1.4317	1.3381	-0.9207	-0.7349	-0.7401	-1.2964	-1.0387	1.3404	0.037	0.4964	1.1782	1.3404	1.2983	-1.3014	-0.7382	1.2864	-1.4164	1.0884	0.7635	-1.2645	1.0671	-1.4924	-1.2493	-0.9976	-1.1745	1.0284	-0.5789	1.4385	-0.7883	-1.437	1.2249	-0.1559	0.6703	-0.987	-0.0006	1.3143	-1.4092	-1.1295	1.146	1.4246	-0.5594	-0.0936	-1.4193	-0.8668
ZNF771	0.1104	1.2239	1.1798	0.9048	0.997	1.3136	-1.3672	1.425	-1.1587	-1.3154	1.1017	-1.3794	1.2251	-1.4461	1.4632	-1.5057	0.0167	1.3127	-1.1252	1.4764	-0.1014	-0.0497	-0.8411	1.4175	1.5416	1.0833	0.0558	-0.9267	0.9506	-1.3157	-0.0338	1.3449	-1.2331	-0.8289	-1.3048	-0.8412	-1.4022	1.3516	0.9475	-1.2734	1.181	1.2719	1.3678	-1.3664	-1.2981	0.9095	1.018	-1.0627	-1.2938
ZNF787	-1.5639	1.1407	-0.8917	0.8629	1.4379	1.1246	-1.5239	1.0214	1.1018	1.2897	-0.7586	1.5058	-0.7166	-1.1072	-0.7773	-0.957	-1.5102	-1.5664	0.9676	1.0415	-1.5673	1.3487	-1.4281	1.1252	1.4073	-0.8125	1.5906	0.9299	-0.1651	0.9937	-0.4475	1.2898	-1.4716	0.9901	1.4698	-0.6582	0.9728	-1.3049	-0.8124	-0.8926	-1.5038	0.8586	-0.1056	-1.2184	-1.3032	-1.3178	-1.1062	1.4852	-1.3677
ZNF800	-0.5876	1.1773	1.4092	1.1013	-0.8158	-0.6235	-0.4925	0.9429	0.8422	-1.0668	-0.0269	-1.4082	1.3086	-1.0963	-0.9047	-0.7797	1.2412	0.9299	-1.2076	1.0752	0.6542	-1.4228	1.1449	1.3325	0.8791	1.3126	-1.369	-1.2631	1.0362	-0.7979	1.2725	0.6784	1.1572	-1.4202	-1.6097	0.9618	-1.4127	0.0092	-0.0511	-1.2107	1.3492	-0.9645	-0.7198	0.8942	1.1022	0.905	0.7946	-1.4734	-0.9351
ZNF81	1.5252	-0.6192	1.4017	-0.1448	-1.2741	0.7426	1.1027	0.2387	1.0087	-1.1513	-0.7565	-1.5405	1.3742	-1.3286	0.0765	-0.7046	1.5766	1.4924	-0.917	0.706	1.5257	-1.3309	0.6701	-0.1019	0.5419	1.4574	-1.2795	-1.4695	0.8217	-0.8737	1.0448	0.0857	0.1066	-0.9184	-1.6514	0.9189	-1.422	0.0044	-0.6605	-1.2377	1.532	-0.7623	-0.8708	1.3264	0.8342	1.1672	1.329	-1.591	-0.9019
ZNF835	1.1019	1.4323	1.4786	-1.1354	-1.1977	1.2286	1.2638	0.9534	-0.9537	-1.6465	0.2507	-1.6046	1.2715	0.938	1.098	-1.6955	0.2205	0.8359	0.3237	1.3007	0.1363	-1.6072	1.0644	1.3325	0.1516	0.7726	-1.4396	-1.1255	1.6124	-1.0315	0.0391	-1.0789	-0.2136	0.2198	-1.5726	-0.2745	-1.5774	1.5678	1.3646	-1.3289	1.5103	-0.0858	1.5491	0.0595	-0.2593	-0.1413	1.5832	-1.6054	1.2695
ZNF84	1.5429	1.4544	-0.5876	-1.2126	-1.1613	1.4938	-0.6622	1.2804	-0.1521	-1.5097	1.0499	-1.4504	1.0956	-1.0501	1.1977	-1.219	1.2603	1.4159	1.0778	1.5103	1.4776	-0.9971	0.8992	1.3073	1.3679	0.2744	0.9646	-0.8039	1.46	-0.6166	-1.0783	-0.855	-0.8428	-1.3216	-1.5939	-1.3042	-1.3226	0.9751	1.3712	-1.4107	1.4487	1.4696	0.8505	-0.6864	-0.7434	1.382	1.0105	-1.5252	-0.9916
ZNF852	1.4655	-0.331	1.3702	-0.8624	-1.3495	0.7778	1.4303	-0.8949	-0.851	-1.3729	-0.4457	-1.5515	1.259	0.0085	1.0178	0.641	1.4988	1.3621	-0.7518	0.7098	1.48	-1.3979	1.1413	-0.7228	-1.0511	0.6157	-1.3711	-0.9208	1.3257	0.8197	0.8903	-1.2538	0.6342	-1.3001	-1.5492	-1.1011	-1.1727	1.4798	0.7595	0.2231	1.5453	-0.7389	0.6822	1.2125	1.3866	1.0558	1.4237	-1.3614	0.8573
ZNF888	1.307	0.6616	0.9478	0.649	-0.3551	-1.1507	1.2902	-0.0234	1.1401	-0.8093	-1.3949	-1.1768	0.4068	-1.1798	1.2456	0.0835	1.3997	0.9724	0.6659	-0.6386	1.2707	-0.8378	-0.9283	0.7595	0.0523	1.3352	-1.3359	-1.4551	0.9558	-0.4503	1.3598	-1.2534	-0.9824	-1.3552	-1.4361	0.5862	-0.6685	1.1671	0.3352	-1.3366	1.3242	0.7968	1.0746	0.867	1.0803	-0.8065	1.3683	-1.434	-0.8575
ZNF93	-1.4849	-0.0224	-0.1025	1.5554	1.6704	-1.1678	-1.1511	-1.1928	0.2968	1.4907	-1.6295	1.5822	1.2178	-1.4738	-0.1957	1.2546	-1.4271	-1.4209	1.4566	-0.0252	-0.9705	1.3471	-1.5014	0.4568	1.3962	0.4087	1.5122	-1.583	-1.3038	-1.1504	1.4398	1.1469	-0.8742	0.005	1.4032	1.5177	1.5926	-1.5397	-1.4108	-1.4655	-1.0866	0.3521	-1.2015	-1.1269	-1.5757	-0.9478	-1.3324	1.5391	-1.4239
ZSCAN18	0.1274	1.4346	1.4397	0.9163	1.1161	1.372	-1.1912	-0.9685	0.8461	-1.5559	0.7497	-1.4597	0.7692	-0.1894	1.4646	-1.5939	-0.6487	0.7837	0.1544	1.2108	0.8369	-1.4941	-0.9184	0.7015	1.3978	1.223	-0.6928	-1.2509	1.4617	-1.1038	1.0245	-0.7769	-1.3856	1.0647	-1.4318	0.595	-1.456	1.5251	1.4633	-0.9964	1.3404	1.2079	1.5144	0.1228	-1.3835	-0.0628	1.4693	-1.3552	-0.2716
ZSCAN21	-1.5337	0.6039	1.4227	1.4092	1.1766	-1.4903	-0.5782	-0.6945	1.3208	1.2681	-1.5171	0.8539	1.5026	-0.6788	-1.3471	1.3149	-1.2641	-1.5613	-0.0283	-0.8837	-1.557	0.8213	0.6343	0.8513	1.0641	1.2022	0.6135	0.9587	-1.5505	0.956	1.3509	1.5376	1.2477	-0.1963	0.7997	0.1305	0.8494	-1.3404	-1.4074	1.2727	-1.5431	-1.4488	-1.564	-0.1103	1.1277	-1.5421	-1.4129	1.083	-1.222
ZSCAN23	1.221	-0.9785	1.1265	-0.1183	-1.0503	-1.1535	1.3313	-1.1421	0.6748	1.0808	-1.3584	-1.3482	1.4202	-0.9771	1.2903	1.3078	1.5327	1.1824	0.6435	-0.0859	1.3283	-1.2376	-0.9845	0.4732	-1.1972	1.2821	-1.3587	-1.3662	0.9164	-1.3595	1.3959	-0.9402	0.3074	-1.1686	-1.3779	1.0438	0.8811	0.8265	0.9175	-0.137	1.3905	0.5461	-0.1267	1.3078	1.1339	-0.469	1.32	-1.4559	-1.1979
ZSCAN32	1.4146	0.7845	1.5274	0.8378	-0.708	0.0465	0.8491	0.5207	-1.1285	-1.128	-0.7774	-1.4102	1.0945	-1.2157	1.1034	-0.7645	1.2812	1.4136	-1.3002	1.0956	1.4244	-1.3873	0.2716	1.085	1.0402	1.4607	-1.3664	-1.303	-1.0554	-1.0663	1.2517	1.1664	0.9364	-1.4153	-1.5954	-0.8229	-1.2278	0.8674	-0.9324	-1.0845	1.4502	-0.2045	-0.4485	-0.5871	1.1822	0.912	-0.6307	-1.5113	-1.2356
ZXDA	1.5084	-0.7973	1.3202	-0.5133	-1.4139	-0.9481	1.4341	-0.5755	-1.2601	-1.2881	0.6409	-1.4474	1.3687	-0.0215	0.684	-0.0835	1.4911	1.5593	-0.8297	0.7192	1.5551	-1.4782	1.3491	0.9364	-1.168	0.7855	-1.4872	-1.3775	1.0841	-1.2393	0.9544	-0.9378	1.3986	-1.2805	-1.5318	-0.5845	-1.2797	1.1973	-0.055	-0.7688	1.6144	-0.9405	1.0932	1.031	0.7004	1.3159	1.2921	-1.5187	0.9963
ZXDB	1.2615	-0.5151	1.5057	1.2654	-0.9096	-0.866	-0.1239	-0.6427	-0.6604	-1.3558	-0.0078	-1.4912	1.4269	-1.1952	1.0024	0.0496	1.3629	1.379	-0.7883	1.0267	1.3146	-1.5091	1.3551	1.3224	-0.7684	1.307	-1.5344	-1.4019	1.0371	-1.342	1.3079	-0.0335	1.3454	-1.0812	-1.552	0.5657	-1.3614	1.073	-0.3914	-0.7479	1.4773	-1.1708	0.7241	-0.741	0.1114	0.7029	1.0394	-1.4835	-1.114
[truncated: 29 more columns]

## Sheet: ENSAT
Regulons	GSM1196511	GSM1196512	GSM1196513	GSM1196514	GSM1196515	GSM1196516	GSM1196517	GSM1196518	GSM1196519	GSM1196520	GSM1196521	GSM1196522	GSM1196523	GSM1196524	GSM1196525	GSM1196526	GSM1196527	GSM1196528	GSM1196529	GSM1196530	GSM1196531	GSM1196532	GSM1196533	GSM1196534	GSM1196535	GSM1196536	GSM1196537	GSM1196538	GSM1196539	GSM1196540	GSM1196541	GSM1196542	GSM1196543	GSM1196544	GSM1196545	GSM1196546	GSM1196547	GSM1196548	GSM1196549	GSM1196550	GSM1196551	GSM1196552	GSM1196553	GSM1196554
AEBP2	1.1642	-0.1148	6e-04	-0.8807	-1.4386	-0.9735	0.0726	0.0679	1.1891	-0.188	-0.0379	-1.3661	1.3868	0.815	-0.05	0.7896	0.1512	-0.6848	0.0177	-1.1133	1.3919	-1.2512	-0.8475	-0.9698	-1.0357	1.2913	0.7123	0.0229	-1.3414	0.063	-0.3906	0.8314	-0.955	0.0961	-1.2782	1.2543	0.946	0.5676	0.752	0.6893	0.21	-0.7062	1.2697	0.9812
AHR	1.4531	-0.0433	1.3757	-0.9711	0.106	0.8544	-1.453	-1.2482	-0.1351	-1.1282	-0.7584	-0.7872	1.0891	-0.2119	1.1969	0.0745	1.1802	0.8067	-0.0507	-1.0013	0.1023	-0.1767	-1.2988	-1.1884	-1.358	1.3661	0.2147	0.3304	-0.3658	-0.8623	-1.4009	0.0633	0.2351	1.2057	-1.3768	1.2563	1.4414	-0.9672	-0.9118	0.8148	-1.0494	-1.0727	1.1009	1.5501
AKAP8L	-0.79	-0.1563	-0.674	0.8187	0.5617	0.61	1.2899	-0.0325	0.6423	1.0648	0.9914	0.0478	0.1547	0.903	-1.3341	0.779	-0.8503	0.177	-0.8799	0.7544	-0.9715	-1.0046	1.0408	-1.1956	0.8552	-0.2248	0.0239	-0.034	0.7762	1.267	0.0891	-0.4685	-0.9207	-0.1632	0.8529	-0.7885	-0.1621	0.7952	-0.6672	-0.0076	0.1345	0.0418	0.0164	-1.2848
ANKZF1	-1.2661	-0.9488	1.0327	1.0448	-0.9119	1.0715	1.1721	0.1346	0.0565	0.697	1.3314	0.2335	-0.1401	-0.1481	-1.1098	0.1958	-0.3074	1.0604	-1.0852	0.1089	-1.1915	-0.408	1.3695	-0.1398	1.0148	-0.719	-1.0984	-0.0729	0.7613	0.6883	1.162	-0.7212	0.9556	-1.0808	1.3486	-1.2009	0.227	0.7658	-0.6876	-1.0793	-0.1725	0.0944	0.1155	-1.2652
AR	1.3711	0.0046	-0.0793	-0.5676	-1.0577	0.1043	-1.0755	-0.6448	0.6567	-0.0226	-0.9229	-1.1463	1.1669	0.6957	1.2013	1.0429	0.7893	-0.1496	0.62	-0.6863	0.6163	-0.2344	-1.2541	-1.0164	-1.1344	1.2171	0.6721	0.0564	-1.145	0.0493	-1.356	-0.1134	-0.7333	1.1408	-1.2665	1.0588	1.3193	0.072	-0.0992	-0.0976	0.2427	-0.6754	1.2867	1.323
ARID3C	1.0231	0.2626	-0.9804	-0.8677	1.1957	0.0457	0.6432	0.0651	0.8591	-1.0137	-1.4237	0.1614	0.2921	1.2776	0.1835	0.7311	-0.8526	-0.9779	-0.0251	-0.0894	-0.1603	-0.0286	-1.0371	-1.2191	-0.0348	0.9777	1.3466	0.2053	0.8566	0.8224	-1.2067	-0.9125	-1.0734	1.4388	-1.3997	0.0919	0.0249	1.1209	0.5793	1.1886	0.5661	-0.9846	0.084	0.8118
ARNTL	-1.5944	-0.592	-0.7751	0.9658	0.672	1.1607	0.0799	-1.1759	-1.2357	0.8012	0.9737	0.8453	-1.5977	0.6661	-1.3077	0.8041	1.1154	0.9688	-0.7811	0.8815	-1.3717	1.0191	1.0611	0.8183	1.1898	-0.8338	-1.2185	-1.1648	1.1862	1.0829	0.9519	-1.1504	1.0582	0.8069	1.3143	0.8903	-0.9848	0.103	-1.3544	-1.0112	0.1322	1.1694	1.2498	-1.3328
ATF2	-0.9435	-0.3325	-0.3087	1.0451	0.1073	1.1176	-1.064	-1.3614	-1.38	1.2723	1.5243	-0.125	-1.3292	-1.3173	-0.8874	-0.9433	0.1334	1.0105	-1.1988	-0.7582	0.6737	1.1515	1.5452	1.0887	0.143	-1.0023	-1.0817	-1.1303	0.9826	-1.0084	1.4854	-0.2083	1.1394	-1.2234	1.4806	-0.0129	-1.0534	-0.8201	-1.0575	-1.1617	0.4147	1.4711	-1.1132	-1.0075
ATF4	-0.5147	-0.2126	-1.1805	0.6497	0.4655	-0.3769	-0.9788	-1.2964	-1.4072	0.9839	1.2601	0.826	-0.8638	0.0524	0.0087	0.7297	0.7718	1.2026	-0.0316	0.6034	-1.2565	-0.9078	1.3833	0.6035	0.3328	-1.3987	-0.7758	0.253	1.4367	0.6962	1.0771	-1.3664	0.8213	-0.5733	1.4111	-0.2465	-1.3482	-0.1607	-0.2488	-0.2074	0.1956	1.0434	-0.8079	-1.1199
ATF5	-0.7296	-0.935	-0.8694	1.0981	0.7518	0.9658	-0.7249	-0.7735	0.5809	0.7438	0.9905	0.9504	-1.1121	1.0643	-1.3267	1.0496	0.9338	0.6804	-1.219	-0.7841	-1.3473	0.1174	0.9829	-1.3808	0.9062	-0.6326	-0.6418	-0.8003	1.1875	1.1311	0.6776	-1.0463	1.0496	1.0084	1.248	0.6322	-0.9615	1.2018	-1.225	-1.0181	0.2042	0.8965	-0.1286	-1.1837
ATMIN	0.6684	1.2435	-0.604	-1.0937	0.9492	0.8371	0.7358	0.3375	1.2368	-1.2617	-1.2348	-0.6828	1.0843	1.0955	1.2336	-0.8395	-1.1793	-1.4165	0.9319	0.7365	0.9038	-0.0568	-1.2963	-0.9409	-1.345	1.2946	0.9025	-0.0879	-0.7336	0.7993	-1.3632	0.8852	-1.2647	1.2157	-1.1174	0.744	0.8736	0.1393	0.9796	1.2778	-0.3429	-0.9437	-0.5814	1.0733
BARX1	-0.8766	-1.1513	-0.9722	1.3318	-0.8269	0.0519	0.1512	-0.8038	-0.7793	1.3622	1.3578	0.5443	-1.1943	1.2522	-1.1359	1.1103	-0.0147	-0.8584	-1.1455	-0.556	-1.2632	-0.2136	1.5074	-1.2787	1.2567	-0.813	-0.4194	-0.2355	0.7497	1.4637	1.1514	-1.088	0.9833	0.0271	1.1007	0.7135	-1.077	0.8298	-1.236	-1.162	1.2076	1.1742	0.1135	-1.1871
BATF2	0.9147	1.0596	1.2567	-0.9441	0.1539	0.0131	-0.17	0.6618	-0.0758	-0.6091	-0.8844	-0.431	-0.1274	-1.1592	1.349	-0.4063	0.4277	0.1275	0.9732	-0.8404	-0.0858	-0.4439	-1.1819	1.3525	-1.0635	0.6828	0.6195	1.0855	-1.2361	-1.3656	-0.7317	0.67	0.3698	0.7917	-0.0254	0.7742	1.0176	-1.1872	0.0887	0.9495	-0.1552	-0.6619	0.124	1.3102
BBX	1.0372	-0.2286	1.2019	0.0255	-0.9472	-0.0442	-0.8302	-0.9999	-0.1891	0.3617	0.6074	-1.0547	-0.4882	-0.7535	-0.7687	1.0286	1.197	1.1978	-0.6745	-0.7824	0.0675	0.346	-0.878	0.8623	-1.109	1.0714	-1.0518	-0.9027	-1.1318	-0.7457	-1.0131	-0.0673	0.8728	0.1356	-0.1219	0.9715	1.4439	-0.8488	-1.1113	-0.8523	0.0015	-0.0095	1.3715	0.232
BCL11A	-1.1682	-0.8957	-1.2761	0.98	-0.7689	0.7249	0.106	-0.884	0.7348	1.2536	0.9492	0.7525	-0.9989	1.0179	-1.3592	1.1931	-0.2277	-0.8588	-0.8782	0.1415	-1.1699	-0.1698	1.0791	-1.3174	1.1156	0.6345	-0.5526	-0.5532	0.9484	1.3513	1.0518	-0.9133	0.1487	0.978	1.0751	0.8702	-1.2116	1.2621	-1.1698	-1.1196	1.1436	1.1337	0.8391	-1.2682
BHLHE22	1.258	1.201	-0.7329	-0.9632	-1.0279	-1.0271	-0.0407	1.2212	0.925	-1.0808	-1.2795	-0.2529	1.1895	-0.9546	1.5104	-0.0653	-0.8648	-0.8257	1.1717	-0.8687	1.103	0.3881	-1.4961	1.416	-1.2549	0.5193	1.0172	0.265	-1.1934	-1.1238	-1.3	0.9377	-0.7606	0.0978	-1.1723	4e-04	1.0408	-1.0646	1.2679	1.1358	-0.5458	-0.8692	0.0971	1.408
CAMTA1	-1.3152	0.0884	-0.811	0.7414	0.6942	0.5083	0.9448	-0.6589	-0.8864	0.8314	0.8735	1.0269	-0.4268	0.0016	-1.0024	-0.8119	-0.8621	0.5832	-0.5466	0.9281	-0.758	-0.5175	0.9906	0.1554	1.3387	-1.0216	-0.5133	0.0264	1.0999	0.6035	1.304	0.5265	-0.031	-0.7543	0.7351	-1.0602	-1.0668	0.8841	-0.2998	-0.667	0.1542	0.8954	-0.7671	-1.2815
CASZ1	-1.4304	-0.3234	-0.9769	1.1789	0.9014	0.9885	-0.9393	-1.0346	-1.1048	1.385	1.467	0.9171	-1.4744	0.7167	-1.385	0.9186	1.2348	0.3585	-0.2964	-0.1742	-1.0629	0.9867	1.3579	-0.9676	1.2019	-0.8389	-1.0382	-1.2155	1.1608	1.273	1.6438	-1.3317	1.0688	-0.7604	1.3408	0.1463	-1.2076	0.2653	-1.3408	-1.2558	1.0832	1.2928	-0.0226	-1.5397
CBX2	-0.9957	-0.9875	-0.7469	1.1031	0.1078	0.1398	-0.7852	-0.9486	-1.0352	1.2877	1.2265	0.6847	-1.1797	0.9486	-1.0518	0.9495	-0.8026	-0.1112	-1.107	0.8809	-1.1443	0.5246	1.459	-0.9381	1.173	-0.9487	-0.2023	-0.63	1.0672	1.0844	1.1668	-1.066	0.9514	-0.5477	1.1412	0.0599	-1.2364	0.8809	-0.9552	-0.8997	1.1356	1.3446	-0.9303	-1.2311
CCDC17	-1.332	-0.8612	0.0559	0.8784	0.1776	1.0687	-0.2211	-1.0926	-1.0128	1.2216	1.2391	0.8435	-1.2278	-0.0136	-1.1161	0.4969	0.155	0.7009	-0.9393	0.6834	-1.1335	0.6919	1.2507	0.695	0.9439	-0.0746	-0.235	0.0033	0.9392	0.8956	0.9425	-0.8837	0.9251	0.0514	1.0284	-0.1127	-0.129	0.7235	-1.3439	-0.9466	0.9937	1.2443	-0.6176	-1.2519
CEBPZ	-1.3186	-0.0754	-0.465	0.8891	1.0331	0.8289	-0.5016	-0.7114	-0.704	0.9155	1.0821	0.9092	-1.3842	0.6188	-1.3528	0.0385	1.1269	0.8278	0.0882	0.6446	-0.9735	0.952	1.2722	-0.8527	1.0959	-1.0745	-0.9406	-0.8759	1.1274	0.7285	1.1195	-0.8187	0.6802	-0.7011	1.3523	0.5026	-1.2792	0.139	-1.1459	-0.9443	-0.0458	0.6961	0.1859	-1.3169
CENPA	-1.4111	-1.3653	-1.3525	1.3263	-0.3208	-0.1298	0.3532	-0.9076	-0.4124	1.0108	0.2441	1.4835	-1.1199	1.0366	-1.4227	1.0049	-1.366	-0.9615	-0.9085	1.3043	-0.3684	-0.6637	1.5198	-1.4289	1.574	-0.9678	-0.043	0.0897	1.5437	1.5574	0.815	-1.2076	1.2319	-0.1839	1.2486	-1.0449	-1.3559	1.462	-1.2718	-1.2861	1.1618	1.4361	-1.2348	-1.3939
CENPX	-1.0422	-0.9039	0.6427	0.7179	0.8559	-0.5968	-0.9151	-0.0706	-1.189	1.2221	0.8004	0.7688	-0.5055	0.7499	0.4973	0.0547	-0.0799	0.3249	0.2569	0.0445	-0.4211	-0.5835	1.3015	0.0254	1.185	-1.4629	-0.8962	0.1995	1.1895	0.8747	0.9362	-0.7166	0.8549	-0.9639	1.1978	-1.3003	-1.0955	0.6502	0.1002	-0.9877	0.8278	0.7638	-1.2481	-1.1181
CIC	0.7547	-0.9891	-1.4509	0.9424	-0.5401	0.7094	0.0062	-0.8091	0.841	1.0458	1.2826	-0.8971	-0.564	0.9369	-1.3647	0.2407	-0.7937	-0.5773	-1.3334	1.0276	0.4729	-0.859	1.2663	-1.3192	0.781	0.3795	0.0696	-1.1442	1.1236	1.357	1.168	-0.9035	-0.2208	-0.8219	0.8801	0.394	-1.2169	1.2931	-0.2594	-0.0705	0.7478	0.9784	0.0581	-1.2263
CREB3	-1.0058	-1.0322	0.1241	1.2571	1.0599	1.3307	-0.7734	-0.4154	0.1285	0.6626	0.7212	0.7911	-1.0151	1.3949	-0.9658	-0.8397	0.0053	0.1215	-1.1678	1.2205	-1.2887	-0.1186	0.7334	-1.1172	0.9443	-0.2763	0.0172	-0.2667	1.0439	1.2929	0.6857	-0.3436	-0.1936	0.164	0.9725	0.2377	-0.578	1.1344	-1.2072	-0.7999	-0.7774	0.6142	-0.0582	-1.319
CREB3L1	1.3311	0.9868	1.2092	-1.2512	0.7086	-0.7094	-1.1364	1.1293	0.9644	-1.333	-1.4529	-0.6168	1.2128	-0.5249	1.2732	-0.1413	0.1231	-0.5133	0.9593	-0.9789	0.1338	-0.6985	-1.4197	-0.8484	-1.2137	1.0171	0.84	0.806	-0.8955	-1.1165	-1.5194	0.747	0.9971	0.895	-1.2476	0.8588	1.3234	-0.7343	0.9553	0.2622	-0.2999	-1.3068	-0.0149	1.4703
CREB3L2	1.3234	-0.6173	-0.171	-0.8062	-0.7615	-0.8378	-0.6325	-0.7988	0.7781	-0.9168	-1.013	-0.3265	0.6383	-0.0817	0.9482	0.1644	-0.4049	-0.2235	0.0676	-0.5152	0.7305	-0.0858	-1.2261	0.6641	-1.0289	0.9489	0.1628	-0.325	0.0487	0.5641	-1.2791	-0.8325	0.5391	0.9341	-1.1258	0.896	0.8699	0.7714	-0.5912	0.8894	0.714	-0.0619	1.0786	1.32
CREB3L3	1.2906	1.3579	0.1614	-1.2457	0.063	-0.016	1.2277	1.253	1.0775	-1.422	-1.4672	-1.0665	1.2799	-0.7795	1.6139	-1.0919	-1.1356	-0.3479	1.1845	0.1797	1.3615	-1.1709	-1.5429	1.5469	-1.323	-0.2231	1.1719	0.8214	-1.2232	-1.3499	-1.351	1.4924	-0.9527	-0.5563	-1.4885	-0.1926	0.2743	-0.9978	1.5934	1.3948	-1.1336	-1.4834	-1.1267	1.2494
CREM	-1.1008	-0.1803	-0.2029	0.2832	0.661	1.1607	-0.0604	-1.0248	-0.9493	1.2638	1.1592	0.8828	-1.3427	0.8657	-1.3006	0.2897	1.097	1.1779	-1.0426	-1.2698	-1.2178	1.0732	1.3397	-0.3534	0.864	0.3135	-1.1622	-1.1011	1.0728	0.827	1.4714	-1.3109	1.1798	1.0269	1.443	1.2187	-0.9706	-0.095	-1.2162	-1.391	0.5596	1.1417	0.6878	-1.4719
DEAF1	-1.0232	0.0069	-0.7496	0.7025	0.5914	0.9247	-0.5505	-0.2314	-1.0792	1.2854	1.233	0.5095	-1.3735	-0.1764	-0.1593	-0.3377	-0.2432	0.9374	-0.017	0.7161	-0.3003	0.504	1.365	0.919	1.0737	-1.314	-0.8938	-0.0696	0.8626	-0.0607	1.1941	-0.8961	0.336	-0.1639	1.1918	-0.8928	-1.0013	-0.7638	-0.0306	-0.8111	0.9088	1.0256	-0.9224	-1.1519
DLX4	-1.2333	-0.1893	-1.0168	1.1499	0.6277	0.2994	0.0056	0.1514	-0.7077	1.2947	1.0021	1.0037	-1.3693	0.7169	-1.3675	1.1808	0.4728	0.2673	-0.3087	-0.2275	-1.3551	1.0567	0.9451	-0.927	1.1798	-0.7069	-0.9097	-0.23	1.0382	1.4183	1.1443	-0.8489	0.9178	0.8404	1.0436	0.986	-1.1917	1.0649	-1.2472	-1.1804	1.2488	1.1159	0.4092	-1.4221
DMBX1	-1.3825	-0.2709	-1.2045	0.9157	1.1867	0.9447	-0.5392	-0.0608	0.0919	-0.8552	-0.7152	1.1936	-1.2707	1.278	-1.3001	1.1109	-0.1533	-1.0635	0.1151	0.8272	-1.3828	0.0951	0.9055	-1.3191	1.3578	-8e-04	0.5994	0.2251	1.4162	1.0689	-0.7537	-1.1928	0.9087	0.7119	1.1147	0.241	-1.2117	1.4228	-1.1994	-0.7609	0.8106	0.1315	-0.0897	-1.3249
DNMT1	-1.0313	-1.2646	-1.1913	1.2726	-0.8344	-0.1967	-0.0419	-1.0666	-0.666	0.9233	0.794	1.0483	-1.2248	0.883	-1.2816	1.0054	-1.0281	-0.9847	-1.3044	1.1135	-0.8386	-0.7075	1.2375	-1.2798	1.2881	-0.2684	0.0278	-0.2706	1.3003	1.2182	0.7709	-1.0692	1.086	-0.106	1.0062	-0.1715	-1.0211	1.4713	-1.2996	-0.1984	0.9235	1.2604	-0.3265	-0.9914
DOT1L	-1.2203	-0.785	-0.9605	1.0233	0.5566	0.8587	0.9054	-0.8691	0.0094	1.2531	1.2472	0.1865	-1.0156	0.6416	-1.3397	0.6357	-0.9452	-0.0886	-1.0408	1.0183	-0.9926	-0.4591	1.1963	-0.8345	1.1098	-0.1216	-0.048	-0.8652	1.0272	1.2436	1.1115	-0.6145	-0.504	0.012	0.7747	-0.6027	-1.0469	1.0734	-1.0339	-0.8074	0.8747	0.9259	-0.8176	-1.2853
DPF1	-0.968	-0.9317	-1.1091	1.0021	-3e-04	0.164	0.1032	-0.4275	-0.607	0.9175	1.0661	0.7751	-0.9594	0.934	-1.2142	1.0387	-0.2725	-0.7798	-0.8287	0.2861	-1.0459	-0.1244	1.3258	-1.2519	0.9601	-0.5918	-0.0517	-0.5463	1.0602	1.2468	0.9102	-0.9446	0.8266	0.5967	1.0408	0.1535	-1.1723	1.15	-1.0121	-0.9016	0.8791	1.1219	0.1166	-1.2984
DR1	-1.1487	-0.8143	-1.1288	1.2289	0.5838	-0.136	-0.5464	-1.0884	-0.638	0.9347	1.0725	1.0485	-1.3067	-0.7749	-1.0663	0.1023	-0.5977	-0.229	-0.898	0.931	-0.1624	0.4779	1.3341	0.8438	1.3825	-0.9185	-0.8409	-0.8863	1.3262	0.7466	1.3751	-0.947	0.2462	-0.8702	1.0759	-0.4875	-1.0816	0.8001	-1.1383	-0.8237	0.8179	1.2575	-0.6959	-1.0804
DZIP1	-1.0966	-0.8672	-0.992	1.1516	-1.0899	-0.1071	-1.2181	-0.8523	-0.2016	1.2749	1.5273	0.0639	-0.0733	1.1925	-1.4785	0.8702	1.2314	0.1351	-0.2948	-0.7096	-1.3499	-0.8056	1.434	-1.2536	0.8565	0.7121	-0.9628	-0.853	0.2682	1.1502	1.3018	-1.2259	0.8712	0.8301	1.2514	1.0616	-0.3063	0.7605	-1.3079	-1.343	1.251	1.2092	0.8636	-1.0324
E2F2	-1.3109	-1.1475	-1.2153	1.2807	0.0455	-0.9088	1.1152	-0.6624	-1.157	1.0383	0.828	0.9831	-0.9686	-0.0734	-1.3989	0.7956	-1.3074	-0.0877	-0.8586	1.2578	0.0572	-0.0749	1.5038	-1.0755	1.5644	-1.38	-0.2217	0.4607	1.3134	0.5166	1.2789	-0.7206	0.8914	-1.1094	0.5972	-1.2354	-1.3019	1.5678	-0.7194	-0.8454	1.4271	1.3754	-1.4783	-1.4502
E2F6	-1.4925	0.1936	-0.6564	1.0685	1.1504	0.9408	1.0004	0.0088	-0.0592	1.1662	0.8792	0.8021	-1.4195	0.6827	-1.4437	-0.2688	-0.0535	-0.6889	0.8022	0.9431	-0.3308	0.9256	1.2018	-0.6613	1.2005	-1.1038	-0.9249	-0.2038	0.2059	0.0577	1.2695	0.6135	0.1029	-0.0692	1.3427	-0.8768	-1.353	0.0304	-0.3472	-0.0155	0.0075	0.8405	-0.8247	-1.3857
E4F1	-1.1282	0.4503	-1.1363	0.2285	0.1312	0.8421	0.6791	-0.0055	-0.1403	0.8384	1.0126	0.141	-0.5332	0.9331	-0.8494	0.0075	-0.856	-0.0483	-0.5832	0.5696	-0.1197	-0.7604	1.1094	-1.2792	0.6425	-0.6489	-0.9067	-0.7519	0.9615	1.0574	0.3527	-0.7848	-0.5294	0.7326	1.0938	-0.4424	-1.0413	0.747	0.922	-0.9235	0.7125	0.8223	-0.7025	-1.0359
EBF1	0.8795	1.2147	-0.0824	-0.3329	-0.193	0.9458	1.0062	1.078	1.2553	-0.2337	-1.1823	-0.9012	0.8258	0.795	0.9822	0.1081	-1.4932	-1.3559	0.6963	0.9583	1.186	-0.9488	-1.2658	0.9712	-1.2816	1.4335	0.8794	0.1321	-1.2229	0.0046	-1.3426	1.0858	-1.0671	1.2175	-1.4918	0.2071	0.8033	-0.2384	1.3039	0.8631	-0.1794	-0.7505	-0.7338	0.904
EEA1	1.0348	0.6029	-0.7506	-0.288	-1.0115	0.0405	0.7187	0.0988	1.1981	-1.0202	-0.9363	-1.0108	1.0124	0.0073	0.4831	-0.0318	-0.9688	-1.0254	0.0574	-0.5939	1.1059	-0.0344	-1.1755	-0.8368	-0.7544	1.3547	0.9403	-0.5773	-1.0157	0.0483	-0.9699	0.1418	-0.2324	0.8624	-0.9902	0.8385	0.5268	0.474	0.7708	1.1139	-0.1879	-0.65	0.8627	1.2253
ELF1	-0.1348	0.5759	-0.3676	-0.6724	-0.8463	-0.9162	-0.9537	-0.8839	-0.6543	-0.0637	0.0402	-0.8599	0.1537	-0.9908	0.4576	-0.0013	0.8744	1.252	-0.0916	-0.9339	0.807	0.4877	-0.7429	1.3059	-0.6777	1.1316	-0.9955	-0.6834	0.1687	-0.0434	0.7116	0.0759	1.1012	-0.6622	-0.8485	0.8797	-0.1229	-0.6167	0.0086	0.8317	0.5455	0.5374	0.7397	0.7021
ELK1	-0.1004	1.0705	-0.1177	-1.2222	-0.9228	-0.7664	0.9761	1.0966	1.3809	-1.3017	-1.3086	-0.876	1.0798	1.2993	-0.5782	0.9312	-1.0952	-0.9675	1.0685	0.0436	0.7254	-0.2189	-1.1723	-1.0849	-0.6096	1.1578	0.8406	0.3163	-0.164	1.1384	-1.3446	0.9144	-1.167	0.7181	-1.3113	0.1246	-0.1164	1.1325	1.091	0.9544	-0.8078	-1.2819	0.8993	0.5123
ELK3	1.222	0.9225	0.6569	-0.9038	-0.3368	-0.2146	-1.022	0.6007	0.0411	-0.1326	-0.3237	-0.1013	0.2932	-0.7136	1.4071	-0.0251	0.6427	-0.7997	-0.7193	-0.8924	0.5325	0.1604	-0.9818	1.3362	-1.3754	1.1269	0.8663	0.106	-1.328	-1.0385	-1.0055	0.7818	0.201	0.9431	-1.4672	1.1399	0.9771	-0.6522	-0.1532	0.6623	0.8611	0.2833	0.7553	1.2777
EMX1	-1.3885	-0.7236	-0.7574	1.2015	0.9674	0.7608	0.2217	-0.2356	0.0537	0.9592	1.2787	1.0653	-1.2515	0.3165	-1.347	-0.6223	-0.9175	-0.8313	-0.8071	1.0503	-1.0031	0.8339	1.4087	-0.0905	1.155	-0.8614	-1.3317	-1.176	1.0398	1.0014	1.4446	-1.0086	0.7319	-0.8826	1.1224	-0.8149	-0.9214	1.1062	-1.1014	-0.9829	1.2449	1.0751	-0.9445	-1.5124
EN1	-1.4988	0.6242	-1.0847	0.8455	0.036	0.267	0.8235	-0.5303	0.6616	1.1466	0.8564	0.0319	-0.7589	1.2467	-1.3664	-0.0728	-0.9026	-0.2575	0.1144	-0.0267	-0.9501	0.8937	1.0552	-1.279	1.0116	0.0844	-0.021	0.0959	1.0458	1.1967	0.9617	-0.8052	-0.8925	0.1826	1.0036	-0.0893	-1.2439	1.0933	-0.3891	-1.1343	0.0977	0.6812	-0.2406	-1.4129
EOMES	1.4067	0.2013	0.1247	-1.062	-0.2101	-1.0218	0.1168	0.8123	0.6505	-0.8254	-1.1973	-0.5134	1.2923	-0.7444	1.4451	-0.6979	-0.316	-0.6577	0.2144	0.0027	0.8316	-0.7313	-1.2192	0.9128	-1.0955	0.8857	1.102	0.8778	-1.2232	-0.8386	-1.205	0.8739	-0.3237	-0.0416	-1.0987	-0.2277	1.1293	-0.8737	0.9378	1.0735	-1.099	-0.881	0.043	1.5449
ESRRG	-1.1863	-0.9096	-0.6809	0.8629	0.6872	0.6982	-0.1765	-0.8759	-0.8568	0.7331	1.1302	0.6838	-1.2795	0.8447	-1.3865	0.9947	1.4352	1.2501	0.1484	-0.9	-1.3378	0.6975	1.0857	-1.3763	1.0999	-1.1128	-1.3379	-1.0971	1.1868	0.2491	1.1976	-1.2621	0.7786	0.2425	1.3566	0.9203	-1.0932	-1.0566	-1.0137	-1.3011	1.0361	0.743	1.3505	-0.85
ETS2	0.1045	1.1074	1.0026	-1.2027	0.1504	-1.0356	-0.7556	0.8719	0.4169	-1.1673	-1.3901	0.1307	1.0213	-1.0681	1.3401	-1.2685	-0.8794	-0.1526	0.1273	0.1337	1.1324	-0.1748	-1.3197	1.3672	-1.1019	-0.0749	0.5374	1.0411	-1.2087	-1.0676	-1.3891	1.1905	-0.6786	0.8559	-1.2983	-0.9987	1.2049	-1.1015	0.9463	1.4449	-0.328	-1.2515	-0.4813	1.3926
ETV3	-1.2532	-0.2143	-1.1839	1.079	-0.7403	-0.7521	0.2728	-0.7187	-0.7529	0.7306	1.2134	1.0648	-1.3813	-0.7672	-1.3369	0.981	0.8195	0.2594	-0.9911	0.1868	-0.7319	0.1696	0.9189	0.3512	1.3423	0.0394	0.0456	-1.0058	0.9726	-0.0657	1.0756	-0.0301	0.2268	-0.9942	1.1187	0.7407	-1.3725	1.2317	-1.1146	-0.0215	0.741	1.1193	-0.8979	-1.2524
ETV4	-1.3777	-0.725	-1.172	1.1969	0.005	0.8648	-0.9496	-1.0929	-0.9471	0.7679	0.7921	1.0769	-1.4233	1.0227	-1.4645	1.3686	1.3651	0.78	-0.8202	-0.9803	-1.5589	0.9981	1.1065	-1.4137	1.1973	0.8366	-1.145	-0.7064	1.1656	1.2054	0.2527	-1.1186	1.2805	1.0702	1.4067	1.2134	-1.1446	1.1672	-1.534	-1.1975	0.8246	1.0705	1.2978	-1.3162
ETV5	-0.9922	-1.2375	-0.9329	1.0723	-0.3671	0.0636	-1.2447	-1.5159	-1.3924	1.3005	1.3645	0.7655	-1.3449	0.901	-1.3048	1.2692	1.5811	1.3756	-1.2751	-1.2208	-1.5066	0.8758	1.2936	-1.6128	1.1402	0.0143	-1.3454	-1.1927	1.1536	0.9985	1.2238	-1.4688	1.4777	0.9704	1.5148	1.2351	-1.0536	0.8383	-1.4567	-1.4757	1.0585	1.3636	1.4281	-1.031
EVX2	-0.9402	-1.2296	-0.164	1.1123	0.9256	0.7808	-0.1305	-0.8963	-0.5296	1.2026	1.258	0.7505	-1.4583	0.0578	-1.3293	0.6585	0.065	-0.172	-0.9262	1.0254	-0.9637	0.681	1.2858	-0.7363	1.1845	-0.7159	-1.0833	-0.878	0.989	-0.0283	1.4541	-1.0735	0.7466	-0.8658	0.8834	-0.2209	-1.1481	1.141	-1.4182	-0.9372	0.1239	0.9207	0.5043	-1.1594
FLI1	1.0666	1.0067	0.1257	-0.9242	0.6706	-0.8397	0.1873	0.3273	0.1735	-0.7079	-1.0623	-0.3165	0.2868	-1.1259	1.3663	-0.9532	-0.3894	-0.967	0.8742	0.1149	1.0216	-0.0851	-1.0858	1.3058	-0.9444	0.7844	1.2299	0.7092	-1.181	-1.1991	-0.2082	0.89	-0.0104	0.1436	-1.284	0.1659	0.2427	-0.7978	0.3691	1.2478	-0.0174	-0.3017	-0.9391	1.4043
FLYWCH1	1.1945	0.7786	0.0301	-1.1698	0.8509	-0.1634	-0.0541	0.1327	0.8619	-1.0904	-0.9597	-0.9849	1.1918	0.5881	1.1829	-0.0475	-0.3662	-0.1837	0.9588	-0.7825	0.2503	-0.7749	-1.1381	-1.0535	-1.3249	0.9686	0.5935	-0.0932	-0.1349	0.2217	-1.3056	-0.4381	-0.1758	1.3176	-0.7825	-0.0713	0.8439	0.1444	0.962	0.9913	0.5337	-0.7221	-5e-04	1.2006
FOSL1	-1.3916	1.0083	-0.0849	0.7823	1.2566	1.1559	0.7764	0.6967	-1.101	0.9253	0.1404	1.0822	-1.3577	0.0491	-1.0916	-0.0167	-0.7708	0.6918	0.9704	0.8943	-1.3615	0.1145	0.985	-0.8264	1.268	-1.0485	-1.3185	0.1572	0.9402	0.7365	0.1029	-0.8548	1.1242	0.8278	1.0337	-0.7738	-1.0635	0.2916	-0.3316	-0.1633	0.2886	0.8975	-0.6412	-1.3559
FOXA3	-1.2693	-0.8646	0.5096	1.041	0.9784	1.1095	-0.2087	-1.0515	-1.0528	1.3091	1.3802	0.769	-1.4632	-0.6851	-1.4233	0.2462	1.1233	0.2344	-0.9662	0.6543	-1.1409	0.5104	1.4009	0.6402	1.1204	-0.8726	-1.1235	-0.6609	0.4308	-0.15	1.4505	-1.0237	1.0196	-0.1243	1.4232	-0.6103	-0.8998	0.0592	-1.1619	-1.0361	0.3069	1.3187	-0.7826	-1.37
FOXD1	-1.3481	-0.0317	-1.173	1.2241	0.215	1.0389	-0.6228	-1.1297	-1.0658	1.4612	1.4764	0.9297	-1.327	0.0225	-1.1493	0.6855	-0.2479	-0.9112	-0.9477	0.9198	-1.1194	-0.0096	1.558	0.0446	1.3418	-1.1861	-0.9664	-0.0609	1.2749	1.0755	1.1368	-0.9625	0.7117	-0.8873	1.2733	-0.9391	-1.025	0.7903	-0.863	-1.2265	1.466	1.3084	-0.7958	-1.3252
FOXD4	-1.1462	-0.8504	-0.0872	0.8521	0.9459	1.1746	-0.0042	-0.9332	-0.0887	0.74	0.1231	0.9653	-1.154	1.2563	-1.396	0.9209	0.2265	0.1958	-1.125	0.8886	-1.3451	0.7597	0.6943	-1.1325	0.8861	0.0399	-0.7268	-0.0773	1.1835	1.1282	0.4502	-0.2496	-0.7415	1.1017	0.2619	0.1537	-0.867	1.326	-1.4168	-0.2474	0.722	0.6915	0.8013	-1.1369
FOXE1	-0.0838	-0.7242	-1.1243	-0.561	-0.1557	-0.128	0.1949	-0.8833	-0.8133	1.2053	1.0259	-0.7921	-1.1665	1.2205	-1.3715	1.046	0.8805	0.6566	-0.8796	0.8485	-1.2499	-0.2558	1.1859	-1.0045	1.0593	-0.9835	0.813	-0.712	0.1891	1.0228	1.2864	-0.0216	-0.0028	-0.1051	1.0022	0.1735	-1.0051	1.3877	-1.1613	-0.7088	0.3706	0.7293	1.2964	-1.4694
FOXK1	-1.2691	-0.6983	-0.8054	0.8421	0.8013	0.7618	-0.7715	-1.1781	-0.6861	0.7751	0.8893	0.7512	-1.2966	1.0542	-1.3699	0.9347	0.6226	0.1922	-0.9264	0.4684	-1.1178	0.5514	1.2366	-0.788	1.1179	-0.0471	-0.7647	-0.8326	1.1327	1.1061	0.8721	-1.0923	0.6235	0.8366	1.2291	0.8716	-0.948	1.2317	-1.3432	-0.8476	0.8188	0.8184	0.9443	-1.3632
FOXK2	-1.1722	-0.9894	-0.0356	1.1785	0.8805	0.1774	-0.906	-0.8002	-0.2838	1.508	1.2654	0.0276	-1.3869	-0.5998	-1.3245	-0.9049	0.6246	0.8773	-0.9141	0.7778	-0.139	0.552	1.4361	-0.6136	1.2874	-1.1859	-1.0754	-1.045	0.7834	0.8459	1.558	-0.2951	0.9793	-0.7196	1.3611	-0.026	-0.983	0.1019	-1.1116	-1.0837	1.0677	1.3305	-0.9157	-1.2401
FOXO6	0.9668	0.9579	-1.1123	-0.8769	-1.201	-0.8208	1.3653	1.2832	1.1567	-0.943	-0.8058	-1.1298	1.4236	0.1953	0.9094	-0.6273	-1.3127	-1.0969	0.9545	-0.0282	1.3482	-1.1659	-0.3334	-0.6707	-0.7702	-0.0621	1.1679	0.8141	-1.2039	0.139	-0.1258	1.1861	-1.2643	-0.7219	-1.1029	-0.8005	-0.1419	0.0714	1.485	1.0261	-0.6536	-1.0114	-0.1442	1.0608
GATA1	0.0701	1.1931	-0.0524	-0.9885	-0.9234	-1.0085	1.453	1.4219	0.3353	-1.4426	-1.287	-0.8094	1.4114	-1.2605	1.0937	-0.7807	-1.1579	-1.1939	1.3914	0.9012	1.4203	-1.0259	-1.4591	1.5373	-0.3829	-0.0469	1.3061	1.128	-1.229	-0.8009	-1.2379	1.3549	-1.5347	-0.9757	-1.3259	-1.1355	-0.6708	-0.9703	1.5713	1.3915	-1.1753	-1.0318	-1.0049	1.002
GATA3	-1.2316	-1.2181	-0.8446	1.0127	0.1272	0.0437	-1.1743	-1.2451	-1.1291	1.4368	1.3462	1.1379	-1.1518	0.7897	-1.2764	0.705	0.9796	0.2415	-0.8645	-0.1535	-1.271	0.7758	1.4086	-0.9381	1.1101	-1.0734	-1.1858	-0.8119	1.1763	0.9733	1.3661	-1.3118	1.0318	0.0953	1.3311	0.5725	-1.0849	0.714	-1.3715	-1.2641	1.2719	1.4069	0.7972	-1.2641
GATAD2B	-1.0389	-1.0354	-0.4792	0.752	-0.0251	0.759	-1.2245	-1.0708	-0.0495	0.8673	0.2196	0.3504	-1.2113	0.1786	-1.2335	0.1106	1.0942	1.2093	-1.0403	-0.9726	-1.0919	0.6937	0.837	-0.6942	1.1424	0.0488	-0.6409	-0.9037	1.0036	0.3346	0.9557	-0.7646	1.1217	0.2563	1.2024	0.7293	-0.7077	0.8313	-1.3257	-0.9803	-0.661	0.8579	0.8231	-1.1656
GLI1	-1.3278	-0.0699	-1.2234	1.1447	-0.0191	0.9905	-1.1062	-0.9139	-0.1133	1.4988	1.4919	0.1326	-1.3403	1.2729	-1.4582	1.0344	0.8979	0.1445	-0.1849	-0.5448	-1.3893	-0.0401	1.3052	-1.1421	-0.0708	0.894	-0.3916	-1.0102	0.8582	1.3509	0.9914	-1.2105	0.6897	1.3725	0.9736	1.2444	-1.0595	0.0885	-1.4069	-1.3855	1.4608	1.3921	1.0384	-1.3466
GLI3	-1.4672	-0.252	-0.072	1.2951	-0.6045	0.9925	-0.852	-1.4937	-1.2663	1.2263	1.4426	0.9294	-1.4583	0.1751	-1.4959	1.0248	0.7467	0.6694	-1.1619	0.1591	-1.4429	0.8582	1.3652	0.8196	1.2555	0.0082	-1.142	-0.8641	1.2601	1.1861	1.0643	-1.2407	1.1778	0.5669	1.2098	1.0218	-0.9485	1.0043	-1.545	-1.1791	1.347	1.4381	0.9503	-1.3551
GLIS2	1.4089	0.6922	0.5331	-1.1609	-0.8331	-0.8752	0.1507	0.7682	0.8733	-0.9897	-1.1383	-1.1637	1.3043	-0.1897	1.5121	-0.5965	-0.2181	-0.9402	0.7704	-0.8057	1.263	-0.8613	-1.1305	0.8693	-1.3107	0.0873	1.0919	0.1065	-1.0842	-0.138	-1.1047	0.1986	-1.1298	0.0731	-1.2331	0.955	0.9426	-0.9642	1.3758	1.0134	-0.6703	-0.7562	-0.6373	1.4411
GLYR1	0.7653	0.7796	-0.4419	-0.9182	0.4209	-0.8041	0.8264	0.6665	1.0041	-1.1062	-0.9918	-0.694	0.9869	0.4616	0.8434	-0.1638	-0.7833	-0.5871	0.4614	-0.062	0.9415	-0.452	-1.0717	-0.7849	-0.828	0.9726	0.0927	-0.3522	0.4341	-0.0103	-1.0373	0.1966	-0.9775	0.1187	-1.0081	0.732	0.1222	0.7213	1.04	0.9941	-0.6073	-1.0452	0.7498	1.0824
GMEB1	-0.9298	-1.1796	-0.6607	1.4693	-0.6304	-0.0874	-0.9495	-1.1895	-0.3407	1.5134	1.3582	1.1084	-1.4173	-0.5875	-1.2796	0.8829	-0.9161	0.0207	-1.2773	0.8578	-1.2391	-0.1442	1.2991	1.1	1.6056	-0.874	-0.9711	-0.4367	1.3758	1.0568	1.4792	-1.0646	0.966	-0.8367	1.0696	-0.0733	-0.9595	0.4033	-1.442	-0.8931	0.3324	1.4302	-1.0387	-1.4148
GPBP1	0.0024	1.1486	0.9708	-1.3058	0.0535	-0.0628	1.1795	0.0754	1.2157	-1.3268	-0.9529	-0.8891	1.4266	1.1569	-0.1338	-0.2842	-0.9215	0.5305	1.0627	0.8268	1.3243	-0.3693	-1.1867	-1.1434	-0.8327	1.2443	-0.6532	-0.4835	-0.898	0.2078	-0.8399	1.2841	-1.4592	-0.0055	-1.2528	0.4764	0.2889	0.1532	1.0431	1.0269	-1.0357	-1.2298	1.1375	0.8641
HDX	1.0942	1.137	0.7426	-1.0928	-0.9172	0.1498	0.7147	0.9517	1.1685	-1.2348	-1.3074	-0.9532	1.3842	0.7634	1.0944	0.2126	-0.7272	-1.118	0.9381	-0.2926	0.7356	-0.2388	-1.4054	-0.689	-1.33	1.2194	0.9765	0.2156	-1.2376	-0.0347	-1.4832	1.1284	-1.1832	1.1079	-1.3907	0.8818	1.221	-0.6109	1.0109	0.9371	-0.942	-1.1897	1.2192	1.2662
HES4	-0.2455	-0.1198	-1.2496	0.6115	-0.2215	-0.7503	-0.5416	-0.6666	-0.7068	1.1204	0.2593	0.0601	-0.2908	-0.1093	-0.3722	0.1842	-0.9875	-0.7532	-0.6879	0.8578	-0.781	-0.2034	1.251	0.5111	0.5227	-0.8776	0.8653	0.3404	0.0987	0.9891	0.9574	-0.9566	-0.1256	0.113	-0.6424	-0.5712	-1.0673	0.5552	-0.0593	0.656	1.1447	1.1348	-1.0951	-0.1047
HES6	-1.3603	0.3275	-1.1919	1.0394	0.9935	1.0801	1.1021	0.0483	0.1633	1.2009	0.9682	1.0704	-1.2659	1.0192	-1.5514	0.1358	-0.8354	-0.0121	0.9803	0.9974	-0.1691	-0.8315	1.4063	-1.2779	1.2318	-1.1102	-0.906	-0.6441	1.2381	1.0047	1.1167	-0.8764	-0.242	0.8944	1.1918	-0.8943	-1.31	-2e-04	-0.0238	-1.0491	0.1234	0.9786	-1.0499	-1.5341
HES7	0.7197	-0.4707	-0.906	0.9175	-0.2432	0.0082	-1.1816	-0.2032	0.5955	0.9268	0.0273	0.6062	-0.762	1.1705	-1.1011	1.1275	0.7946	-0.0854	-0.9444	0.0373	-1.3232	-0.2831	0.7881	-1.3425	0.8922	0.6598	0.9167	0.2511	0.4336	1.1245	0.014	-1.0442	0.5451	1.1875	0.4695	0.9433	-0.7705	1.087	-1.4253	-0.8311	0.9076	0.8481	0.7866	-0.605
HIC2	-1.3337	-1.05	-0.9606	1.0137	0.6552	0.7532	-0.1803	-0.9887	-1.2183	0.981	1.2859	0.8728	-1.3673	0.7507	-1.3177	0.7937	1.0207	0.1654	-0.3045	0.6938	-1.1542	0.049	1.3598	0.0087	1.3676	-1.0764	-1.1479	-0.8704	1.3857	0.8946	1.2884	-1.1977	0.9336	-0.8485	1.4458	0.6136	-1.219	1.1297	-1.1205	-1.1147	0.9877	1.0871	0.6301	-1.402
HIF3A	0.5496	1.2937	0.8582	-1.2215	-0.7074	-0.6511	0.9808	0.4377	-0.9365	-1.3972	-1.1792	-0.889	1.1741	-1.2359	1.2407	-1.0445	0.0256	0.9019	1.1336	-0.074	1.0926	0.0106	-1.1738	1.4597	-0.9799	-1.1074	0.1565	1.0144	-1.0946	-1.2791	-0.2485	1.1345	-1.0389	-0.1178	-0.9755	-0.131	0.9831	-1.1801	1.3938	1.0741	-0.9318	-1.2736	0.617	1.1409
HINFP	-1.3991	-0.8911	0.0094	1.2794	0.8631	1.3224	-0.2289	-0.8921	-1.1432	1.1813	1.2204	0.9953	-1.3358	0.8445	-1.0368	0.2178	0.1598	1.081	-1.0527	0.9951	-1.035	0.8259	1.2814	-0.835	1.1032	-0.2155	-1.1067	-0.8694	1.1029	0.9461	1.2106	-1.0285	0.7117	-0.0341	1.2619	-0.3488	-1.0644	0.8112	-0.921	-1.1564	1.0077	1.1897	-0.1566	-1.3648
HMBOX1	1.1795	0.2416	0.8867	-0.8685	-0.0769	-0.1465	-0.756	0.3249	-0.0585	0.7447	0.0691	-1.0796	1.0119	-0.8619	0.7108	0.8961	0.938	1.1109	-0.7862	-1.126	0.3979	-0.9952	-0.6129	-1.0725	-1.1799	1.1013	-0.4676	0.8253	-1.1145	-0.9222	-0.229	0.7689	-0.0774	-0.3875	-1.1508	0.8996	1.3675	-0.9718	0.9664	-0.2941	0.6014	-0.9209	0.8114	0.7411
HMG20B	-0.1739	-0.5317	-0.6959	1.183	0.7929	-0.6795	-0.7668	-0.2877	-0.2388	1.2388	1.0231	0.0052	-0.8575	1.0976	-1.0107	0.1408	-0.2677	-0.2464	-0.9641	1.0604	-1.1742	-0.9574	0.9771	-0.9347	0.8424	0.2028	0.3204	-0.0254	0.9701	1.397	0.0596	-0.6623	0.5998	0.6605	0.7666	-0.4036	-0.8761	0.8377	-1.1982	-0.218	0.9859	0.7989	-0.0395	-0.8835
HMGA2	-1.2086	-1.2713	-1.39	1.3096	-0.3892	-0.8249	0.1425	-1.1471	-1.1379	1.2238	1.3472	1.0262	-0.8715	0.8896	-1.4344	1.0703	-0.2162	0.0569	-0.87	1.1284	-0.035	-0.6508	1.64	-1.5371	1.3581	-1.0297	-1.0382	-0.801	1.2145	1.2503	1.6031	-1.3085	0.0607	-1.1549	1.0751	-0.0311	-1.3363	1.2613	0.1484	-1.3686	1.3621	1.4316	-0.2556	-1.4151
HMX1	-0.6079	-1.0038	-1.2176	0.8875	0.1224	0.8334	-1.0801	-0.2143	1.0667	1.2963	0.7985	0.7687	-1.1309	1.4195	-1.4398	1.265	-0.1039	-1.1054	-0.8375	0.1299	-1.3082	0.6742	1.1302	-1.3939	0.749	0.161	0.1677	0.1138	0.4381	1.137	0.9643	-0.8913	-0.7856	1.2572	-0.3423	-0.0231	-1.2085	1.0427	-1.0779	-0.8288	0.624	0.9508	0.7975	-1.2014
HMX2	-0.0547	0.141	-1.3025	0.1353	0.8484	0.5552	1.1466	0.7566	0.8454	0.8092	0.7673	0.0109	-0.7511	0.9457	-1.3955	-0.1402	-1.1946	-1.2117	-0.6942	1.1998	0.1312	-0.1729	1.4234	-1.3131	1.1136	-0.6251	0.128	-0.8001	0.9656	1.1688	1.1698	-0.0166	-0.8268	-0.7692	0.8754	-0.5202	-1.3064	1.2293	0.1707	0.0488	0.1	0.8336	-0.7899	-1.4289
HMX3	-1.3367	-0.1911	-0.9094	1.14	1.0131	1.1181	-0.6581	0.0296	0.1321	0.0296	0.2232	0.8422	-1.4054	1.135	-1.5494	0.8381	0.8435	-0.1173	0.236	0.6282	-1.1937	-0.0156	1.3274	-1.4636	1.2432	-0.8353	-0.1446	-0.8368	1.099	1.1226	0.2971	-1.1543	0.8551	0.9542	1.2689	0.8938	-1.2413	1.1816	-1.1393	-1.2826	1.0008	1.0789	1.2001	-1.5078
HOXA11	-1.4939	-0.9805	-1.2197	1.2547	-0.0408	1.1262	-0.2063	-0.963	-0.7546	1.1784	1.2599	1.0783	-1.4258	0.906	-1.5639	-0.003	1.1625	0.3086	-1.0843	0.6942	-1.3836	0.8737	1.3279	-1.4927	1.3745	0.0272	-1.1319	-0.9655	1.2367	1.1878	1.3246	-1.3055	1.0121	0.6935	1.5237	0.7601	-1.3427	1.1966	-1.3031	-1.3363	1.0909	1.1874	1.0175	-1.4939
HOXA6	-0.4961	1.0903	0.0945	-1.1983	-0.6811	0.4097	1.0634	0.006	0.653	-1.2009	-1.0517	-0.8657	-0.1496	0.635	0.0794	0.209	1.0007	0.9509	0.0939	-0.8754	0.1406	-0.1349	-1.0251	0.6086	-0.0628	1.2269	-0.5124	-0.2034	-0.7771	-0.3251	-1.1458	0.6046	-0.0727	0.9806	-1.0823	0.6803	-0.0444	0.1559	0.0029	0.8596	-0.3634	-0.2671	1.2849	0.9426
HOXB6	-0.4011	-1.3349	-0.8931	1.2525	0.2594	1.4187	-0.9935	-0.1978	0.5875	1.0113	1.2922	0.8159	-1.1505	1.3463	-1.0589	-0.8387	0.8079	0.165	-0.7004	0.6919	-1.3371	0.0165	1.0165	-1.286	0.1944	-1.0945	-0.6046	0.0408	0.9824	1.2191	0.8642	-0.8537	0.7066	0.0813	1.3763	-0.0484	-0.9275	0.7806	-1.0429	-0.8874	0.7496	1.0865	-0.77	-1.2975
HOXB7	-1.1655	-0.9803	-1.029	1.0023	0.1411	0.9711	0.3219	-0.6231	-0.8557	0.8427	0.9777	0.1874	-0.8579	1.1776	-1.0857	-0.0054	-0.0047	0.3335	0.6417	0.838	-1.1081	-0.0448	1.0246	-1.2208	1.0267	-1.0081	-0.8855	0.2348	0.2542	1.3039	0.8957	-0.0268	0.1565	-0.9408	1.3487	-1.0656	-0.9341	0.0358	-0.5184	-1.1714	0.1136	0.0437	0.0192	-1.324
HOXC10	-1.1209	-0.874	-1.3395	0.9676	-0.8071	0.8317	0.7463	-0.9374	0.5731	1.2412	0.921	0.8816	-1.0407	1.2778	-1.2552	1.0066	-1.1061	-0.6501	-0.7743	0.8544	-1.3698	-0.0053	1.133	-1.1405	1.1465	0.6302	-0.036	-0.0175	0.9352	1.3361	0.7502	-0.9665	0.7003	0.601	0.2663	-0.7346	-1.2674	1.3059	-1.1148	-0.9301	1.2936	1.2943	0.1028	-1.2507
HOXC11	-1.3569	-1.4203	-1.4231	1.251	-1.2669	-0.0526	0.8065	-1.0392	-0.932	0.9709	0.4499	1.4869	-1.1806	1.1086	-1.428	1.1721	-0.3701	-1.094	-0.8866	0.9802	-0.9647	0.0847	1.4311	-1.5795	1.438	-0.2657	-0.2555	0.2107	1.4048	1.5186	1.2296	-1.0809	0.9638	-0.1364	1.1993	-0.2271	-1.2439	1.4015	-1.0922	-1.2942	1.2729	1.4442	-1.0807	-1.3403
HOXC13	-1.1603	-1.0481	-1.4331	0.8661	-1.3802	0.0462	0.246	-0.8266	0.0025	1.334	0.8892	0.1808	-0.6787	1.1862	-1.3648	1.3101	-1.0254	-0.1025	-0.028	0.0117	-1.3395	0.087	1.2045	-1.4028	1.2073	-0.8079	-0.0282	1.031	1.0153	1.5135	1.1644	-1.3152	0.0492	-0.1018	1.2541	-0.0612	-1.3978	1.3359	-0.9548	-1.231	1.5303	0.7191	0.2872	-1.3014
IKZF1	0.9441	-0.0147	1.1445	-1.1592	-1.0979	-1.1032	0.3081	0.8752	-0.457	-0.9272	-1.2304	-0.0792	0.5595	-1.2086	1.6125	-0.3211	-0.0859	0.4396	0.2197	-0.1256	0.5131	-0.7735	-1.316	1.3395	-0.9964	-0.0316	1.1313	1.1409	-1.2772	-1.3188	-1.1841	0.9702	-0.2179	0.0756	-1.2961	-0.7058	0.9806	-1.1501	0.5201	0.471	0.0432	-0.7509	-0.6908	1.6314
IKZF2	0.9339	1.0932	1.0187	-0.9629	0.5798	-1.0468	0.0226	0.785	1.1657	-1.4172	-0.4576	-0.9879	1.0795	-0.023	0.0725	-0.7962	-0.6957	-0.906	0.9803	-0.5716	1.3358	-0.8211	-0.2627	1.0228	-0.8564	1.4189	0.1731	-0.067	-1.2083	-0.8448	-0.6718	1.2879	-1.3292	0.5697	-1.3211	1.0092	0.7205	0.0709	0.8284	0.6465	-0.29	-1.214	1.0166	1.0169
IKZF4	1.3486	0.7974	0.1271	-1.2285	-0.7718	-0.8315	1.0406	0.9953	0.947	-1.0904	-0.8879	-1.0438	1.2692	-0.7774	1.0888	-1.0073	-0.8465	-0.0721	0.7972	-0.2554	1.1729	-0.5871	-1.105	-0.486	-1.2197	0.1343	0.9097	0.0749	-1.3055	-0.9928	-0.0451	0.9947	-1.044	-0.2114	-1.0101	0.2125	0.7708	-1.0335	1.2759	1.2191	-1.0345	-1.0514	-0.0268	1.3194
IRF1	1.2543	0.6712	0.7296	-1.2131	-1.1831	-1.0885	0.6485	1.1277	-0.0814	-0.9685	-1.0405	-0.1363	1.1436	-1.1144	1.4145	0.7824	-0.6074	-0.7897	0.9168	-0.8743	0.7049	-0.6719	-1.3237	1.3854	-0.9779	1.0658	0.8266	0.9048	-1.1512	-1.0156	-1.1388	1.1834	-0.2654	-0.6609	-0.9139	0.6342	0.9856	-0.9413	0.4612	0.8263	0.0434	-1.1048	0.1329	1.332
IRF5	1.1927	-0.0614	1.2395	-0.9673	-0.9885	-0.6211	-1.2091	0.9936	0.1798	-0.9075	-1.0731	-0.0839	0.7831	-0.8079	1.3322	0.1258	0.9971	0.7053	0.0858	-0.9785	-0.4749	-0.1426	-1.3124	0.8189	-1.1814	1.0279	0.9707	0.7565	-1.158	-1.1948	-1.2409	-0.01	0.8185	1.1678	-1.1182	0.4828	1.0511	-1.1688	0.5188	-0.0383	0.6592	-0.3349	0.3022	1.3316
ISL1	-1.2115	-1.025	-0.995	0.9652	1.1009	-0.0226	-1.0054	-1.0322	-0.7649	0.3137	0.2888	0.724	-1.2	1.1279	-1.0986	1.0666	-0.7937	-1.0207	0.6208	0.8812	-1.2683	0.1753	1.1404	-1.3834	1.5166	-0.5928	-1.0416	0.3417	1.5741	1.1868	0.365	-1.2304	0.7051	0.208	1.0387	0.7134	-1.1879	1.0743	-1.1135	-1.1268	1.0383	1.0187	-0.6622	-1.2065
ISL2	-1.241	-1.2479	-1.1498	1.2547	-0.9373	0.0368	0.2424	-0.9535	-1.1274	1.1368	0.9576	1.1081	-1.2838	0.2613	-1.4484	1.2227	-0.3394	-0.1206	-1.2961	1.0352	-0.852	0.1104	1.5791	-1.095	1.4354	-1.1273	-0.3331	-0.6179	1.2149	1.3823	1.3368	-1.1524	1.0771	-0.6763	1.4251	-0.9225	-1.2272	1.2284	-1.0163	-1.236	1.2721	1.4062	-0.2082	-1.4545
JAZF1	0.5309	0.9066	0.8239	-0.9742	0.5245	0.5104	0.9149	0.7272	1.1085	-1.2544	-1.2306	0.0865	1.0037	0.585	0.6616	-0.3486	-0.5674	-0.7866	0.9405	-0.0066	0.6933	0.1263	-1.3186	-0.7146	-0.7545	1.0565	0.5413	0.0965	-0.486	-0.5744	-1.2451	0.6486	-1.029	0.8026	-0.9442	0.0042	0.7872	0.1563	0.2956	0.7406	-0.7873	-1.2283	1.1033	1.1903
KCMF1	-0.3723	-0.9905	0.1152	0.7838	1.2529	0.2511	-0.9914	-1.0268	-1.2128	1.1773	1.2714	1.1532	-1.1374	-0.0969	-0.8911	-0.8822	1.2096	1.0338	-1.097	-0.3189	-1.2588	0.8274	1.2236	0.0385	1.0586	-0.9708	-1.1965	0.0213	1.185	-0.8019	1.3868	-0.291	1.2521	-1.042	1.2736	0.4874	-0.704	-0.2069	-1.3026	-1.0063	-0.0632	1.0603	-1.0576	-0.2476
KDM2A	-0.9351	-0.0012	-0.8712	1.0439	-0.1163	1.1172	-0.9536	-0.9756	-0.9703	1.2931	1.4462	-0.7975	-1.6013	-0.801	-0.8743	-0.0158	-1.0358	0.8056	-0.8608	-0.0544	-0.2449	0.8158	1.2856	1.3724	1.3342	-0.7789	-0.9879	-0.9574	0.2532	-0.4442	1.3632	-0.8503	1.2203	-0.9713	1.1893	0.6728	-1.1816	-0.9371	-1.0881	-0.7188	1.3093	1.4317	-0.7775	-1.0209
KDM5B	-1.0961	-1.1434	0.1223	1.2153	-0.0189	0.844	-1.2	-1.2109	-0.9366	1.4144	1.3393	0.8032	-1.3992	-0.042	-1.3143	0.0094	1.0054	1.2528	-1.2613	-0.745	-0.9183	0.9392	1.3742	0.0651	1.0981	-0.0959	-1.1001	-1.1314	0.9933	0.1308	1.4027	-1.122	1.3552	0.1921	1.4303	0.6765	-0.9509	0.2021	-1.3832	-1.2864	0.8597	1.1635	0.751	-1.2954
KIN	-0.9633	-0.9612	-0.7098	0.7927	0.5837	0.9788	-1.2389	-1.2936	-0.352	0.9823	1.2773	1.0195	-0.9624	0.1142	-1.0143	0.7978	1.085	1.1599	-1.4271	-0.9743	-1.039	-0.9104	1.4168	-1.0937	1.0769	0.3949	-0.6903	-0.8489	0.6519	0.752	1.1257	-0.7431	0.8243	1.0558	1.1109	1.2626	0.3014	-0.0037	-1.2816	-1.3833	0.2103	1.029	0.9601	-1.2418
KLF15	0.2091	0.894	1.3358	-1.0366	0.2043	0.7779	0.8419	0.9101	1.2353	-0.972	-1.3072	-0.1139	1.199	0.9141	-0.8354	0.8983	1.0117	1.0468	1.3204	-1.1193	-0.6839	-0.6367	-1.2564	-1.0581	-1.3716	1.2475	-0.9771	-0.0358	-1.1513	-0.9605	-1.4154	0.836	-0.9159	1.185	-1.0405	-0.0355	1.3198	0.0343	-0.1695	-1.0836	-0.6605	-1.3312	1.4073	1.2641
KLF16	-0.9091	-0.8095	-0.2589	1.0451	0.9557	-0.0318	-1.0434	-0.5174	-0.9144	0.9999	1.0209	1.1723	-1.1394	0.1076	-1.0226	0.7741	0.6505	0.1203	-0.2187	0.1779	-1.4849	-0.6466	1.3008	-1.1452	0.6184	-1.0083	-0.1181	0.1404	1.2936	1.1109	0.721	-1.0669	1.086	0.1011	1.1556	0.0964	-0.8022	1.0671	-1.2228	-1.078	0.9787	1.3363	-1.0828	-1.2124
KLF6	-1.3396	-0.8379	0.0429	0.9096	0.8084	0.8604	-0.7788	-1.0521	-0.0429	0.6365	0.5519	1.0412	-1.3423	0.9073	-1.2447	0.9766	0.6329	0.6353	-0.8269	0.1952	-1.2014	0.8501	0.7161	-0.6415	1.0635	0.5472	-0.957	-0.1931	1.2111	0.8431	0.1642	-0.8148	0.894	0.6277	0.8923	0.6202	-0.7106	1.1485	-1.4275	-0.7694	0.2327	0.9301	0.1389	-1.1436
KLF7	0.9064	0.6461	0.2634	-0.711	-0.2289	-0.6933	-0.5419	-0.0144	0.5353	-0.981	-1.1326	-0.0548	1.0668	-1.2619	1.2324	-1.0005	-0.285	-0.9288	0.0296	0.0537	1.0491	0.6912	-1.2371	1.5362	-0.3776	0.2506	0.9407	0.235	-0.7797	-1.0623	-0.8495	1.1334	0.0175	-0.9184	-1.4848	-0.0551	0.9345	0.1755	0.1932	1.1277	-0.6789	-0.7749	-0.179	1.35
KLF8	0.2378	0.9108	0.7359	-1.0439	-0.5998	-0.9179	0.5895	1.0962	0.6781	-1.0355	-1.3583	-1.0387	0.9624	-1.0301	1.307	-0.0498	-0.0185	-0.8119	0.895	-0.7257	0.992	0.0623	-1.2682	1.4319	-0.871	0.2401	0.9808	0.8781	-1.0755	-1.1059	-1.1607	0.9264	-0.497	-0.0207	-1.1425	0.8528	1.1196	-0.8852	0.9426	1.2387	-0.7257	-1.2753	-0.0551	1.309
KLF9	0.0425	1.0599	1.3522	-1.0607	1.1375	0.2314	0.0252	0.0317	1.1981	-1.2295	-1.3297	-0.4204	0.9622	0.4425	1.0518	-0.8003	-0.1913	-0.2031	0.8326	0.0829	1.0416	0.0426	-1.5158	1.5797	-1.2646	1.4778	-0.2629	-0.3378	-1.0195	-0.9387	-1.4191	0.124	-0.9245	1.2908	-1.435	0.0661	0.966	-0.7808	0.0952	1.2367	-0.2953	-1.0807	0.817	0.2308
KMT2B	-0.5826	-0.7208	-1.0041	0.8894	0.1095	0.8627	0.9092	-0.9699	0.7639	0.9536	0.7852	-0.6648	-0.1465	0.9573	-1.3185	0.8458	-0.8136	-0.189	-1.3587	0.8401	-0.755	-0.7998	1.0876	-1.2266	0.5765	0.7869	0.8639	-0.1538	1.0807	1.1114	0.9344	-0.735	-0.8866	-0.0248	-0.1688	0.7824	-0.7146	1.3619	-1.1266	0.6184	0.5272	0.8041	0.3407	-1.1083
L3MBTL1	1.1046	-0.7488	1.1128	-0.8493	-1.2623	4e-04	0.8043	0.0149	0.1702	-1.0719	-0.819	-0.3947	1.2267	-0.2654	0.111	0.9365	0.7552	1.0293	-0.8176	-0.9494	0.6512	-0.6606	-1.0835	-0.683	-1.0793	1.0064	-0.1092	0.0219	-1.107	-0.5925	-1.0089	0.7425	0.4436	0.336	-0.9224	0.7931	1.2684	0.6054	0.7895	0.1263	-0.1148	-0.8273	0.908	0.7815
L3MBTL4	1.3843	-0.9748	1.1805	-1.4707	-0.9622	-0.9975	-0.6804	1.3595	0.7441	-0.9784	-1.1463	-0.6586	1.4822	-1.3275	1.3586	-0.3025	0.8566	1.1264	1.0072	-1.1455	1.2335	0.1017	-1.3063	0.3732	-1.4474	-0.7421	1.1477	0.3682	-1.4159	-1.3424	-1.0443	0.8093	-0.1837	-1.079	-1.1013	-0.8291	1.4808	-1.4884	1.3737	0.9458	-0.9644	-1.2824	0.0585	1.5116
LBX2	-0.9869	-0.2197	-0.1395	1.0523	0.8322	0.9187	-0.1298	-1.051	-0.9788	1.0106	1.1	0.8539	-1.2684	-0.8271	-0.052	-0.1934	-0.0447	0.5464	-1.0014	0.7979	-1.1424	0.0618	1.283	1.0951	0.5249	-1.0992	0.7297	0.1	0.2213	-0.8924	1.2337	-0.2769	0.3578	-0.1153	1.0655	-0.653	-0.8502	-0.4701	-0.9584	-0.2363	0.1446	1.167	-1.1985	-1.0368
LCOR	-1.2872	-0.8879	-0.1226	0.9854	-0.5148	0.8393	0.6633	-1.0544	0.0472	0.8837	1.1489	-0.6064	-1.4411	0.1897	-1.4124	0.1165	0.8738	0.926	-1.0966	0.1477	-0.2463	0.7244	1.1221	0.9687	1.402	-0.0067	-0.8402	-0.3796	0.8253	0.9536	1.411	-0.4943	0.3685	-0.6514	0.9565	0.0354	-0.7886	0.2524	-1.2441	-1.1111	-0.085	0.8988	0.5719	-1.4065
LHX2	-0.119	-1.4288	-0.8995	1.1213	-0.0974	0.0274	0.1195	-0.7202	0.0481	0.8873	0.3185	1.165	-1.0374	1.338	-1.2924	1.1564	0.087	-0.8902	-1.0371	0.2328	-1.0439	0.8472	1.2405	-1.398	1.3796	-1.0257	0.1072	-0.1713	1.2945	1.3988	1.0887	-0.892	0.6369	-0.1657	0.419	-0.0494	-1.1643	1.3574	-1.2294	-1.198	-0.2839	1.0421	-0.853	-1.4325
LHX3	-1.0687	-0.9606	-0.9827	1.095	0.6642	0.8573	-0.7943	-0.8261	-0.0534	1.2675	1.1005	1.0172	-1.1145	1.133	-1.2078	1.009	-0.7499	-0.8815	-0.8715	0.9076	-1.3156	0.5706	1.1714	-1.2031	1.0456	-0.0036	-0.5647	-0.5643	1.1098	1.3582	0.9378	-1.2763	0.0091	0.8195	0.9918	0.1997	-1.0123	0.9003	-1.3736	-1.1673	0.8555	1.28	-0.6021	-1.2898
LHX5	-1.1219	-0.998	-1.2278	1.4285	0.6878	0.8786	0.7174	-1.021	0.1056	-0.6241	-0.7925	0.6678	-1.0463	1.4619	-1.5758	1.394	-0.0508	-1.1396	-0.943	0.9818	-1.4057	0.0907	0.2344	-1.2709	1.4019	1.297	-0.373	-0.0358	0.8968	1.5205	0.1999	-1.2453	0.1423	0.9362	1.1139	1.247	-1.0267	1.1524	-1.4136	-1.2115	1.0238	0.9839	0.8655	-1.1657
LIN54	0.8427	-0.8824	0.3546	-1.0672	-0.3529	0.0161	-0.3242	0.8882	1.3988	-0.6597	-1.0333	-0.5916	1.0385	0.3179	-0.2878	0.7658	0.0323	-0.9233	1.3123	-0.8138	1.2381	0.2532	-0.9247	-0.4919	0.1007	1.0206	-0.3766	-0.1836	-0.0059	0.7899	-1.2461	-0.1258	-0.6277	0.7913	-0.8297	-0.9192	0.9954	0.1109	-0.3365	-0.678	-0.5208	-1.1699	-0.574	1.1547
LMX1B	-1.1372	-1.0159	-0.8613	0.8195	0.8738	0.816	-0.6412	-1.0157	-0.8974	1.1053	1.0939	0.8325	-1.3025	0.8254	-1.3993	0.839	0.8303	0.8385	-0.7969	0.2167	-1.1849	0.793	1.2204	-1.083	1.2099	-1.009	-0.7077	-0.7347	1.2275	1.2126	0.9767	-1.1303	0.9482	0.1072	1.281	-0.1076	-1.1922	1.3512	-1.327	-0.901	0.8339	0.9693	0.7917	-1.2981
LTF	1.1321	0.8287	0.9508	-1.1716	1.1051	-0.0605	-0.973	0.0833	-0.1765	-0.7821	-1.1539	-0.1419	0.5283	-0.1775	1.3124	-1.0375	0.7352	-0.0328	1.18	-0.9797	0.6496	0.207	-1.2427	1.2075	-1.1937	0.6542	0.8229	0.877	-1.0602	-1.3266	-0.9811	0.8572	-0.1067	0.7664	-1.1047	0.8783	0.9436	-1.3402	0.2772	0.8898	0.6145	-0.021	-0.6264	1.2485
MAFF	-1.3183	-1.0242	-0.7416	1.3912	0.8232	0.9274	-0.7948	-1.1325	-0.7608	1.1583	0.9128	1.2561	-1.386	-0.1788	-1.0913	0.2754	-0.0513	1.0824	-1.03	0.0686	-1.3455	0.7179	1.1982	-0.9812	1.1895	-1.1327	-0.86	-0.2264	1.3517	1.0525	0.7719	-1.2421	1.396	-0.2221	1.3632	-0.9286	-1.1544	0.2952	-1.2454	-0.0785	0.1276	1.1294	-0.9584	-1.1531
MAFK	0.0703	0.2246	0.8526	-1.2472	0.5982	0.581	1.1604	0.8548	1.2173	-1.3816	-1.3434	-0.1017	0.9167	-0.5342	0.3483	-0.2628	-0.8816	-0.7353	1.0453	-0.0027	0.9978	0.0442	-1.3184	-0.8694	-0.8266	0.793	0.8991	0.1328	-0.0048	0.1355	-1.1011	1.0618	-0.784	0.5598	-1.0956	-0.8099	0.7423	0.9011	0.9191	0.9826	-1.1704	-1.1454	0.632	0.9493
MAZ	-0.8853	-1.1253	-1.1256	1.0753	-0.2273	-0.6581	-0.7813	-0.3646	0.006	1.2009	1.0415	0.3559	-1.0138	0.1125	-0.9393	0.8671	-0.9859	-0.1024	-0.6871	1.0769	-0.6605	-0.1426	1.3183	-1.1008	0.8525	-0.9126	-0.9214	-0.2946	1.4636	1.4143	0.8254	-1.1711	0.8794	-0.7665	1.0402	-0.2212	-1.2792	1.1838	-0.389	-1.1231	0.9319	1.1696	-0.8479	-1.1217
MECP2	0.8184	0.4479	0.043	-0.8383	-1.1634	0.0224	1.1418	1.1103	1.337	-1.3919	-1.5331	-0.2807	0.917	1.211	0.6942	0.2622	-1.015	-1.167	1.1371	-0.098	-0.0645	-0.0123	-1.4382	-1.1134	0.2226	1.3263	1.1769	0.8147	-0.9281	0.8959	-1.3833	0.477	-0.8879	0.9732	-1.4078	1.0873	0.8531	0.9775	0.9768	1.2657	-0.3565	-1.3704	0.751	0.9098
MEF2C	0.6537	1.048	0.1513	-0.6942	-0.6888	-0.3791	-0.2838	-0.6182	-0.8808	0.6137	0.7331	-1.1249	1.1955	-1.2402	1.193	-1.1537	0.8475	1.0429	0.9717	-1.077	1.2243	-0.7403	-0.0503	1.2628	-1.1135	0.0763	-0.7015	-0.2345	-1.0481	-1.2987	0.825	1.0441	-0.9949	-1.0178	-0.9434	-0.4949	0.9458	-1.3375	1.2926	-0.1412	-0.1054	0.0784	0.7228	1.0904
MEIS1	1.4294	0.8458	1.1969	-1.02	-0.7663	-0.7902	-0.0118	0.19	-0.7572	-0.8752	0.1576	-1.12	1.3195	-0.7341	1.312	-0.814	0.9752	0.9875	0.1344	-0.9903	1.1523	-0.1704	-1.1984	1.0732	-1.2891	0.1503	0.5809	0.2177	-1.3989	-1.1417	-0.8013	1.2424	-0.7633	-0.1785	-1.1928	0.7505	1.2921	-1.2672	1.2036	0.7358	-0.7033	-1.0824	0.7516	0.3626
MITF	1.2252	0.959	1.0283	-0.9599	0.1759	0.1633	-0.7749	0.8037	1.2021	-1.2549	-1.2271	-0.9126	1.1052	-0.6988	1.2809	-0.7744	0.0218	-0.888	0.8536	0.0093	0.9346	0.0507	-1.4775	1.3921	-1.282	1.1272	0.7771	0.6527	-1.2224	-1.2635	-1.2622	0.8447	-0.5832	0.8498	-1.4142	0.8699	1.2737	-1.1902	0.8791	1.0517	-0.9323	-0.9406	0.0011	1.3789
MKX	1.3011	0.298	-0.0391	-1.0893	-1.074	0.4343	-0.985	-0.7223	-0.1593	-0.1751	-1.0359	-0.8862	-0.0969	1.0494	0.9647	1.0805	0.3168	1.1157	-0.6783	-1.0392	-0.9362	-0.9073	-1.0624	-1.3023	-1.0723	1.3982	0.672	0.1548	-1.0203	-0.5768	-1.2241	-0.1955	0.1614	1.278	-1.0781	1.0736	1.2561	0.0402	-0.9965	-0.1653	0.9081	-1.1112	1.3443	1.0446
MSANTD3	-1.1039	-1.2581	0.8653	1.0141	0.838	0.9823	-1.2202	-0.2993	0.0078	0.824	0.2283	1.1285	-1.3993	1.1906	-0.9007	0.9894	0.7726	0.8296	-1.1642	0.876	-1.3709	0.2106	0.5736	-0.9824	1.1231	-0.82	-0.1837	-0.1712	1.2618	1.1164	0.5924	-0.4241	1.2233	0.7608	0.4147	0.114	-0.9099	1.3584	-1.4088	-1.1296	-0.5352	1.0403	-0.9021	-1.1259
MSC	0.3413	0.8133	-0.0845	-0.3498	0.0876	-0.0367	-0.8477	-0.0052	-0.8026	-0.7592	-0.9717	0.0721	1.0922	-0.9835	1.3934	0.0974	-0.8963	-1.0537	0.9289	-0.9962	0.6534	-0.0241	-1.0087	1.3957	-1.3854	-0.062	-0.0766	0.3584	-0.9927	-1.0264	-0.841	0.0692	0.1783	1.0376	-0.9938	0.1919	0.7985	-1.0765	1.0087	1.0261	0.8169	0.1661	-0.144	1.3504
MSX1	-1.2222	-0.9033	-0.956	1.0254	1.0164	0.7677	0.0011	-1.005	-0.2757	1.4171	1.1635	0.9265	-0.9422	1.2494	-1.3051	0.9461	-0.0204	0.1503	-0.7668	-0.0416	-1.1849	0.8784	1.0789	-1.2048	1.1653	-0.3873	-1.0238	-0.6536	1.282	1.3438	0.9582	-1.2815	0.27	0.1666	0.4535	0.5989	-1.159	0.7292	-1.3034	-1.0046	1.2961	1.1836	-0.1018	-1.4762
MSX2	0.9841	1.0881	0.7265	-0.879	-0.3015	-0.0843	0.7279	1.0782	1.2789	-0.9339	-1.2226	-0.8461	1.2406	1.1007	0.5391	0.9981	-0.7535	-1.1658	0.8211	-0.6964	0.2421	-0.6005	-1.1954	-1.1959	-1.1671	1.2153	0.9068	0.7369	-1.167	0.7479	-1.2843	0.93	-1.2863	1.0025	-1.32	0.709	0.8628	0.9407	0.5881	0.7342	-0.9271	-1.141	0.9448	0.7548
MTF2	-1.3879	-0.6491	-0.9469	1.1819	0.0481	0.0712	0.8091	-1.0527	-1.2475	1.2252	1.4496	0.8841	-1.1199	-0.8867	-1.4219	0.0368	-0.0736	0.7313	-1.129	0.7871	-0.629	-0.5825	1.4853	0.9321	1.2741	-1.1874	-0.9351	-0.7273	1.1495	0.7384	1.4568	-0.0794	0.1716	-1.107	1.085	-0.1733	-1.0256	0.9007	-0.6603	-1.0541	0.7883	1.2924	-0.8046	-1.3684
MXD1	-1.2624	-1.1897	-0.8967	1.5367	-0.2869	0.0882	-0.9775	-0.9364	-0.9764	1.1285	0.8546	1.4756	-1.4713	-0.887	-1.369	0.7677	-0.9999	0.06	-1.0948	0.8351	-0.982	0.9683	1.457	-0.8061	1.1804	-0.9207	0.5181	-0.2201	1.1071	0.2604	1.2272	-1.2941	1.279	-0.6144	1.4555	-0.6362	-1.2665	1.0456	-1.5379	-0.9959	1.0003	1.3417	-1.0154	-1.206
MXD3	-1.3218	-1.0603	-1.35	1.1685	-0.9642	-0.093	0.2594	-0.8654	-1.2176	0.9832	0.4216	1.1206	-0.7534	0.9277	-1.3147	1.1474	-1.2533	-0.153	-0.8975	1.046	-0.4499	-0.7002	1.5214	-1.1552	1.5095	-1.0375	-0.2452	0.6071	1.0957	1.0607	0.94	-1.089	0.9226	-0.867	1.2231	-0.3555	-1.3278	1.0381	-0.9151	-1.017	1.169	1.3727	-1.1801	-1.3452
MXD4	0.8517	0.0599	-0.1884	-1.2816	-0.7976	0.7479	-0.0744	0.386	1.2442	0.1561	-1.1813	-0.7439	1.2345	0.8782	0.5036	0.962	0.8662	-0.5577	0.8715	-1.0302	0.3698	-0.1793	-0.8717	-1.0707	-0.8328	0.7517	-0.1459	0.1665	-0.7878	0.0989	-0.995	-0.7172	-0.1216	1.158	-1.0101	0.2573	0.2953	-0.9627	0.1869	-0.055	0.4464	-0.2462	0.8164	0.7733
MYBL1	-0.4151	-1.5191	-1.5452	1.2842	-1.1603	-0.9932	0.914	-0.8517	-0.9751	1.0236	0.571	0.5767	0.3279	0.3016	-1.4942	1.1315	-1.1102	0.0403	-1.0825	1.0497	0.9654	-0.6699	1.5624	-1.5818	1.3959	-0.3152	-0.3812	-0.8003	1.3857	1.4176	1.2585	-1.0256	0.0115	-1.2454	1.1948	-1.0981	-1.1791	1.3521	0.0585	-1.3874	1.1105	1.2305	-0.1393	-1.6176
MYBL2	-0.9404	-1.3938	-1.3551	1.3876	-1.0349	-1.0773	-0.0359	-0.9276	-1.244	1.0202	0.8212	1.0752	-1.0434	0.1886	-1.0901	1.1044	-1.1947	-0.0828	-1.0688	1.2605	-0.1733	-0.7419	1.4713	-1.0101	1.5764	-1.2532	-0.4504	0.1201	1.3285	1.4228	1.1972	-1.0136	1.1226	-1.1264	1.1579	-1.1229	-1.397	1.1237	-0.8152	-1.0065	1.1798	1.463	-1.3426	-1.2584
MYC	-1.2903	-0.8754	-0.1713	1.0912	0.9448	0.5861	-1.1007	-1.3803	-1.1349	1.1935	0.9706	1.109	-1.345	0.1922	-1.0563	0.901	1.1375	0.9675	-0.1452	0.1799	-1.3552	0.6524	1.3354	-0.0335	1.0043	-0.9796	-1.1192	-0.8855	1.293	0.9556	0.8681	-1.1494	1.2313	0.0676	1.2577	0.0424	-1.2087	0.7626	-1.3479	-1.0779	0.9488	1.3166	-0.5085	-1.2946
MYCL	1.178	1.0736	0.9521	-0.702	0.217	-0.6785	-0.9298	0.6737	0.1428	-1.0233	-0.9468	-0.4452	0.7331	-0.938	1.5203	-0.8999	-0.0614	0.31	0.9533	-1.029	0.2883	-0.0722	-1.0619	1.5139	-1.1513	1.2481	1.1245	0.7713	-1.3243	-1.3591	-1.1982	0.6905	-0.0885	0.626	-1.2986	-0.0017	0.99	-1.1718	-0.0547	0.8672	-0.1981	-0.5698	-0.5407	1.5691
MYSM1	0.2401	-0.6968	-0.4162	0.7053	-1.1588	0.1008	0.856	-0.6929	0.9083	-0.9905	-0.0986	0.0466	0.5752	-0.8959	0.0038	0.9805	-0.75	-1.0782	-0.769	-0.8027	0.7877	-0.86	-0.3498	0.0813	0.1201	1.039	-0.0347	-0.0514	0.8681	0.8145	-0.2172	0.1155	-0.0841	-0.0028	-0.8872	1.025	0.7774	1.0602	0.4427	0.0738	-0.5374	0.023	0.1449	0.5318
NCOA2	1.1116	0.8528	-0.0462	-0.8849	-0.732	-1.4346	0.5218	0.2968	-0.5581	-0.5039	-0.622	-0.7912	0.8782	-1.1217	0.1181	0.8531	0.6586	0.698	0.813	-1.0089	1.4468	-0.0709	-0.2267	0.7506	-0.8267	0.2621	-0.1474	-0.0522	-0.3336	-1.2011	0.2733	0.969	0.0383	-0.3426	-1.179	0.2719	1.0734	-0.9205	1.0743	0.1473	0.0688	-0.6423	0.2509	0.924
NEUROG2	-0.8386	0.3594	-0.9793	0.6954	-0.7351	0.9607	0.9546	1.0448	1.3754	0.2957	-0.1037	0.0678	-0.6242	1.0974	-1.2773	0.3025	-1.2536	-1.298	0.0619	0.7983	0.0658	0.2786	0.4736	-1.2852	0.7502	0.1971	0.7715	0.004	0.6339	1.4157	-0.8773	0.4456	-0.8755	1.1058	0.102	-0.5059	-1.1666	1.2165	-0.5631	-0.8799	0.7367	0.6303	-0.7715	-1.3483
NFAT5	0.8292	0.0816	0.4262	-0.8696	-1.0751	-0.6365	0.6543	-0.9193	0.1515	-0.7074	-0.1129	-0.8796	0.647	0.14	0.1358	0.9127	0.0866	0.6753	-0.6323	-0.8699	0.6721	-0.7006	-0.7509	-0.6922	-1.0573	1.2914	-0.3744	-0.3374	-0.8641	-0.0284	-0.8304	0.2206	-0.2393	-0.0463	-0.8686	0.9967	0.9168	0.8447	0.1894	0.6095	0.6425	0.1461	1.1355	0.8617
NFIL3	-1.1749	-0.9164	-0.9644	1.3307	0.6548	0.0832	-0.8517	-1.0693	-0.5474	0.9838	0.9126	0.9066	-1.511	0.8082	-0.8787	-0.1184	0.0838	0.6479	-0.8821	1.3218	-1.2087	-0.1613	1.1306	1.1373	0.8624	-1.1431	-0.6906	-0.2641	1.4169	1.0474	0.3733	-1.1325	1.0343	0.1607	1.0623	-0.1689	-1.2005	0.8098	-1.1729	-0.6238	0.9495	1.5141	-1.1794	-1.0078
NFKB1	0.7	-0.1564	0.6856	-0.9258	-0.0077	0.0781	-1.0826	-0.1717	0.4652	0.0663	-1.0608	0.109	0.4637	-0.1072	0.7565	0.2232	-0.0803	-0.3571	0.9955	-1.033	0.9461	0.8553	-1.1951	1.2859	-0.6381	0.998	-0.8214	-0.079	-0.7418	-0.8354	-0.812	-0.7292	0.6317	0.8779	-0.9438	-0.2109	0.8616	-0.7597	-0.6289	0.5967	0.0881	-0.1186	0.0367	1.2343
NFYA	-0.08	-1.108	-0.3041	1.4664	-0.9602	0.8925	0.2476	-1.343	-1.2259	1.2711	1.0937	1.0147	-1.3899	-0.8091	-1.5123	-0.046	0.7351	1.2399	-1.5473	0.8558	-1.1466	0.9066	1.1094	-0.8115	1.17	-0.5531	0.6711	-0.1934	0.6115	-0.0283	1.4106	-0.6809	1.2465	-1.1993	1.0711	0.3834	-0.0566	0.9825	-1.3681	-0.0416	0.891	1.2951	-0.9719	-1.165
NFYB	0.7718	0.7151	0.2569	-1.2488	-0.8389	-0.568	1.1343	1.0114	-0.9645	-0.9345	-1.0909	-0.8418	1.2988	-0.9968	1.3842	0.1043	-0.3977	-0.111	0.9765	-0.2039	1.2185	-0.7259	-1.162	1.3283	-1.2531	0.0187	-0.1507	0.3115	-1.2233	-0.0882	-1.0179	1.2453	-1.0955	-0.8834	-1.039	-0.8725	1.0457	-1.1821	1.3728	1.0819	0.1085	-0.8383	-0.6069	1.2211
NFYC	-1.1664	-0.3328	0.0398	0.1672	0.0626	-0.4455	-0.8495	-0.8675	-1.0039	1.4502	1.374	-0.1508	-1.1929	-1.1306	-0.8081	0.0889	0.1497	0.9068	-0.8525	0.1352	0.1516	-0.0657	1.4327	1.2919	1.1977	-0.8917	-1.2857	-0.9828	0.2254	-0.0781	1.5659	-0.5181	0.9804	-1.2107	1.1632	-0.5819	-1.1738	0.2219	0.0516	-1.1759	1.0565	1.5316	-0.9773	-1.3112
NKRF	0.3132	1.1488	0.2431	-1.1161	-1.2866	-0.1083	1.2311	1.2542	1.0386	-1.2723	-1.3635	-0.3159	1.3974	0.6001	1.0303	0.6624	-1.1146	0.9492	0.8423	-1.1086	0.9205	-0.8907	-1.5154	-0.9014	-0.8865	0.9104	1.0785	1.1004	-0.948	1.0352	-1.5208	1.2408	-1.0521	-0.0027	-1.3691	-0.3713	1.2578	0.9944	1.3656	0.6908	-0.1788	-1.2841	-0.0746	0.3192
NKX3-2	-0.877	-1.0206	-1.2139	1.1145	-0.2492	0.791	0.0048	-0.7845	0.7552	1.1992	1.1768	0.1547	-1.0252	1.19	-1.5311	0.0395	0.1084	-0.2359	-1.2206	-0.1757	-0.3702	0.8179	1.3848	-1.5038	1.0847	-0.095	-0.7755	-0.8919	1.0715	1.0456	0.9777	-0.9204	0.0606	0.1172	1.1176	0.3332	-1.1091	1.2129	-0.9977	-1.2519	1.0105	1.1904	0.9852	-1.2918
NPAS2	-1.4662	-0.5726	-0.0808	1.2393	0.9628	0.8874	0.1068	-0.9419	-0.9471	1.2169	1.0108	0.8781	-1.4899	0.0713	-1.3379	0.8014	0.6962	-0.0081	-0.807	0.6493	-1.4759	0.968	1.2288	-1.3383	1.3223	-0.9895	-1.2411	-0.638	1.1537	0.0128	1.2795	-1.0636	1.2355	-0.2256	1.5399	0.7193	-1.3563	0.8058	-1.0441	-1.2505	0.9024	1.1783	-0.1744	-1.4201
NPAS3	1.1951	1.1204	1.348	-1.2633	0.7992	1.225	0.0881	0.7553	1.0283	-1.3122	-0.8455	-1.1377	1.2389	-0.1827	1.1875	-0.6907	0.2949	0.2153	0.9183	-0.9556	0.2892	-0.682	-1.4096	0.0904	-1.524	1.2539	-0.6587	0.1789	-1.4476	-0.9487	-1.342	1.2056	-1.0343	1.1792	-1.4411	1.1531	1.5026	-0.9644	1.1704	0.9505	-1.1665	-1.3551	1.0318	1.1829
NR0B1	1.2559	0.8239	1.0812	-1.3217	1.0825	0.6264	0.0858	1.318	1.2443	-1.3295	-1.4386	-0.8559	1.3862	-0.6424	1.4697	-1.373	-0.8196	0.0458	1.3194	0.6623	1.3979	-0.1306	-1.3222	0.0191	-1.2648	-0.8461	1.1795	0.7225	-0.9224	-1.2644	-1.3122	0.9565	-0.9961	-0.0641	-1.2208	-1.1532	1.0134	-1.0908	1.4333	1.0602	-1.2796	-1.5184	-0.8998	1.328
NR1H3	-1.2349	-0.9916	0.5833	0.7495	0.7022	0.6687	-0.1788	-0.469	-1.3335	1.2548	1.2837	0.8048	-1.2016	-0.8869	-0.0275	-0.8096	0.8615	1.1836	-0.5817	-0.0568	-0.43	0.9802	1.283	1.2463	0.7156	-1.3059	-1.1558	-0.239	0.8402	-1.1129	1.2754	-1.0362	1.1927	-0.8486	1.3408	-0.7078	-0.8044	-0.9077	-0.8036	-0.8463	0.7539	1.3832	-0.8097	-0.8574
NR1I3	-1.4404	-0.1077	-0.2267	1.2613	1.153	1.2359	-0.0802	-1.037	-0.1653	0.7764	-0.5457	1.2643	-1.4716	0.9268	-1.4823	1.1346	0.01	0.0669	-0.4161	1.1522	-1.3281	0.9384	0.8594	-0.8053	1.2372	-0.1087	-1.1614	-0.3288	1.3284	1.2355	0.6902	-1.1618	1.1286	0.9457	1.2451	0.0406	-1.3105	1.1954	-1.4267	-0.8713	1.1232	1.1829	-0.8564	-1.3172
NR2E1	-1.4072	-0.7308	0.0081	1.0268	0.8311	0.8631	-0.1985	-1.1115	-1.0659	1.1349	1.2117	0.7963	-1.476	0.1445	-1.2373	1.0284	1.1179	0.9428	-0.7345	-0.1188	-1.4839	0.8987	1.2596	-1.2873	1.1757	0.4772	-1.2599	-0.6641	0.9578	0.8061	1.0687	-1.0895	1.2913	0.6434	1.2127	1.105	-0.982	1.2335	-1.468	-1.1972	1.0221	1.1984	1.0648	-1.2447
NR2F1	0.1138	1.1885	0.6899	-0.1733	0.0387	0.0815	-0.9476	-0.9712	-0.1355	-0.1033	-0.7904	0.1049	1.0061	-1.0926	1.3772	-0.0435	-0.9955	-0.9881	-0.0191	-1.1512	0.809	-0.8237	-0.9404	1.0375	-1.5101	0.8323	-0.1468	-0.0749	-1.25	-1.2595	-1.2769	0.3112	0.3137	1.2667	-1.3604	1.1974	1.4595	-0.9167	-0.0077	0.8322	0.9735	0.4583	0.9301	1.3762
NR2F6	-0.8904	0.5294	-0.7447	1.0826	0.9802	0.7593	0.6394	0.1339	0.9582	1.0541	0.7879	0.7319	-0.7612	0.2261	-1.2068	0.0386	-1.3501	-1.0259	-0.9324	1.2503	-0.9469	-0.8725	1.2733	-1.2026	1.1485	-0.5997	0.647	-0.2695	0.9584	1.254	0.2901	-0.6836	-0.4795	0.7526	1.0547	-0.7345	-0.8724	0.0151	-0.7007	-0.3028	-0.6196	0.7359	-1.232	-1.0511
NR3C1	1.0227	0.6843	0.9413	-0.8662	-0.6795	-0.2166	0.065	0.2569	0.8758	-1.2425	-1.2363	-0.1974	0.979	-0.6761	1.1242	-0.7415	0.1412	-0.9433	0.0905	0.5957	0.8978	0.1783	-1.4067	1.1836	-1.0263	1.1724	0.9441	-0.1397	-1.0019	-1.0735	-1.0892	0.9625	-0.7103	0.6518	-1.2759	0.8084	1.0007	0.0644	0.5411	1.0481	-0.9613	-0.8885	0.8152	1.1657
NR3C2	1.1195	0.169	0.9941	-1.1206	-0.0749	-0.0764	-0.2341	0.9439	1.3091	-0.9411	-1.1627	-1.0166	1.1448	0.867	0.7494	0.5703	0.0194	-0.853	1.0733	-0.7172	0.9483	-0.1037	-1.373	0.7425	-1.0415	1.3624	-0.0463	-0.0987	-1.1015	-0.1359	-1.3644	0.4343	-1.0128	1.0737	-1.3479	0.1427	1.0994	-0.5813	0.0288	0.0636	-0.6895	-1.1641	1.0126	1.3471
NR4A3	-1.3172	-1.1348	-0.8642	1.1056	0.0893	1.0828	-0.7674	-1.1683	-0.9995	1.0562	1.1392	0.8576	-1.502	0.9722	-1.4556	0.8721	1.1566	1.2281	-1.0588	0.0354	-1.517	0.8767	1.3438	-1.2777	1.2689	-1.0208	-1.1094	-0.997	1.3089	1.0795	1.2364	-1.4347	1.2195	0.6728	1.3774	0.6895	-1.0706	1.0844	-1.3597	-1.1613	1.233	1.1648	1.0781	-1.3818
NR5A1	-1.4097	-0.9443	0.6255	0.9574	1.1217	0.9997	-0.1098	-0.9966	-1.0128	0.9522	1.0966	0.6673	-1.196	0.5806	-1.281	-0.2289	1.0899	1.1769	-0.045	0.5841	-0.9149	0.8007	1.226	-1.0133	1.0846	-1.3001	-1.2837	-0.8051	1.2214	-0.1358	1.2168	-1.0195	0.897	0.0136	1.4302	0.0822	-0.9945	-0.2083	-0.9523	-1.0144	0.6698	0.8133	-0.0818	-1.3892
OTX1	-1.1741	-1.3234	-1.1686	1.3704	-1.0244	0.098	0.4996	-0.9557	-0.7459	1.2397	1.1688	1.1217	-1.24	0.7474	-1.361	0.9772	-0.3366	0.0727	-1.3291	0.8398	-1.1389	0.5715	1.4613	-1.312	1.4345	-0.8356	-0.6337	-0.7299	1.3351	1.3339	1.3835	-1.0377	1.0344	-0.7674	1.3211	-0.0968	-1.2192	1.382	-1.2878	-1.2879	1.1072	1.3549	-0.3162	-1.3442
PA2G4	-0.7722	0.0555	-1.3525	0.777	-0.7084	-0.6423	1.1711	0.3669	-0.8339	0.6835	1.0198	0.6912	0.3043	0.7583	-0.8792	-0.1491	-1.0742	0.0542	-0.8606	0.9018	0.0732	-0.9397	1.2253	-1.2877	0.9363	-0.9821	0.4487	-0.1096	0.6279	0.9266	1.037	0.0204	-0.7569	-0.8208	0.9065	-0.0391	-1.0761	0.7157	0.9737	-0.6517	0.2407	0.9058	-0.5432	-0.9008
PBX1	-1.4228	-0.1143	-0.4204	1.0382	1.0377	1.0813	-0.5484	-1.1812	-1.0474	1.0082	1.252	0.9437	-1.439	-0.1254	-1.3268	-0.6557	0.8881	1.0679	-0.7535	0.8573	-1.1238	1.0066	1.1663	0.8845	1.0255	-1.0065	-1.1715	-0.8387	1.2198	-0.4956	1.3065	-1.057	1.092	-0.4999	1.4342	-0.6759	-0.972	0.1334	-1.2958	-0.8793	0.19	0.9185	-0.6154	-1.2547
PCGF6	-1.2264	-1.1378	0.5513	0.4952	0.9046	0.7279	-1.1386	-1.3069	-0.3453	1.1359	1.1617	0.9596	-1.3451	0.123	-1.2838	0.1195	0.7142	1.0538	-1.3829	0.0312	-1.0367	0.7211	1.2907	-0.549	1.0642	0.2034	-0.8678	-0.3717	1.109	0.9471	1.3167	-1.1715	0.82	0.1035	1.3039	1.0559	-0.0722	0.107	-1.3677	-1.2613	0.2907	1.1726	-0.6274	-1.2072
PGR	-1.3669	-1.0357	-1.2693	1.2907	1.0577	0.9623	-0.2052	-1.2551	0.5351	1.1144	1.4549	0.2039	-1.3257	1.3134	-1.6122	0.3266	1.1519	-0.8406	-1.0946	0.0855	-1.183	0.0409	1.4523	-1.4705	1.369	-0.1769	-1.2649	-1.1948	1.1986	0.3627	1.4805	-1.4024	0.2905	-0.9254	1.204	1.1586	-1.1109	1.4385	-1.3681	-1.0209	-0.7778	0.9706	1.0937	-1.4498
PHF19	-0.9411	-1.2113	-1.3881	1.2792	-1.287	-0.7838	0.063	-1.0268	-0.9943	0.9841	0.4672	0.3761	-0.4488	0.7086	-1.3298	1.1943	-1.2467	-0.1943	-1.1152	0.8903	-0.4905	-0.9704	1.4934	-1.3964	1.3632	0.0466	-0.8713	0.0651	0.9683	1.2395	1.0958	-0.852	0.709	-0.8928	0.9189	-0.1983	-1.0484	1.4173	-0.9454	-1.1136	1.4631	1.449	-0.277	-1.326
PHF21A	-1.1686	0.0347	0.059	0.7078	-0.1561	1.1265	-0.512	-1.018	-0.899	1.538	1.4958	-0.0547	-1.2765	-0.0734	-1.0351	-0.0346	-0.0071	1.3269	-1.1705	-0.0597	0.0117	-0.3289	1.252	-0.1263	0.078	-0.8169	-1.1716	-0.3675	0.5441	-0.8357	1.4444	-0.6145	0.9103	-0.8565	1.0538	-0.5352	-0.525	-0.1298	-0.8829	-1.1463	0.9623	1.1618	0.5857	-1.2761
PIN1	-0.707	-0.8786	-0.0299	1.0039	1.1814	0.9004	0.5131	-0.0854	0.7444	0.5611	0.759	0.6682	-0.9646	1.2138	-1.2214	-0.7635	-0.7999	-0.0251	-0.9772	1.1618	-1.1562	0.2299	0.9257	-1.3124	0.9165	-0.9431	0.1567	-0.7389	1.1492	1.3627	0.2305	-0.7268	-0.0055	0.6571	1.2106	-0.4714	-0.8453	0.8577	-1.1759	-0.5489	-0.4881	-0.4348	-0.223	-1.1067
PITX1	-1.3789	-1.4555	-0.7151	1.2604	0.0444	0.9204	-1.1383	-1.3385	-1.0349	1.3333	1.3892	1.2093	-1.4397	-0.017	-1.4757	1.0271	1.182	1.2081	-1.1955	-0.0623	-1.495	1.0802	1.4872	-1.1939	1.4532	-0.9357	-1.241	-0.9444	1.4185	1.2173	1.1866	-1.4418	1.4006	-0.0477	1.5301	-0.7615	-1.235	1.2571	-1.4289	-1.4442	1.1761	1.3429	0.0776	-1.2053
PITX3	-1.3942	-0.936	-1.1175	1.1639	0.7171	0.198	-0.0136	-1.0924	-1.2059	1.5623	1.4797	1.0026	-1.4924	-0.0049	-1.1358	-0.8705	0.1501	0.1832	-0.3067	0.9746	-0.9639	0.8441	1.531	1.1997	1.0882	-1.5019	-1.0786	-0.3187	0.7674	-0.1367	1.4942	-1.2552	0.3608	-1.1865	1.2794	-1.08	-1.4443	0.7778	-0.8346	-0.9936	1.1802	1.4338	-0.825	-1.2333
PLAGL1	1.2953	0.8285	-0.291	-0.3902	-1.2095	-1.0327	1.0156	0.9813	0.2377	-0.6105	0.0363	-1.2376	1.298	-0.1805	1.1049	-1.1846	-0.8454	0.0966	0.1175	0.1509	1.4552	-1.1401	0.1103	1.0086	-1.2583	-0.0902	0.9689	-0.0838	-1.3259	-1.1323	0.5291	1.1227	-1.0474	-0.894	-1.1879	0.6298	0.7508	-1.2678	1.4019	0.9459	-0.7016	-0.774	-0.3983	1.1772
POU4F1	-1.3501	-0.821	-0.9898	0.9416	0.6911	0.6928	0.1579	-1.0237	0.5443	1.0073	1.0947	0.1721	-1.1289	0.8278	-1.1125	-0.0283	-1.1972	-0.7913	0.7418	1.0567	-0.7959	0.7101	1.3247	-0.8104	1.3527	-1.2308	-0.2699	0.1719	1.008	1.1723	1.4842	-0.7416	0.0184	-0.984	1.1174	-1.0684	-1.1342	0.8672	-0.4724	-0.2181	0.9225	0.8645	-1.0071	-0.8522
PPARD	1.0908	1.189	0.0288	-0.9316	-0.8341	-0.5853	1.3528	1.3076	1.3638	-0.893	-1.3592	-1.1611	1.5052	-0.7588	1.2034	-1.2447	-1.539	-1.1352	0.7109	0.9483	1.5177	-1.0755	-1.2157	1.0599	-1.177	0.9761	1.4718	0.8791	-1.3335	-0.7467	-0.9679	1.4797	-1.4018	-1.148	-1.5336	-0.3471	0.8262	-0.1457	1.4726	1.4667	-1.0511	-1.1142	-1.3314	1.0967
PRDM15	-1.5019	-0.7512	-0.7319	0.9107	0.0978	1.2923	0.8204	-1.3189	-1.1141	0.7597	1.047	1.2868	-1.2062	0.8967	-1.3487	1.0063	0.6518	0.8025	-0.8235	0.6339	-1.4135	0.9136	0.9879	-1.0041	1.0527	0.0697	-1.0435	-0.2094	1.345	1.3724	0.7233	-1.0628	0.6612	0.8995	0.9355	-0.0403	-0.9143	1.2813	-1.2809	-1.0884	1.163	0.9434	0.7599	-1.2944
PRDM2	0.8319	0.8445	-0.3358	-0.0737	-1.0895	-1.0404	0.0589	-1.0643	-0.7322	0.0725	0.5922	-1.3007	0.0169	-1.0116	0.0917	0.1585	0.7492	-0.0038	-0.6322	-0.7954	0.3092	-0.6786	-0.2351	0.9723	0.0928	1.2338	-0.476	-0.1092	-1.0947	-0.7028	0.0184	0.3527	-0.2928	-0.0908	-0.6837	1.2283	0.8894	-0.6428	-0.722	0.9487	0.2056	0.0491	1.266	1.1186
PROX2	0.9161	0.6277	1.0607	-0.9058	-0.8054	0.0347	0.8572	0.0299	0.8246	-1.0644	-1.0727	-0.2971	1.3194	0.7873	0.0354	0.2129	0.0842	-0.779	-0.0501	-0.6214	0.6478	-0.7698	-1.1163	-0.1077	-1.0186	1.2523	0.0745	7e-04	-0.8244	0.597	-1.3163	0.9856	-0.9392	0.7451	-1.3565	0.7724	1.196	1.1175	0.1806	0.8433	-0.8903	-1.101	1.0761	0.8268
PRRX2	-0.6461	-0.9268	-0.561	0.9313	0.1493	-0.1216	-1.2968	-1.1653	-1.2498	1.3951	1.0967	0.9002	-1.0879	0.4849	-1.0003	1.083	1.1287	0.85	-1.1521	-0.7923	-1.2357	0.6052	1.3431	-1.0731	0.8385	-0.7242	-0.9683	-0.5487	0.2952	0.0115	1.0632	-1.1914	1.2722	0.6852	1.2444	0.7562	-0.6792	0.2951	-1.3446	-1.1903	1.0523	1.2996	0.7	-0.9108
PURA	-0.575	1.0861	0.858	-0.8781	-0.7314	0.1004	0.7292	0.1753	0.7476	-0.0497	-0.753	-0.8821	0.9455	0.3948	0.3814	0.0959	0.522	-0.7208	0.5562	-0.6168	1.0763	-0.6402	-1.12	-0.1283	-1.0297	1.3422	0.8022	-0.1795	-1.3177	-0.7965	-1.0491	1.0127	-0.3279	0.0027	-1.081	0.7324	0.6679	0.1343	0.5422	0.9178	-0.0697	-0.8099	1.1301	1.0593
PURB	-1.4382	-0.3576	-0.7735	1.1909	1.1208	1.1526	0.2669	-1.2706	-0.9221	0.079	0.8108	1.1845	-1.5469	0.8908	-1.373	0.8397	0.8148	0.6446	-0.2971	1.0886	-1.3339	1.1038	1.1952	-0.8012	1.3232	-0.9676	-1.17	-0.4108	1.4308	1.173	0.8818	-1.1078	1.1472	-0.5717	1.3253	-0.5597	-1.2548	1.3535	-1.5471	-0.0999	0.1084	0.8543	-0.0494	-1.4106
RARA	1.2631	0.2127	0.7993	-0.9285	-0.9487	-0.8482	-1.1505	0.3163	-0.8786	-0.1293	-0.5345	-0.1593	1.2874	-0.9273	1.4499	0.0141	0.1106	0.241	0.7245	-1.2876	0.8218	-0.0669	-0.9966	1.0637	-1.1867	0.9561	-0.5616	0.6794	-0.9498	-0.647	-1.1761	0.0827	1.07	0.3153	-1.0366	-0.6075	0.9033	-1.1168	1.0528	0.5562	-0.7814	-0.0097	-0.3127	1.223
RARB	1.2187	0.8251	-0.0588	-0.8178	-1.035	-1.0256	-0.6777	-0.1071	0.1253	-0.0757	-0.8296	-0.9341	0.887	-0.9872	1.2536	0.5409	0.8346	0.03	0.0191	-1.1893	0.9049	0.0119	-1.1706	1.2226	-1.1478	0.8295	0.7766	0.121	-1.1565	-1.1531	-0.9477	-0.0322	0.7771	-0.0145	-1.0174	1.043	1.1032	-0.9561	0.6069	0.939	0.5185	-0.7154	0.726	1.4594
REPIN1	1.2003	0.9993	1.1887	-1.3383	1.1129	0.8373	0.2089	0.9204	1.1067	-1.2505	-1.1343	-0.1651	1.2037	-0.1995	1.1185	-0.9485	1.1226	0.8476	1.1801	-1.1318	0.8951	0.6538	-1.3434	0.0445	-1.5132	0.8052	0.6564	-0.054	-0.9828	-1.1607	-1.1338	0.1042	-0.9474	1.1165	-0.9863	-0.0281	1.0986	-0.9964	1.1268	1.008	-1.0855	-1.5595	1.0377	1.3298
RFX2	1.1297	1.0712	-0.6881	-0.3173	-0.8696	-0.5916	-0.5728	0.3387	0.7377	-0.2684	-0.6091	-1.1143	0.8389	1.0559	0.2643	0.9069	-0.9404	0.0104	-0.5146	0.6328	-0.1912	-0.7767	-0.8239	-1.0789	-1.0373	1.1507	0.7964	0.1613	-0.8654	1.1063	-1.2443	0.0094	-1.0842	1.0217	-1.0646	1.0424	0.6808	-0.5474	0.9669	0.037	0.0998	-1.0834	0.8953	-0.1137
RFX5	-1.261	-1.2751	-0.7002	1.0908	0.8479	0.1126	-1.208	-1.3616	-1.171	1.1659	1.4384	1.1705	-1.1149	-0.7385	-0.9991	-0.0074	1.3938	1.4738	-0.1235	-0.6739	-1.0303	0.8389	1.4408	-0.7172	0.9738	-1.0716	-1.5159	-0.9523	1.1645	-0.7046	1.423	-1.2475	1.3566	-0.5581	1.5219	0.755	-1.0877	0.1382	-1.2455	-1.4344	0.7849	1.2872	0.0014	-0.9821
RFX6	-1.4784	-0.7918	0.2064	1.2167	1.2373	0.1473	0.8803	-0.1227	-0.8184	-0.6833	-0.2108	1.1933	-1.5359	1.0233	-1.4487	-0.4314	-0.2876	-0.2676	0.0502	0.9504	-1.3684	1.0581	0.2514	-1.4246	1.585	-1.1049	-0.1375	0.7822	1.5325	1.0214	0.1154	-0.9247	0.1083	0.0567	1.1956	-0.3944	-1.3475	1.2394	-0.1821	-1.2172	0.8056	-0.0221	-0.005	-1.3936
RORC	1.0384	1.0806	1.4849	-1.0767	-0.8596	-0.8966	0.8475	1.0671	0.7918	-1.1925	-1.2771	-0.2462	1.1204	-1.2057	1.3764	-0.9378	0.0558	0.0063	1.178	-0.0179	1.0474	-0.8037	-1.519	1.4517	-1.3575	1.0202	1.0031	1.086	-1.3634	-1.289	-1.2119	1.3915	0.0576	-0.9107	-1.2499	0.0787	1.2109	-1.3775	0.0558	1.3345	-1.1143	-1.2515	-0.4338	1.2395
SAFB	-0.9445	-0.5704	-0.582	1.0303	-0.4973	0.6565	0.212	-0.6915	-0.0392	1.0506	0.9982	0.5901	-0.7602	-0.4546	-1.0851	0.5421	-0.7343	0.7639	-0.8915	0.6502	-0.9869	-0.3084	1.1139	-0.8045	0.7151	-0.7378	-0.4552	0.0141	0.5059	0.3241	1.0369	-0.442	0.5244	0.5838	1.0026	-0.7197	-0.1702	0.5096	-0.7499	-0.551	0.2148	0.7464	-0.7346	-1.0969
SETBP1	1.1876	-0.0374	-0.6224	-1.0749	-1.169	-1.1317	-1.0879	0.9281	0.2496	-0.1821	-0.8942	-0.9958	1.0887	0.7961	1.0891	1.0042	-0.2209	-1.1519	-0.7846	-0.9664	0.1211	-0.1157	-1.0715	1.2857	-1.0041	1.039	0.9798	0.3732	-1.1711	1.0919	-1.2976	-0.0586	-0.1169	0.8778	-1.3869	1.1988	0.2489	0.1249	0.5815	0.9057	0.9115	-0.7481	0.8326	1.2748
SETDB1	-1.0455	-0.906	-0.4611	0.993	0.1912	0.5872	-0.6936	-1.124	-1.1311	1.0085	1.3887	0.9614	-1.2656	-1.0277	-0.813	-0.7448	0.8705	1.2365	-1.0396	0.0159	-0.3238	0.7506	1.2852	1.0837	0.933	-0.9513	-1.0368	-0.9403	1.1947	-0.6166	1.3684	-0.3883	1.1374	-1.1552	1.3342	-0.6441	-0.9352	0.1828	-0.9141	-0.8476	0.5427	1.1218	-0.9974	-1.133
SGSM2	-1.0952	-1.0199	0.9002	0.9786	-0.1157	0.106	-0.9575	-0.9984	-1.3228	1.3274	1.2257	0.4157	-0.9532	-0.6721	-0.8405	0.2011	1.2792	1.1872	-0.9201	-0.8963	-1.0278	0.0951	1.3118	1.0207	0.1565	-0.8171	-1.0686	-0.6841	0.1688	-0.99	0.838	-0.4394	1.3654	-0.1816	1.0723	0.0868	-0.5524	-0.4481	-1.1845	-0.8948	1.1771	1.2826	0.0771	-1.1858
SIM2	-1.3727	-1.0105	-0.715	1.2392	0.043	1.1323	-1.0498	-1.0774	-1.2589	1.4986	1.5467	0.737	-1.4496	0.7246	-1.4534	0.8553	1.3425	0.8406	-0.9394	-0.832	-1.4143	1.0268	1.4293	-0.214	1.2051	-0.1618	-1.2008	-1.0115	1.0034	0.9205	1.4715	-1.2402	1.2558	0.1767	1.4731	0.9781	-1.1404	0.7856	-1.4507	-1.4305	1.1879	1.4238	0.8966	-1.4382
SMAD3	-1.4319	0.0423	-0.7967	1.0991	-0.6809	1.1643	-0.3035	-1.2102	-1.1615	1.2892	1.1785	0.8395	-1.4565	-0.1577	-1.2663	1.1157	0.8534	0.9348	-1.1444	-0.4791	-1.1731	1.0506	0.8694	0.1942	1.2746	-0.0022	-1.118	-0.3447	1.2029	0.7934	1.1529	-1.1046	1.3509	0.7795	1.0674	0.7678	-1.0278	0.3517	-1.4929	-1.0252	0.8586	1.3563	-0.0029	-1.1113
SMAD4	-1.2642	-1.2316	0.087	1.087	-0.6985	-0.1759	-1.2992	-1.3949	-1.2406	1.3973	1.399	0.2553	-1.4895	-1.0953	-1.2181	0.2255	1.1263	1.4312	-1.0203	-1.0472	-0.3518	0.7426	1.4776	1.2389	1.1695	-0.553	-1.3398	-0.9415	1.3336	-0.0289	1.3058	-0.2262	1.2966	-1.0843	1.2356	0.1349	-0.6956	0.7621	-1.3799	-1.0566	0.9846	1.3719	-0.5595	-1.3505
SMAD5	0.2357	0.6417	-0.2227	-0.6963	-1.1332	-0.063	0.2706	-0.2088	0.954	-0.1916	-0.9892	-0.8846	1.2217	1.0697	-0.2328	0.9068	-0.5161	-1.0157	-0.2214	-0.6511	0.8256	-0.7113	-1.1111	-0.6963	-0.7245	1.394	0.1677	-0.0178	-0.7829	0.8463	-1.013	0.9099	-1.0235	0.2755	-1.3293	0.9619	0.5487	0.8964	-0.2486	0.8579	-0.8088	-0.4252	1.2085	0.634
SNAPC2	-1.0109	-0.8299	-1.0273	0.9296	0.8727	0.1809	-1.109	-1.1189	-0.9982	1.1714	1.232	0.763	-1.0228	1.2412	-1.0997	0.9847	0.9074	0.1026	-0.9065	-0.5358	-1.2362	0.5735	1.2663	-1.4165	0.5582	-0.6067	-0.9807	-0.7643	1.3072	1.3827	0.4099	-1.3902	0.8764	1.0968	1.1368	0.8128	-1.1034	0.9368	-1.1977	-1.1466	1.0367	1.0312	0.8099	-1.1733
SNAPC4	-1.3672	-1.2464	0.8165	0.9194	1.1803	1.0967	-1.0596	-1.1099	-0.297	0.969	1.0783	1.093	-1.2766	1.1794	-1.3015	0.9484	0.7895	0.6219	-1.0398	0.9509	-1.2785	0.6486	1.219	-0.9611	1.0057	-0.0613	-1.1424	-0.8774	1.4147	1.1691	1.0428	-0.9642	0.7459	0.0854	0.5065	0.0273	-0.8041	1.2836	-1.3328	-1.2099	0.315	1.075	-0.1816	-1.4343
SOX1	-1.1284	-0.8342	-0.9966	1.157	0.9274	0.5134	-0.792	-0.979	-0.8681	1.3613	1.1302	0.7081	-1.2167	0.2066	-1.0463	0.2383	0.7502	-0.101	-0.2001	0.6046	-1.35	-0.5181	1.303	-1.2454	1.0991	-0.6685	-0.8398	-0.4803	0.9725	1.0237	1.2648	-1.2221	0.2677	0.5925	1.2718	0.6087	-0.9823	0.7824	-1.149	-0.3888	1.2706	1.2412	-0.1063	-1.0875
SOX9	1.2318	0.2773	-0.1439	-1.3167	-0.3634	-1.191	-0.0356	0.9357	1.3304	-1.2695	-1.4232	-0.2564	1.5229	0.7222	1.4415	-0.9737	-1.3212	-1.0604	0.8289	0.7976	1.1784	-0.9802	-1.3467	0.0664	-0.9583	0.0416	1.2633	0.9673	-1.3291	-0.7468	-1.3561	1.1567	-1.3819	0.1423	-1.4889	-0.9387	1.2709	-0.3927	1.27	1.3043	-0.4594	-1.449	-0.3379	1.5784
SP3	-0.776	-0.8765	-0.6232	1.1562	-0.9898	-0.0563	-1.0555	-1.334	-1.2318	1.259	1.4544	0.3909	-1.2671	-1.0108	-0.832	0.2112	0.7592	1.0605	-1.2741	0.5351	-0.3017	0.0354	1.2576	0.8823	1.0358	0.006	-0.9728	-0.8612	0.7475	-0.185	1.0344	-0.2491	1.2062	-1.1572	0.7443	0.0562	-0.8436	0.9751	-1.3831	-0.2743	0.6953	1.3521	-0.0354	-0.0612
SP5	-0.9008	-1.2947	-1.1095	0.4575	-0.9932	0.9772	-0.3604	-0.9773	-0.8481	1.1687	1.3878	0.1565	-1.0017	0.7843	-1.0469	1.1278	1.3094	1.1084	-1.1096	-0.9715	-1.2179	0.119	1.3265	-1.5486	0.8945	-0.0381	-0.9479	-0.7563	1.0353	1.0631	1.059	-0.8342	0.3715	-0.1675	1.4268	0.479	-0.772	0.7456	-0.9392	-1.4153	0.2212	0.9679	0.8362	-1.2021
SP8	-1.4525	-1.387	-1.3436	1.3242	0.158	0.9445	-0.6655	-1.1268	-0.7126	-0.011	0.2619	1.1583	-1.3444	1.278	-1.5265	1.1737	0.3019	0.2449	-1.0895	0.9865	-1.4463	0.8682	1.1743	-1.4008	1.4171	0.2535	-0.9732	0.1054	1.4538	1.416	0.9295	-1.4774	0.2467	0.6703	0.3363	0.9795	-0.5073	1.5007	-1.5312	-1.1666	0.9934	1.3442	0.056	-1.1916
SP9	-1.1913	-1.028	-1.1699	1.3859	-0.1881	0.8418	-0.0065	-1.193	-1.0373	1.508	1.4347	0.7942	-1.3595	-0.0437	-1.2048	0.8593	0.1334	0.0745	-1.1531	0.561	-1.172	0.0628	1.3817	-0.4863	1.331	-0.7779	-0.5628	-0.829	1.1365	0.8763	1.5615	-0.9742	0.8972	-0.8648	1.358	-0.4486	-1.1298	0.3362	-1.2256	-1.1232	1.1225	1.3457	-0.8396	-1.0563
STAT3	1.1885	-0.037	0.9179	-0.7236	0.0923	-0.6667	-1.016	0.1887	0.398	-0.8505	-0.9665	0.0814	0.0575	0.1534	1.3454	-0.6747	-1.071	-0.8004	-0.0623	0.0668	0.7598	0.8187	-1.2749	1.0205	-0.964	0.7686	0.7754	-0.7196	-0.0538	-0.7563	-1.0941	-0.1035	1.1371	0.1673	-1.2258	-1.1645	0.3099	-0.0861	-0.5928	1.1105	-0.2635	-0.733	-0.861	1.3173
STAT5A	1.092	-0.1294	0.9192	-0.9183	-0.8808	-0.9229	-0.1735	0.6959	-0.0997	-0.9232	-0.7082	-0.3291	1.2008	-1.1747	1.1726	-0.5094	1.037	1.0341	0.6582	-1.0421	0.788	0.4298	-1.0275	1.3031	-0.8923	0.6256	0.7118	0.2313	-1.1813	-1.2875	-0.4881	0.0587	-0.0898	0.0923	-0.1078	-0.0912	0.7842	-1.0494	0.9394	0.6389	-0.6412	-0.8864	0.5322	1.1091
STAT5B	1.1392	0.7751	1.4457	-1.0075	0.9796	0.0379	-1.1532	0.8433	0.9065	-1.0672	-0.7164	-1.1624	1.0867	-0.9513	1.1718	-1.0757	1.2939	1.0811	0.949	-1.1503	0.9071	0.0224	-1.3937	1.3049	-1.441	0.2555	-0.0156	-0.0484	-1.2744	-1.4726	-0.9379	0.9511	0.0166	-0.1732	-1.1327	0.2352	1.4563	-1.351	1.0289	0.9822	-1.2468	-1.2568	-0.0091	1.35
STAT6	1.1133	0.695	0.719	-1.0314	-0.7558	-0.6463	0.7363	0.8375	1.2351	-1.1461	-0.936	-1.0457	1.2136	0.1369	0.6285	-0.7074	-0.7384	-0.5632	0.2559	-0.5774	1.3824	-0.7626	-1.1685	-0.6937	-1.2278	1.2752	1.0069	-0.5176	-1.1081	-0.8257	-0.9069	1.1353	-0.9298	0.6354	-1.2438	0.7419	0.9011	-0.8145	1.0625	1.1556	-0.9556	-1.0054	0.2264	1.1625
TAL1	0.5304	1.1379	1.3388	-1.0494	1.0987	0.1865	-1.1592	-0.1279	0.1867	0.0653	0.0642	-0.9918	-0.6706	-0.9162	1.398	-1.2219	1.1051	0.3113	0.205	-1.268	-0.776	0.8129	-1.2505	1.3926	-0.9745	0.7202	0.1758	0.5282	-1.3058	-1.5169	-0.2548	0.8063	-0.1963	0.9147	-0.8507	1.3165	0.5802	-1.4319	0.3841	1.037	-0.4036	-0.3165	0.3178	1.4569
TBPL1	-0.9505	-0.1826	-1.005	1.245	0.0216	0.1864	0.2806	-1.2362	-0.805	0.2439	-0.8063	-0.9607	-0.9891	0.8363	-1.2451	-0.0159	0.909	0.6193	-1.1374	1.3398	-0.7338	0.9298	0.6774	0.8882	1.4162	-1.2819	1.4065	0.0576	-0.0035	-0.5708	1.2433	0.8001	0.2818	-1.0679	0.1367	0.3622	-1.1388	0.5435	-1.3663	0.4233	-0.9108	0.4471	-0.6764	-1.0433
TBX10	1.1014	0.7748	1.0647	-1.1323	-0.113	-0.8563	1.0537	1.0241	0.6666	-1.2198	-1.3397	-0.666	1.0412	-1.0047	1.4793	-1.0282	-0.9448	-1.1279	1.2651	0.0319	1.2082	0.1464	-1.3981	1.329	-0.8939	-0.291	1.2134	1.1372	-1.1929	-1.2113	-1.1151	1.1398	-0.2293	-0.886	-1.0699	-0.5058	0.7824	-1.0138	1.322	1.4972	-0.9183	-1.032	-1.0752	1.2469
TBX2	0.7736	-1.0317	-1.021	1.0232	-0.6909	-0.9253	-1.0933	-1.0832	-1.3708	1.3254	1.0643	-0.168	-0.7537	-0.856	-0.0593	0.2993	-0.1427	-0.1598	-0.3219	-0.1843	-0.645	-0.2932	1.2294	1.0037	0.1585	-0.851	0.1205	0.2985	0.1255	-0.6218	1.349	-1.065	1.2795	-0.4063	0.2116	1.0298	-0.9899	-0.6413	-0.9999	-0.2438	1.1006	1.5067	-1.0769	0.7369
TBX22	1.131	0.8548	0.9506	-1.0857	-0.1079	-0.79	-0.6981	1.0928	1.1196	-1.167	-1.402	-0.8721	1.2893	-0.0608	1.2006	-0.0303	-0.7209	-1.2624	1.2	-0.94	0.8409	-0.644	-1.365	0.2143	-1.0072	0.9762	0.3192	0.8434	-0.8699	0.1587	-1.4015	1.0519	-1.0183	0.2294	-1.407	-0.0928	1.0722	-0.2321	0.8467	1.024	-0.8986	-1.247	0.5906	1.3879
TBX5	-1.2437	-0.1359	0.1136	0.025	0.982	1.1778	0.1433	-0.8639	-0.0167	-0.8462	-0.7436	0.8736	-1.3026	1.4665	-1.2642	1.4722	1.082	-0.6802	0.9073	-0.8234	-1.4676	0.1675	-0.8755	-1.448	1.012	1.1087	-1.0009	0.1141	0.0309	1.308	-0.9039	-0.1473	0.2066	1.1418	1.0837	1.005	-0.2974	1.1549	-1.3649	-0.8659	0.9543	-1.0085	1.2409	-1.5436
TCF3	-0.7893	-1.0645	-0.9064	1.2293	-0.0617	0.5511	-0.8831	-1.1724	-0.9578	1.3251	1.2947	0.8388	-1.1255	0.7538	-1.2049	0.9644	-0.1297	0.0145	-1.2553	0.0671	-1.2356	0.004	1.3718	-1.0426	1.1187	-0.5141	-0.3498	-0.6566	1.1763	1.1834	1.0039	-1.1165	0.9475	0.143	1.0137	0.539	-0.9231	1.1415	-1.3411	-1.0778	1.0989	1.3352	-0.1073	-1.0753
TCF7L2	-1.2678	-0.7153	-0.1137	0.856	0.9681	1.0383	-1.0796	-1.3422	-0.1887	1.2184	1.0597	0.7112	-1.4443	0.9237	-1.3721	-0.0107	0.7708	0.7613	-1.0059	-0.0695	-1.2256	0.822	1.3321	0.0624	0.904	0.2892	-0.8402	-1.1801	1.097	0.9021	0.9968	-0.9266	1.0007	1.0736	1.1475	0.9537	-0.7992	0.2419	-1.4298	-1.0864	0.7608	1.1396	0.9014	-1.3719
TCFL5	1.4337	-0.2217	-0.1405	-1.1142	-0.777	-0.8871	0.2595	0.87	1.1551	-1.3642	-1.2797	-0.1186	1.5049	0.0608	1.2293	0.3245	-0.2365	-1.0384	0.0555	-0.3288	0.6752	-0.8654	-1.43	-1.1157	-1.1996	1.0422	1.3581	0.9434	-0.6124	0.6694	-1.5007	-0.5291	-1.0883	1.1207	-1.2003	0.7996	0.9908	0.7499	1.0922	1.1825	-0.4292	-1.2298	-0.0112	1.319
TET1	-0.914	-0.9745	-1.0127	1.3611	-1.0868	0.5249	-0.992	-1.1993	-1.0237	1.4152	1.3941	0.1861	-1.3485	-0.8156	-1.3358	0.6996	-0.5511	0.8995	-1.2231	0.6008	-0.3636	-0.0511	1.3942	0.6217	1.3507	0.1335	-0.8288	-0.3803	0.0519	0.0532	1.4126	-0.0998	1.299	-1.0478	1.0395	0.7557	-0.9214	0.5482	-1.2766	-1.0915	1.006	1.4323	-0.8461	-1.1832
TFDP1	-1.5073	-0.9378	-0.9721	0.9338	-0.0905	0.1528	-0.6822	-1.4191	-1.1994	0.7596	0.8811	0.8875	-1.081	0.823	-1.4037	0.9866	0.5347	0.9708	-0.8988	0.7013	-1.0871	0.0827	1.1643	-0.4516	1.1347	0.1238	-1.1909	-0.7396	1.4756	1.4771	0.9148	-1.1802	1.215	0.1835	0.7223	0.6279	-0.9519	1.4253	-1.3589	-0.8439	0.9189	1.3032	0.7615	-1.222
TFE3	1.1825	1.1573	0.0906	-1.3278	-0.8153	-0.669	0.841	1.2864	1.2223	-1.3816	-1.5173	-0.8194	1.1756	0.9238	1.276	-0.0849	-1.1098	-0.9762	1.1927	-0.2791	0.8372	0.0462	-1.4166	-0.7537	-0.8962	1.2025	1.14	0.0248	-0.8002	0.7878	-1.3952	0.9041	-1.0858	0.8706	-1.444	-0.1036	0.756	0.1301	1.3137	1.2161	-0.3067	-1.4496	0.87	0.9602
TFEB	1.4415	0.7868	1.3397	-1.273	-0.2019	-1.1568	0.1758	1.1977	0.7891	-1.2652	-1.2468	-0.9027	1.1344	-0.8198	1.406	-0.6952	-0.2699	-0.9831	0.962	-0.1627	1.2532	-0.8394	-1.3324	1.4285	-1.0242	0.5328	1.163	0.8727	-1.108	-1.2079	-1.066	1.3569	-0.4349	-0.6067	-1.3484	-0.972	1.2692	-0.9626	1.2023	1.2884	-0.8988	-1.2698	-0.989	1.4854
TGIF1	-0.8559	-0.9697	0.6452	0.9621	0.1564	0.615	-0.7146	-0.8031	-1.0288	1.1286	1.1975	0.8966	-1.1568	-0.9645	-0.1216	-0.6699	0.6158	1.0275	-1.0005	-0.5461	-0.953	0.0873	1.1396	0.3652	0.8567	-0.9056	-0.7571	0.005	1.0646	-0.672	1.1779	-0.188	1.0608	-1.0316	1.4059	-0.9258	-0.617	-0.0842	-0.856	-0.8254	0.7812	0.9138	-1.1823	-1.0353
TGIF2	-0.9597	-0.9627	-0.3677	1.1591	-0.9711	0.0137	-1.0098	-0.8846	-1.3783	1.4826	1.3959	0.4834	-1.2282	-0.8105	-0.8398	0.786	0.844	0.8293	-0.9279	-0.0011	-0.4427	0.5537	1.2378	1.0741	1.174	-0.9803	-0.8884	-0.2713	0.2941	-0.1201	1.2164	-0.717	1.0525	-0.9184	1.2807	0.1688	-1.0069	0.6752	-1.0022	-1.0991	0.9622	1.3559	-0.0086	-1.0396
THAP10	1.0505	0.829	0.8377	-1.0077	-0.2286	-0.8756	0.6171	0.9147	1.2389	-1.2173	-1.3492	-0.853	1.2276	0.9199	0.6594	0.1907	0.6909	-0.8617	1.0293	-0.4623	0.6525	-0.7576	-1.3361	-1.0135	-0.7914	1.0205	0.7362	0.2883	-0.8214	0.0681	-1.3825	0.7016	-0.9506	1.0439	-1.2802	0.5513	0.9343	0.5504	0.6698	0.8539	-1.0739	-1.3415	1.0299	1.2141
THAP3	-0.6	0.9376	-0.7551	0.9326	0.7663	0.046	0.1868	-0.2236	-1.0633	0.189	0.3365	-0.0582	-0.8586	-0.7478	0.9018	-1.0076	-1.0775	0.7097	-0.2368	0.9773	-0.351	-0.5811	0.761	0.7293	0.6394	-1.1042	0.7555	0.2218	0.0962	-0.7561	1.0753	-0.5598	-0.8236	-0.1695	0.8058	-0.263	-1.0119	-0.5136	0.8592	0.615	0.6471	0.8567	-1.0409	-0.2139
THAP4	-1.3284	-0.2591	-0.1216	0.2073	0.8749	0.9871	0.6821	-0.2055	-1.0654	1.1274	1.3248	1.2089	-0.9153	-0.8558	-0.8571	-1.0847	0.664	0.7568	-0.2358	0.0376	-0.1895	0.6945	1.2881	0.974	0.1828	-1.2944	-0.9347	0.0283	1.0502	-0.5921	1.3062	-0.0585	0.8	-1.1368	1.3393	-1.1404	-0.9061	-0.1471	-0.2212	-0.8973	0.3401	1.22	-1.1999	-1.1274
THAP5	1.0264	0.1054	0.9065	-0.4617	0.7405	-0.2648	0.2306	0.8476	1.0987	-1.3233	-1.23	0.0351	0.7959	-0.0104	0.7868	0.0024	-0.4562	-0.562	1.0894	0.0471	0.8246	0.2655	-1.3397	-0.849	-0.9939	0.722	0.6651	0.1585	0.4794	0.4126	-1.2828	0.1178	-0.9049	0.7185	-1.2125	-0.3512	0.8729	0.6864	0.1752	0.7518	-0.9795	-1.1188	0.7948	1.0309
THAP6	0.7481	-0.6808	1.237	-1.3516	-0.6442	-0.2019	-0.6835	0.4495	1.2643	-0.0012	-0.9215	-0.7599	1.2186	0.8365	-0.3443	0.8238	0.8673	0.5862	1.2868	-0.7082	1.3396	0.2662	-0.9019	-0.7123	-0.7761	1.0265	-0.9795	-0.0139	-0.9362	-0.0058	-1.0963	0.2548	-0.2828	0.532	-0.8538	-1.1711	1.2962	-0.9548	0.1156	-1.193	-0.449	-1.3663	0.2804	1.1074
THRB	1.2947	1.0593	1.1692	-1.2047	-0.0465	-0.0447	-1.0377	0.6217	-0.0601	-0.7539	-0.9064	-0.4036	0.8689	-0.7095	1.4205	-0.6082	1.2954	0.6557	0.763	-1.2833	0.1901	-0.6537	-1.3838	1.2066	-1.3116	1.3465	-0.5284	-2e-04	-1.3058	-1.4013	-1.1932	0.7456	-0.1173	0.9768	-1.168	1.3338	1.381	-1.0891	0.0557	0.1645	-0.8839	-0.9675	1.3052	1.2662
TIGD1	-1.0035	-1.0437	-0.3101	1.1416	-0.0552	0.6896	0.0435	-0.161	-0.9297	0.7744	1.2318	0.8724	-0.093	0.9254	-0.8865	0.158	-0.0216	1.2561	-1.1267	0.0667	-1.3231	-0.1313	1.3954	-0.4318	0.7663	-0.9415	-0.4814	-0.0744	1.194	1.1111	1.2414	-0.9736	0.5928	-0.9586	0.9221	-1.1109	-0.7924	0.3003	-0.8247	-1.0985	0.108	0.6905	-0.3262	-1.29
TIGD4	1.1996	0.5292	0.9196	-1.2007	-0.6333	-0.7722	0.5249	1.1603	1.2974	-1.2239	-1.2103	-0.9005	1.3536	0.6376	0.9372	0.0122	-0.62	-0.7691	1.1588	-0.8191	1.2066	-0.6548	-1.217	-0.7534	-1.1648	0.9882	0.7372	0.2217	-1.1471	-0.5137	-1.3079	0.9921	-0.9928	0.7141	-1.2322	-0.5405	1.1323	-0.5814	1.1214	0.6553	-0.8678	-1.231	0.7559	1.2088
TIGD6	0.8804	1.1353	0.7369	-1.3105	0.6146	0.1598	0.9245	0.9469	1.1012	-1.211	-1.1987	-0.7203	1.2317	0.9394	0.8929	-0.1536	0.0138	-0.9761	1.0652	0.0478	0.8639	-0.0635	-1.3758	-0.8259	-1.104	1.244	0.8059	0.2336	-1.1708	-0.5811	-1.1974	0.9356	-1.0824	0.8612	-1.2378	0.7358	0.7982	-0.5835	1.0588	0.2973	-0.9133	-1.2272	0.8922	0.948
TWIST1	1.5679	-0.6703	-0.9114	-1.0301	-1.3871	-1.1483	-0.0666	0.8264	0.8542	0.2933	0.9313	-1.0555	1.4593	-0.9013	1.2081	-0.0278	-0.9073	-0.9569	-0.6474	-0.8827	1.1636	-1.2585	-0.0749	-0.9661	-1.2614	0.8897	0.8244	0.8926	-1.0816	0.7772	-0.5778	0.5692	-1.2315	0.0304	-1.2454	0.1101	0.9977	-0.2561	1.4012	-0.2233	0.1037	0.1405	0.0666	1.2365
TWIST2	-0.1965	-0.525	-1.1463	1.1628	0.1246	0.7795	-0.7324	-0.8129	0.0916	1.1088	1.0239	0.6852	-0.9914	1.1865	-1.1417	1.241	-0.6935	-1.1365	-1.1752	-0.0199	-1.3091	0.6459	0.9519	-1.3055	-0.0388	0.7782	0.8307	0.8259	0.057	1.0458	0.7094	-0.2007	-0.1384	0.7145	-0.1005	1.0435	-0.7326	1.2476	-1.18	-0.5655	0.7436	1.0085	-0.804	-1.1961
USF1	-1.023	-0.5514	-0.8029	0.6524	0.9897	0.178	-0.6315	-0.0227	-0.7124	0.2074	0.7913	1.0366	-0.7766	-0.9152	0.4871	-0.1071	-0.1507	0.9905	-0.2212	0.2357	-0.8055	0.8451	0.9983	0.8289	0.5379	-1.1557	6e-04	0.2006	1.0405	-0.4788	1.0712	-0.3564	0.7442	-0.2286	1.1343	-1.0926	-0.6417	-0.7742	-0.1557	-0.7791	0.2648	-0.6381	-1.0276	-0.9301
USF3	1.2165	-0.0218	1.0718	-0.7508	-0.8979	-0.8179	-0.8065	0.5222	0.6862	-0.6762	-0.8934	-0.6796	0.8865	-0.6306	0.7172	0.7673	1.2091	0.6501	-0.4966	-0.8726	0.6653	0.3015	-1.2595	0.7046	-0.8826	1.0632	-0.0866	-0.2402	-1.1095	-0.8675	-0.9142	0.6977	0.6482	-0.0274	-0.9421	0.8556	1.0576	-0.1267	-0.5677	0.0056	-0.7238	-0.9541	1.222	0.9139
VAX1	-0.3034	-0.7055	-0.9299	1.2528	0.2207	0.035	-0.9123	-1.1694	-0.9823	1.4167	1.203	0.8089	-0.375	1.2378	-1.5356	1.0989	0.2245	0.8958	-1.3283	-0.9322	-1.4179	0.6504	1.4178	-1.4488	0.3889	-0.6732	-0.4451	-1.063	1.0564	1.1076	1.3169	-1.3923	0.042	0.8519	0.3162	-0.0265	-0.7956	0.9303	-1.1224	-1.0008	0.4852	1.3165	1.1475	-1.0391
VAX2	-1.1504	-0.7633	-1.3091	0.9287	0.0667	0.16	-0.2238	-0.2554	-0.3688	1.3407	1.1376	0.7492	-0.8877	1.011	-0.8874	0.7184	-0.2474	0.1156	-0.0634	0.5403	-0.2224	-0.6668	1.3621	-1.0034	0.945	-1.1339	-0.7855	0.1724	1.1295	0.8715	1.2727	-1.0307	0.5906	-0.061	0.8525	-0.8457	-1.0642	0.5753	-0.0661	-1.2277	0.3746	1.0947	-0.8338	-1.2043
YBX1	-1.2366	-0.9613	-1.3501	1.2203	0.6367	-0.9256	1.0886	-0.9551	-0.9974	0.7288	0.8707	1.2894	-0.4728	0.5814	-0.8415	-0.0335	-1.0187	-0.8302	-0.9313	1.2143	-0.729	-0.1282	1.1598	0.6456	1.4578	-1.2721	-0.0617	-0.1472	1.385	0.9492	1.381	-0.7112	-0.0963	-1.1949	0.8609	-0.7442	-1.2457	0.8942	-0.6727	0.0206	0.8815	1.1599	-0.9804	-1.0832
YBX2	-1.1484	-0.8877	-1.1462	0.9969	-0.5147	-0.0065	0.2321	-1.1939	-0.8891	1.0741	1.3781	-0.1891	-1.0005	0.8715	-1.3966	0.7451	0.0606	0.3919	-1.1193	0.565	-0.8311	-0.1351	1.4176	-1.1513	0.826	-1.0252	-0.9886	-0.0641	0.9822	0.9483	1.3678	-0.2519	0.0647	-0.7091	1.1699	-0.6069	-0.2189	0.8573	-0.7999	-1.0457	0.7116	1.0992	0.9274	-1.3092
YY2	0.9993	0.001	0.5308	-1.0115	-1.0572	-1.0191	0.6758	0.9393	0.9457	-1.2106	-1.2091	-0.8068	1.257	0.6244	0.8517	0.8904	0.6151	-0.9047	1.179	-0.9165	0.7464	0.027	-1.2473	-1.0375	0.0385	1.0084	-0.0753	0.0044	-0.5797	0.7277	-1.323	0.2973	-0.2971	-0.0716	-1.1255	0.6331	0.8184	0.2052	0.6973	-0.0904	-0.1986	-1.2575	1.0782	1.1971
ZBED4	-1.1429	-0.3968	-0.104	0.3246	0.0149	-0.5913	-0.848	-1.3487	-1.2502	1.2303	1.0051	0.1679	-0.9787	-0.3418	-0.7404	0.9268	1.0537	1.2602	0.3894	-0.3751	-1.2534	0.0652	1.2161	0.8661	1.12	-1.1518	-1.4746	-0.7344	1.3864	0.3117	0.9406	-1.3504	1.4347	-0.8303	0.997	-0.1097	-1.118	1.0986	-1.0266	-0.9052	0.2569	0.9826	0.0718	-1.1356
ZBTB12	-1.14	-0.7943	-1.1007	1.3084	-0.5501	0.7868	0.643	-1.0528	-1.0916	1.2469	1.2631	0.752	-1.2562	-1.0514	-1.0543	-0.1424	-0.2266	1.0113	-1.3806	0.7377	-0.4404	0.0918	1.2015	0.7915	1.1853	-1.0311	-0.0214	-0.2671	0.9445	0.1251	1.4203	-0.1642	0.9792	-1.0024	1.1063	-0.1842	-1.0044	0.7049	-1.0077	-0.6857	0.356	1.2278	-1.0838	-1.2255
ZBTB16	-0.4912	1.1762	0.6652	-1.0749	0.7701	0.8545	1.1482	1.1568	1.379	-1.3439	-1.4145	-0.7551	0.9935	1.0405	0.6116	-0.6679	-1.14	-1.0524	1.023	0.9414	1.0466	0.1306	-1.4085	-0.7402	-1.0411	1.2042	0.8473	0.1381	-0.9818	-0.0339	-1.4543	1.1107	-1.2263	1.1481	-1.3777	-0.5148	0.9205	-0.0324	1.2328	1.1014	-0.5526	-1.2855	0.7609	0.6482
ZBTB17	-0.9575	0.1707	-1.1247	1.004	0.997	-0.9847	0.0998	-0.2935	-0.8883	0.9169	1.0765	0.8438	-0.941	-0.5781	-0.0379	-0.5787	-0.9082	-0.8542	-0.4181	1.0631	-0.13	-0.8785	0.8154	1.1078	1.1312	-1.1254	0.1622	0.2953	0.8874	0.6065	1.2029	-0.205	-0.8553	-0.9472	0.2237	-0.2064	-1.0932	-0.0189	-0.0399	0.62	0.9842	1.1677	-1.1124	-0.9656
ZBTB2	-1.2332	-1.0906	-0.7846	1.3334	0.5892	0.9562	-0.8425	-1.213	-1.01	1.3988	1.3506	0.747	-1.4842	0.7094	-1.4523	0.1202	0.9473	1.2935	-1.5256	0.9134	-1.2043	0.5479	1.3793	-0.8443	1.4573	-0.7222	-0.9243	-0.2614	1.0761	0.7978	1.4879	-1.1137	1.0336	-0.6441	1.2612	0.2899	-0.3265	0.9455	-1.4581	-0.9367	0.1914	1.3385	-0.6609	-1.4249
ZBTB33	1.0254	0.921	-0.7399	-0.9851	-1.1352	0.0072	1.286	0.2951	1.0341	-1.4061	-1.3384	-0.9929	1.3258	0.804	0.5975	0.8542	-0.5421	-0.1648	0.8368	-0.3213	0.8938	-0.7605	-1.3571	-0.5367	-0.0716	1.0327	0.8765	0.1843	-0.6157	0.0301	-1.2758	0.4746	-1.1701	-0.5004	-1.2805	0.8534	0.9067	0.9942	1.0556	1.1103	-1.1876	-1.4669	1.1914	0.9592
ZBTB34	-1.4488	-1.3234	-0.7759	1.0173	0.668	0.9854	0.2055	-1.3257	-0.9671	1.2399	1.2785	1.0296	-1.4449	-0.0626	-1.4441	0.6704	0.0443	0.8962	-1.2031	1.1642	-0.721	0.7894	1.357	0.9108	1.3234	-1.0486	-1.2798	-0.9127	1.3221	1.1019	1.4406	-0.881	0.8497	-0.7514	0.9774	0.0745	-0.8806	1.1303	-1.3443	-1.2449	0.9097	1.2988	-0.013	-1.3584
ZBTB38	1.042	-0.1965	0.7738	0.1594	0.6042	-0.8184	-0.8693	-0.3103	0.817	-1.2038	-1.2006	0.0383	0.7742	0.9363	0.7696	-0.175	0.7502	0.3613	0.6103	0.6597	0.1155	0.0234	-1.3636	-0.054	-0.8532	1.339	0.2629	-0.0706	-0.6167	-0.0532	-1.3762	-0.0994	0.0087	0.9777	-1.3263	0.8427	1.0673	0.7536	-0.9177	0.7137	-0.2627	-0.9872	1.2702	1.1344
ZBTB4	1.4145	0.0321	1.1875	-0.8962	-0.1568	-0.8299	-0.8248	0.044	0.9041	-0.9742	-0.9104	-0.2884	1.2573	-0.7384	1.1234	-0.557	1.1719	1.0269	-0.5761	-0.1689	0.8332	-0.7733	-0.3743	0.4331	-1.1723	0.7309	0.1184	-0.2884	-1.2957	-0.993	-1.0157	0.774	0.535	0.6916	-0.982	0.0155	1.2624	-0.9985	0.5852	0.198	-0.8056	-0.8925	1.1146	1.1078
ZBTB5	-1.2381	-1.2194	0.3488	1.2183	0.8927	0.8419	-0.8684	-1.0045	-0.1266	0.2615	0.9285	0.9969	-1.3246	1.1414	-1.4397	0.9756	0.7978	0.6172	-1.1663	0.9932	-1.0589	0.2222	0.8652	-0.7931	1.2591	-0.1731	-1.203	-0.8526	1.3266	1.0805	1.1288	-0.3618	0.2608	-0.7223	0.3102	0.1935	-0.5749	1.3918	-1.4199	-1.1	0.025	1.0125	-0.1838	-1.3363
ZBTB7A	1.3322	0.9375	-0.0519	-0.7654	0.1388	0.0129	0.3818	0.3259	1.4513	-0.8687	-0.7343	-0.3662	1.076	0.7559	0.0367	0.0761	-0.1716	-1.0994	-1.1081	1.0231	0.8648	-0.7808	-0.937	-0.0108	-1.3109	1.4889	0.8359	-0.1332	-1.3815	-0.215	-1.1133	1.1583	-1.2071	0.1518	-1.3241	0.7736	1.1314	0.6147	-0.0346	1.2207	-0.8843	-1.2077	0.9791	0.8575
ZBTB8A	-0.9906	-1.2053	-0.9891	1.3547	-0.3518	0.1979	-1.1618	-1.213	-1.0838	1.3869	1.2909	0.9818	-1.4657	0.6697	-1.2779	1.1904	-0.5796	-0.0418	-1.4499	0.8102	-1.2299	0.094	1.4386	0.5806	1.5633	-0.5609	-0.6542	-0.835	1.0885	0.8337	1.3084	-0.8667	0.999	-0.1662	1.1849	0.7959	-1.0415	1.0795	-1.4341	-0.9442	0.9555	1.5577	-1.0302	-1.1996
ZFP14	1.4656	1.0444	-0.8897	-0.1242	-0.8981	0.8526	1.3401	-0.0343	1.0987	-1.1704	-0.869	-0.827	1.2945	0.7331	-0.3711	1.2556	-1.4026	-1.2107	-1.1021	-0.6097	0.0673	-0.9796	-0.9104	-0.2215	-1.1621	1.4167	1.3319	0.9282	-1.1573	0.8559	-1.2983	0.3866	-1.1706	0.1408	-1.5424	1.0452	1.1997	0.9763	-0.8596	1.3124	-0.8325	-1.1259	1.0997	1.1598
ZFP2	1.4322	0.925	0.6109	-1.1861	-0.9378	-1.0556	0.8822	0.9391	0.5957	-1.0202	-1.1292	-1.0533	1.3339	-0.197	1.111	0.6878	-0.5423	-0.1653	0.8137	-0.9693	1.0003	-0.9916	-1.2851	-0.3096	-1.1161	1.1062	1.0723	0.1885	-1.2055	-0.8825	-1.1949	1.0383	-1.1142	-0.0155	-1.3534	0.9758	1.1636	-0.2513	1.1836	1.005	-0.9381	-1.2451	0.9178	1.1658
ZFP62	0.4247	0.0715	0.2588	-0.8061	-0.7149	-0.0219	1.04	0.1586	1.056	-1.2226	-1.148	-0.0638	1.5167	1.0974	-0.8123	0.4183	-0.5079	-0.5775	-0.5531	0.3195	0.245	-0.8849	-1.0317	-1.0956	-0.8696	1.136	0.2454	-0.0101	-0.8949	0.5812	-1.1635	0.6214	-1.1106	0.155	-1.2209	0.276	0.8637	1.0591	0.3833	1.1445	-0.4998	-0.9208	1.122	0.1959
ZFP64	1.1666	-0.2881	-0.3519	-0.6146	-1.2205	-0.2925	0.4265	-0.7779	0.8551	-0.8155	-0.5771	-0.0543	1.048	0.0974	0.6689	0.3191	0.212	-0.3889	-0.9199	-0.8479	0.8218	-0.7866	-0.983	-0.0797	-1.0195	1.1675	0.8464	-0.2102	-0.7429	0.2157	-0.9019	-0.0447	-0.2185	0.6505	-1.1866	1.0371	0.1863	0.6612	0.1124	0.906	0.4493	0.1759	0.8244	0.8322
ZFP90	1.3783	0.7991	0.0658	-1.1352	-0.9758	-0.6903	0.4069	0.6952	0.8994	-0.7132	-0.6358	-0.9559	1.2383	0.008	0.568	0.6094	-0.8345	-0.8751	-0.0289	-0.6101	0.9427	-1.1215	-0.7305	-0.7833	-1.1808	1.2582	0.7663	0.1246	-1.2407	0.4761	-0.9847	0.8976	-1.0945	0.7585	-1.2571	1.0676	1.0749	0.5027	1.0189	0.9081	-0.0929	-0.7913	0.8415	0.9498
ZFPM2	1.2518	0.6098	-0.051	0.1939	-0.8502	-1.0647	-1.0873	0.1097	-0.0366	-0.2574	-0.6551	-0.0502	1.3062	-1.0948	1.328	-0.0169	-0.7528	-1.0377	0.6148	-0.9336	1.3786	-0.9268	-0.9214	1.0375	-1.3559	0.9638	0.0067	0.8305	-1.0715	-1.0284	-0.6002	0.0468	-0.137	-0.5698	-1.3052	0.7835	1.1692	-0.998	1.0969	0.8712	0.0114	0.2504	-1.0336	1.3934
ZFX	0.052	1.0139	0.7797	-1.3401	-1.0723	-0.1374	0.1664	0.8194	0.968	-1.1494	-1.1737	-0.9547	0.0216	-0.2147	1.0976	0.0802	0.8701	-0.9386	1.182	-1.0687	1.1099	-0.1806	-1.2417	1.3261	-0.0503	1.359	-0.4759	-0.0824	-0.8509	-0.1751	-0.8269	0.6937	-0.7142	0.1143	-1.1234	0.9484	0.8017	0.0531	0.2124	0.1583	-0.0766	-0.3754	1.191	0.7034
ZGLP1	-0.821	-0.6889	-0.1984	0.9026	0.166	0.9762	0.3622	-0.6636	-0.7075	0.9675	1.0149	0.7226	-0.4506	0.8869	-1.0754	0.7177	-0.9895	0.3703	-0.8531	0.9756	-1.3479	-0.1514	1.111	-0.2715	0.6832	-0.4623	-0.1376	-0.0307	0.6444	0.7785	0.5993	-0.9125	0.6629	0.0587	0.9155	-0.0975	-0.7695	0.898	-0.9116	-0.8861	0.9421	0.822	-0.7436	-1.1552
ZMAT1	0.8826	0.8179	0.6607	-0.9926	-0.5958	-0.1005	1.1111	0.8903	0.8114	-1.3804	-1.3667	-0.2417	1.1693	0.8549	0.9602	0.6766	-0.5182	-0.4746	1.0377	-0.1368	0.2852	-0.7229	-1.3729	-0.6365	-0.9255	0.7573	0.7939	0.666	-0.7413	0.1444	-1.3496	0.1836	-0.958	0.9375	-1.3114	0.0683	0.9758	0.6803	1.1524	1.0406	-0.2699	-1.3253	1.0133	0.3459
ZNF10	0.2746	1.0901	-0.8958	-1.0452	-0.3931	-0.5531	1.1064	0.858	1.1586	0.7352	-1.3084	-1.1035	1.2612	-0.3601	-0.8952	0.8736	-1.0053	-1.3498	0.4861	0.0055	0.9759	-0.8784	-0.8712	-1.0222	-1.0066	1.0797	1.1955	0.1811	-1.3951	0.8734	-1.1457	0.995	-1.3844	0.8324	-1.3947	0.8338	-0.0292	0.9777	0.9956	0.8556	0.6266	-0.8893	0.9366	0.8841
ZNF12	0.2871	0.7179	1.0309	-1.1606	-0.7556	-0.461	0.891	0.1645	0.9213	-1.0626	-0.9413	-0.3224	1.0781	-0.1572	0.1827	0.0425	0.1549	-0.9711	0.9048	-0.6465	0.9354	-0.0575	-1.1902	-0.9729	-1.1732	1.0388	0.1444	0.0688	-0.5293	-0.1406	-1.3265	0.8112	-0.9986	0.888	-1.0946	-0.2949	1.0164	1.1911	0.9119	0.8206	-0.7469	-0.7432	1.0237	0.7824
ZNF135	1.5853	-0.1041	-0.8319	-0.3248	-0.3158	-1.1395	0.1215	0.9156	0.2772	-1.0132	-0.1784	-0.0563	1.2717	-0.1758	0.304	0.9163	-0.2282	-0.3894	-1.0621	0.1779	0.9587	-1.2622	-0.9856	0.8298	-1.0459	1.3267	1.2594	0.4965	-1.1837	-0.1807	-0.9121	1.0483	-1.1394	-0.3457	-1.5354	1.1658	1.261	1.149	0.0806	1.3509	-0.234	-1.0205	0.7412	1.262
ZNF140	1.2005	1.0915	-0.1861	-0.0696	-1.1088	-0.8038	1.1759	0.3064	1.3313	-0.859	-0.9236	-0.4587	1.2418	0.0341	-1.1849	1.1554	-0.0826	-0.9147	-0.8372	-0.762	0.1678	-0.4968	-0.7591	-1.0347	-1.0573	1.3082	0.9504	-0.0735	-1.0934	0.9138	-1.0103	1.1436	-1.3288	0.7874	-1.2909	0.9363	0.166	1.1552	-0.7786	0.9437	-0.429	-1.0254	1.1386	0.385
ZNF142	-1.2855	-0.8115	-0.068	1.2184	0.5169	1.065	-0.9121	-1.2607	-1.0569	1.079	1.2498	0.0018	-1.5444	-0.7664	-1.2854	0.7367	0.8521	1.1728	-1.2259	-0.0055	-0.9787	0.807	1.2698	0.8311	1.2707	0.5157	-1.1437	-0.3629	0.6184	-0.8555	1.2578	-0.6223	1.3554	-0.085	1.2474	0.8787	-0.0244	0.7501	-1.3263	-0.8405	0.1404	1.1301	-0.0301	-1.3936
ZNF143	-1.1747	-0.7439	-0.6821	1.1575	-0.8014	0.6794	-0.5137	-1.2642	-1.2546	1.2985	1.4235	0.7887	-1.418	-0.931	-1.2905	0.8654	0.9469	1.4181	-1.3048	-0.682	-1.074	-0.5906	1.3002	-0.0122	0.8062	-0.379	-1.1023	-0.4567	0.9081	-0.0544	1.3761	-0.8888	1.3589	-0.8219	1.3139	0.6485	-0.7078	0.7746	-1.067	-1.0521	1.0558	1.3736	0.5867	-1.28
ZNF165	1.2148	0.722	-0.2386	-1.0837	-0.9257	-0.1286	1.4188	1.2816	1.1995	-1.2553	-1.1881	-1.1368	1.2914	-0.6758	1.0054	-0.8985	-1.0083	-0.7794	0.0685	0.0873	1.3784	-0.6363	-1.3513	0.1656	-0.1084	-0.3655	1.327	0.8445	-1.4118	-1.0775	-0.7881	1.3154	-1.3296	-0.873	-0.9478	-0.0082	0.8722	-0.6579	1.5494	1.1024	-1.1211	-1.1905	-0.0958	0.9308
ZNF174	1.1863	0.2263	0.067	-0.9905	-0.5967	-0.1252	0.297	0.9125	1.2097	-1.2377	-1.1879	-1.0526	1.1101	0.1554	1.2119	0.2549	-0.9409	-0.9132	0.1743	0.6435	1.0326	-0.3681	-1.1913	-0.1827	-1.2136	1.144	1.0306	0.1501	-0.7309	1.0515	-1.2935	0.8894	-1.2194	0.8734	-1.228	0.6735	0.2702	0.9488	0.9035	1.2029	-0.7347	-1.1804	0.186	0.7468
ZNF18	0.8211	0.8414	1.3069	-1.1558	0.1379	-0.0278	-0.6331	1.0513	0.7027	-0.6717	-1.0159	-1.1784	0.8201	-0.0995	1.1036	-0.0707	1.0342	0.7527	1.1857	-0.9919	0.1301	0.0949	-1.0974	1.1419	-1.2622	-0.0902	-0.0674	0.9391	-1.1884	-0.4321	-1.1984	0.8116	-0.8267	0.8307	-0.1858	-0.0012	0.796	-1.2364	1.0689	0.0642	-0.71	-1.2015	0.1649	0.6928
ZNF182	1.3426	0.8571	0.1677	-1.0623	-1.3378	-0.3244	1.2053	1.0909	1.0422	-1.2686	-1.1602	-0.8577	1.4062	0.4412	0.8274	0.7553	-0.8739	-0.1672	0.6391	-0.2694	0.9706	-1.0068	-1.3461	-0.0328	-0.8716	0.9396	0.9243	0.3014	-1.1176	0.0618	-1.21	1.0893	-0.8478	0.2909	-1.386	-0.5774	1.1609	0.7642	1.3374	0.8593	-0.8527	-1.3095	0.8735	0.3035
ZNF19	0.2625	0.2016	0.6968	-1.2767	-0.2982	-0.2499	0.9026	0.0696	0.6844	-1.3192	-0.977	-0.3861	1.4193	0.5442	1.3012	0.1885	-0.133	-0.2069	0.8322	-0.1045	0.9394	-0.8441	-0.9764	-0.5887	-1.4672	0.8595	-0.0945	-0.0453	-0.7083	0.4584	-1.4992	0.9137	-1.008	0.9043	-0.9857	0.1642	1.1887	0.1994	1.3021	0.9582	-0.3723	-0.8945	1.1514	1.0957
ZNF202	-1.1909	-0.1832	-0.8384	1.0659	-0.0831	1.1792	-0.3227	-1.1242	-1.2157	1.2883	1.3653	0.7549	-1.4515	-0.7006	-1.1288	0.1994	0.2454	1.2802	-1.0567	-0.6087	-1.144	0.8215	1.2854	1.2443	1.1614	-0.7538	-1.1767	-0.8021	0.2887	0.5865	1.3359	-0.936	1.1582	-0.3196	1.3412	0.6156	-0.9959	0.2975	-1.1503	-1.2329	1.0591	1.4345	0.1352	-1.1349
ZNF213	1.1319	0.9017	0.2713	-1.3668	0.0315	-0.0304	0.7153	0.8262	0.8646	-0.7472	-0.929	-0.8831	0.9359	-0.3554	1.2828	-0.0066	-1.0211	-0.651	0.2137	-0.8429	1.0033	-0.7952	-0.9118	-1.0202	-1.2843	0.7544	0.0234	-0.2101	-0.8376	1.0432	-1.0906	0.042	0.0787	0.3065	-0.4038	0.0165	0.3236	0.1372	1.3744	0.9661	0.618	-0.9208	-0.0859	1.1729
ZNF214	1.3063	0.7695	0.8696	-1.2498	-0.5385	-0.7503	-0.5676	0.8473	1.117	-1.1045	-1.2228	-1.0702	1.3585	0.2911	1.1518	-0.1713	-0.0103	-0.7351	0.967	-0.5489	1.1836	-0.7867	-1.281	0.4638	-1.3264	1.2073	0.5313	0.0363	-1.2228	-0.6896	-1.4098	0.9396	-0.8617	0.1727	-1.3303	0.0495	1.2331	-0.2995	1.0225	0.7985	-0.7921	-1.291	0.9879	1.2932
ZNF215	1.0418	1.1611	1.0777	-0.9464	-0.2108	-1.0388	0.2046	1.1707	1.2848	-0.6627	-1.2563	-0.961	1.1507	1.0925	0.515	0.9781	0.8031	-1.3512	0.6812	-0.1678	0.8912	-0.1737	-1.1023	-1.3158	-0.8546	1.2647	0.7818	0.0493	-1.3487	0.6214	-1.3585	1.0387	-1.2443	0.9431	-1.2667	0.0455	1.0663	0.8129	0.7502	0.7489	-0.3019	-1.2219	1.2709	0.8103
ZNF217	1.1978	0.7318	0.9163	-0.9557	-0.8529	-0.8516	-0.1704	-0.5504	-0.2216	-1.0193	-1.0128	-0.0166	1.1583	-1.1031	1.53	-0.085	-0.1886	-0.6378	-0.0474	-0.2962	0.9495	-0.0936	-1.2103	1.3647	-1.2216	1.012	0.9968	0.0931	-1.0786	-0.8638	-1.0909	0.3011	-0.0611	0.0013	-1.283	0.1312	1.0443	-0.9689	0.9812	1.1019	-0.7545	-0.1385	-0.6101	1.3926
ZNF23	1.0923	0.903	0.7306	-1.0998	-0.4696	-0.0941	0.9579	0.8718	1.1681	-1.2864	-1.3356	-0.7968	1.3366	0.7878	1.0284	0.0383	-0.8938	-0.9785	0.809	0.5501	0.4684	-0.7661	-1.275	-1.0792	-1.2419	1.2193	0.9169	-0.0377	-1.2028	-0.0751	-1.4342	0.8344	-1.0114	0.863	-1.309	0.9622	1.3351	0.1345	0.883	1.2533	-0.9705	-1.3047	1.1222	1.1687
ZNF25	0.7277	-0.8069	1.072	-0.541	-0.0078	-0.276	-0.9931	-0.938	0.8694	-1.0011	-1.0235	-0.1984	0.3187	0.3208	-0.5787	0.2447	0.9284	0.8544	-1.0039	-1.004	-0.2283	0.0554	-0.9989	-0.6091	-0.9901	1.334	0.7283	-0.0945	-0.1709	-0.0075	-0.9332	0.1056	0.0732	0.9294	-0.883	1.2001	1.0617	0.7214	-1.0107	0.1212	-0.831	-0.8077	0.8834	0.7275
ZNF263	0.7819	0.8201	-0.983	-0.784	-0.7323	0.0627	1.076	1.1347	1.332	-1.1893	-1.0681	-0.6247	0.9421	0.2539	0.1827	0.843	-1.1823	-0.9544	0.6582	0.0256	0.6668	-0.6901	-1.1218	-1.1294	-1.0541	1.0592	0.8691	0.2117	-0.0835	1.2619	-1.197	0.0242	-1.3645	1.0617	-1.1483	-0.0437	0.1303	0.9604	1.1735	0.9702	-0.1217	-1.1296	0.0461	0.2444
ZNF267	1.3375	1.1004	-0.5145	-1.0636	-1.0771	-0.9798	0.8133	0.9771	1.0822	-1.1642	-1.1242	-0.9318	1.2844	-0.0708	1.3381	-0.7998	-1.2035	-0.7011	0.7064	-0.074	1.2771	-0.8047	-1.2351	0.8064	-0.9846	0.8407	0.9918	0.0847	-0.8173	0.3085	-1.2933	1.0708	-1.0683	-0.5165	-1.5142	0.2696	0.8008	-0.5346	1.3013	1.0843	-1.0317	-0.9634	-0.028	1.1811
ZNF275	0.778	1.2331	-0.6155	-0.9799	-0.6213	0.6697	1.3412	0.971	1.3663	-1.3498	-1.2724	-0.8779	1.0421	0.8633	-0.0593	-0.0649	-1.2961	-0.9975	0.8366	0.7252	1.3442	-0.7447	-1.1682	0.0832	-0.9051	1.0657	1.2867	0.0499	-1.0383	0.2296	-1.0963	1.1813	-1.3668	1.1288	-1.3939	-0.8394	0.6312	0.8269	1.2584	1.3508	-0.255	-1.2944	-0.7618	-0.0627
ZNF282	-1.3052	-1.1728	-0.7511	1.2263	0.7188	0.7536	-0.1302	-1.2279	-0.3927	0.9937	1.2014	1.4072	-1.3893	1.0484	-1.305	0.8876	0.1231	0.0719	-1.0498	1.1326	-1.1331	0.8536	1.1749	-1.2736	1.1678	-0.6507	-0.8602	-0.7157	1.4539	1.4271	0.9455	-1.1237	0.3011	0.0442	0.4276	-0.0363	-1.0434	1.4902	-1.234	-1.1974	0.3019	1.1368	0.1235	-1.3667
ZNF287	1.0037	0.9229	1.3405	-1.0029	0.2455	0.1884	-0.7285	1.0428	1.2055	-0.9007	-1.0209	-1.0586	1.0309	1.0309	0.815	0.6257	1.1143	-0.6925	1.1819	-1.0553	0.5874	-0.2065	-1.3411	-0.1822	-1.2873	0.7976	0.0881	0.3335	-1.1212	-0.1453	-1.4389	0.7989	-0.9587	1.1548	-1.1582	-0.1202	1.0157	-0.8667	0.136	-0.0458	-0.9572	-1.3075	1.1174	0.9801
ZNF319	0.9392	1.1981	0.772	-1.434	0.6996	0.0296	0.0484	1.0357	0.9089	-1.2226	-1.0691	-0.7756	1.1903	1.0643	1.149	-0.0171	0.7422	-0.9393	0.9933	-0.8303	0.2299	-0.141	-1.1278	-0.9136	-1.3924	1.1101	-0.5812	-0.0905	-0.7946	-0.3129	-1.3569	0.1309	-1.3237	1.1891	-1.035	0.3602	1.0427	0.7274	0.9204	0.3574	0.1782	-1.046	1.2565	0.8835
ZNF333	1.1783	-0.6701	-0.2484	0.6361	-1.2952	0.8685	0.172	-0.8272	0.7559	-0.1026	0.1557	-0.4175	0.2347	0.7559	-0.8231	1.0064	0.9971	0.7944	-1.284	-0.9517	-0.9023	-0.253	-0.9434	-1.1997	-1.0016	1.4155	0.8696	-0.1557	-1.318	0.265	-1.0923	-0.9411	0.9203	0.998	-0.7002	1.2804	1.0339	0.0405	-1.2446	-0.0209	0.1335	-0.0682	1.2669	0.7597
ZNF334	1.1008	0.2771	-0.6898	0.1255	-1.3728	-0.9683	0.951	1.1103	0.6872	0.8979	0.7236	-1.0252	1.2536	-1.1697	0.6655	0.0343	-0.3081	-0.8587	-0.0704	-0.1289	1.263	-0.992	0.3312	0.5686	-0.9897	0.1204	0.9256	0.1589	-1.3373	-1.2534	1.0655	1.0199	-1.1193	-1.3441	-1.1533	0.2585	0.4048	-1.1492	1.1625	-0.0063	0.0806	0.724	0.6127	1.0477
ZNF337	1.051	-0.5185	0.7742	-0.6055	-1.1344	0.3455	0.8459	-0.8535	0.8299	-0.1253	-0.1024	-0.8463	1.2141	-0.1793	-0.7104	0.9195	-0.4704	0.6826	-1.2331	-0.6904	0.3693	-1.1605	-0.829	-0.7718	-1.1709	1.356	0.0448	-0.106	-1.2659	-0.1335	-0.8751	0.7236	-0.0375	0.2424	-1.0248	1.1667	1.3394	0.1934	0.1186	0.5818	-0.058	0.5547	0.1795	0.9758
ZNF354A	1.3873	1.0676	-1.225	-0.7917	-1.0033	-0.6792	0.8673	1.1125	0.9935	-1.1306	-1.2239	-0.1372	1.4216	0.8587	1.0873	1.0427	-1.318	-0.0342	-0.1825	0.0581	0.9585	-1.0584	-1.0272	-1.1051	-0.284	1.497	1.3627	0.8249	-1.1495	1.1541	-1.054	1.066	-1.3474	0.0576	-1.5123	0.1101	0.7427	1.0785	0.803	0.3097	-0.0765	-1.1144	0.9784	0.9779
ZNF354B	1.1211	0.195	0.3176	-0.0583	-1.2497	-0.8588	0.2779	0.0045	0.0816	-0.9238	-0.7746	-0.0017	1.3375	0.7398	0.0025	0.7633	-0.6711	0.8536	-0.1676	-0.9808	-0.0023	-1.0092	-0.9633	-0.0834	-1.0227	1.09	-0.9467	-0.0427	-0.9284	-0.1007	-0.8515	-0.0163	-0.8545	-0.6837	-1.0758	0.7854	1.0598	0.1157	1.0387	-0.6336	0.7999	-0.7804	1.2341	0.908
ZNF354C	1.4675	-0.0731	-0.2382	0.0541	-0.8265	-0.8917	0.0741	0.4893	0.731	-0.971	0.0499	-1.0234	1.2242	0.4957	-0.1549	1.029	-0.9615	-0.9677	-1.3388	0.2465	0.7072	-1.1886	-0.0103	-0.6888	-0.7351	1.3745	1.1626	-0.0154	-1.4057	0.5831	-0.0921	1.0753	-1.0005	-0.1054	-1.422	1.3312	1.1143	0.5485	-0.2895	0.9153	0.0113	-0.7661	0.9488	1.0141
ZNF362	0.1217	-0.2085	-0.7538	1.0809	-0.5827	-0.5857	-0.8544	-1.0334	-1.229	1.1632	1.2849	0.0738	-0.9679	-0.7094	0.113	0.6457	0.0563	0.8469	-1.0474	0.0865	-0.9583	-0.1537	1.2214	0.9841	0.1129	-1.0729	-0.1084	0.0396	0.5539	-0.8015	1.2201	-0.8106	0.7387	-0.6898	0.6166	-0.1803	-0.7634	0.6866	-0.73	-0.7255	1.0139	1.2147	-0.5956	-0.9838
ZNF385B	1.4011	0.7503	0.8602	-0.7828	-0.8731	-0.9719	0.0111	1.0061	0.8021	-1.1515	-1.3695	-1.2834	1.2204	-0.7848	1.3007	-0.8576	-0.6616	-0.9112	-0.0472	-0.155	1.339	-0.7482	-1.3109	0.8305	-0.7451	0.3269	0.9085	0.7842	-0.9604	-1.0974	-1.0138	1.0597	-1.0399	-0.7272	-1.3648	-0.6706	1.2359	-0.6445	1.2664	1.1832	-0.8932	-1.2133	-0.7111	1.405
ZNF385D	1.3198	0.3298	1.405	-1.108	0.252	-1.0396	-0.044	0.8992	1.2125	-1.2544	-1.4183	-0.0263	1.3768	-0.8574	1.5875	-1.0149	-1.1773	-1.0263	1.0299	0.1038	0.9712	-1.0517	-1.2909	0.0803	-1.3789	0.9394	1.1575	1.37	-1.2663	-1.2917	-1.487	0.9477	-0.1117	1.1442	-1.5344	-1.1913	1.3729	-1.1428	1.1244	1.286	-0.098	-0.9526	-1.0937	1.6334
ZNF41	1.2065	0.0746	0.7069	-0.7175	-0.9388	-0.3511	0.0516	0.1711	1.0733	-1.4568	-1.0872	-0.9001	0.9778	0.7038	0.9661	0.1495	-0.6547	-0.0433	-0.5942	-0.1321	0.2339	-0.8674	-1.1383	0.4052	-0.8617	1.2718	0.9783	0.0449	-0.7541	0.1173	-1.2682	0.9784	-0.6622	0.0024	-1.4361	0.6016	1.0424	0.9663	0.674	1.052	-0.2244	-1.0951	0.919	1.1076
ZNF423	0.7925	1.0494	-1.0442	0.0369	-0.9364	-0.9581	1.1348	1.0998	1.3306	-0.7195	-0.9407	-1.2028	1.1269	0.9545	-0.177	0.6593	-1.0779	-1.255	0.81	0.5946	1.3481	-1.1636	-0.9968	-0.8693	-0.8216	1.113	1.0283	0.7391	-1.1504	0.6133	-1.0353	0.9363	-1.3707	0.6853	-1.2751	0.1463	0.0258	-0.1974	1.2367	0.8173	0.634	-0.8465	0.795	0.2575
ZNF428	0.7825	-0.8116	-0.5496	1.1599	0.5545	-0.5381	-0.6275	-0.2587	-0.1931	1.0856	1.1628	-0.0012	-0.1154	1.0578	-0.9479	0.1687	-0.2287	-0.6471	-1.0849	0.6711	-1.1489	-0.8007	0.9774	-1.063	-0.2271	-5e-04	0.178	0.1163	0.0282	0.8496	0.0897	-0.8354	-0.5072	0.6544	-0.1252	0.6968	-0.2099	0.7616	-1.1992	-0.2121	0.6755	0.9404	-0.6885	-0.1364
ZNF429	0.1034	0.7847	0.1637	-0.8135	-0.0774	-0.6854	1.0553	-0.5461	0.7816	-0.7986	-0.8151	-0.7531	1.0157	0.1536	-0.151	-0.0135	-0.2891	-0.6106	-0.6411	0.0979	1.0476	-0.0738	-0.9236	0.1694	-0.889	0.8475	0.7113	0.1194	-0.6961	-0.5934	-0.6851	1.2161	-0.4061	-0.148	-1.3222	-0.4221	0.8335	1.0993	0.6873	1.0807	-0.8041	-1.1827	0.798	0.4444
ZNF441	0.2152	0.7782	-0.3038	-0.0718	-0.9527	0.2779	0.9935	0.0362	1.1448	-0.2407	-0.2956	-1.1824	0.6871	1.2518	-1.2728	1.0024	-0.9764	-1.2005	-0.8522	0.8739	0.2335	-1.1271	-0.9762	-0.2118	-0.5587	1.3582	0.8838	0.1229	-1.1761	0.8691	-1.0178	0.8076	-1.0783	0.0122	-1.405	0.9687	1.172	0.9995	-0.0784	0.8721	0.7757	0.6211	1.3141	0.9728
ZNF444	-0.9835	0.0252	-0.1066	0.8364	0.8856	0.5403	0.1036	-0.7267	-0.2562	1.0513	1.2207	-0.1826	-0.9192	1.0409	-1.2825	0.1193	0.021	-0.7588	-0.8071	0.6878	-1.203	-1.0038	1.2402	-0.2392	0.5978	0.0757	-0.0973	-0.0719	0.023	0.8039	0.8976	0.0014	-0.815	0.9429	0.1417	0.2156	-0.87	0.8333	-1.0945	-0.1002	0.7716	0.8082	0.5233	-1.1592
ZNF449	0.609	0.5453	0.7917	-0.8721	-0.921	0.0545	0.9411	0.8124	1.0231	-1.2694	-1.1215	-0.2058	0.893	0.6784	0.5046	0.0761	0.7533	0.8504	1.0521	-0.7683	0.8505	0.0875	-1.2549	-0.7299	-0.5333	0.7498	-0.0897	0.0349	-0.1951	-0.5938	-1.2919	0.606	-0.0478	0.2259	-0.8858	0.9929	0.9559	0.113	0.9231	0.8472	-0.9768	-1.266	0.9456	0.832
ZNF462	-1.0547	-0.9984	-0.9176	1.0559	0.9373	1.0942	-0.9393	-1.0262	-0.044	0.9056	0.944	0.485	-1.138	1.1473	-1.4386	0.8809	0.7164	0.0899	-1.0094	0.5272	-1.2184	0.8579	1.1037	-1.2787	0.8883	0.1308	-1.0255	-1.0735	1.1405	1.3006	1.0187	-1.0722	0.7094	0.8861	1.1585	0.9963	-0.9622	1.0873	-1.0888	-1.1555	0.7159	1.0501	0.9933	-1.3706
ZNF470	0.2942	0.8118	-0.1433	-0.6351	-0.3172	0.7522	1.0805	0.1841	0.9401	0.0646	-1.0508	-1.2373	0.7675	0.918	-1.2132	1.1546	-1.0445	-1.4051	-0.9278	-0.8539	-1.0521	-0.9144	-0.566	-1.2038	-0.6311	1.395	0.9335	1.0762	-1.1304	0.9649	-1.1938	0.8872	-0.9573	1.0201	-1.1925	1.2786	0.3234	0.0172	-0.981	0.6746	-0.1902	-0.7983	1.1567	0.7955
ZNF471	1.3715	0.0138	0.6701	-0.5482	-0.6624	-0.295	1.0018	0.4318	1.0625	-1.3604	-1.0614	-0.9135	1.3345	0.6986	-0.3233	0.2662	-0.0995	-0.81	-0.5338	0.6387	0.2514	-1.0924	-1.1719	-0.0105	-1.0734	1.1993	1.1785	0.0782	-1.1123	-0.0066	-1.3114	0.3353	-0.4482	0.1384	-1.2677	0.0999	1.3576	0.7729	0.1553	1.0272	-0.8687	-1.1849	0.989	0.8893
ZNF48	1.1052	0.8238	0.5506	-1.2384	-0.187	-0.0332	0.4883	0.1508	0.8657	-1.0798	-1.0303	-1.0108	1.0645	0.9408	0.2992	0.9212	0.7536	-0.0996	0.0479	-0.8078	-0.13	-0.8915	-1.0008	-1.1309	-1.1538	1.1494	0.7343	-0.0194	-0.0799	0.3512	-1.221	0.1201	-0.9871	1.2273	-0.2527	0.9542	0.1883	0.6995	0.8131	0.1261	0.0191	-1.0318	1.1599	0.233
ZNF480	1.1049	0.2878	0.1826	-0.0449	-0.7542	0.8168	1.0984	0.223	1.1832	-1.3382	-1.1964	-0.8497	1.1413	0.9035	-0.461	0.3369	-0.9401	-1.0748	-1.1794	-0.8248	0.526	-1.1762	-1.045	-1.1777	-0.3944	1.3951	1.2128	0.4097	-1.2134	0.1898	-0.9149	1.0722	-1.1648	0.0971	-1.2556	1.0921	1.156	0.6486	-0.8829	0.8432	-0.7363	-1.1453	1.0649	1.216
ZNF483	1.0596	0.7339	0.8946	-0.9256	-0.9982	-0.7823	0.8903	0.8398	1.1607	-1.2403	-1.4564	-0.8641	1.4507	1.0617	0.038	1.1367	0.1417	-0.6011	1.0958	-0.911	0.4808	-0.8639	-1.3619	-1.0598	-0.9344	1.2555	1.0774	1.0508	-1.1348	0.7586	-1.3348	0.4502	-1.1554	0.9409	-1.3977	0.8103	1.2559	0.8291	0.6871	0.8091	-0.893	-1.4055	1.2565	0.9773
ZNF487	-1.3604	-1.0419	-0.0824	0.4034	0.9609	1.0587	-0.6424	-1.005	-0.2325	1.0478	1.1059	1.1798	-0.9215	0.9617	-1.2462	0.3488	0.0199	0.7984	-1.1798	0.1336	-1.1856	0.8245	1.195	-1.1452	0.7095	0.0516	-0.7669	-0.6413	1.194	1.0157	1.053	-1.0163	0.2103	0.9362	1.0377	-0.0621	-0.1605	0.1451	-1.207	-1.1458	0.2294	0.9507	0.0899	-1.2591
ZNF490	1.2433	-0.1005	-0.9378	0.7682	-0.7141	0.0548	0.5365	-0.6844	1.2237	-0.9567	-0.3919	0.7	0.7685	0.9142	-1.0864	1.2027	-0.1421	-0.8793	-0.8231	-0.0299	0.0769	-0.0416	-1.0548	-1.0117	-0.9256	1.3869	0.3626	-0.219	0.6897	0.9454	-1.1069	0.0962	-0.1936	0.7871	-0.9391	0.8537	-0.0438	1.3031	-0.9484	0.2426	-0.1034	-0.222	1.219	0.5461
ZNF491	1.3425	0.5757	1.1075	0.2344	-0.8881	1.0044	0.2516	0.0988	0.9945	-1.2284	-1.1539	-0.1545	0.8803	0.264	-0.1082	-0.7288	-0.2412	-0.6199	-0.91	0.0932	0.9961	0.32	-1.1433	-0.1853	-1.0775	1.4639	1.132	-0.1984	-1.2033	-0.1257	-1.1605	1.0567	0.1715	-0.0415	-1.2804	-0.0364	1.3431	0.0449	-0.7427	0.5892	-0.2823	-0.9206	1.1282	0.931
ZNF496	-1.1555	-1.0139	-0.7124	1.2257	0.5662	0.7372	-0.9096	-1.367	-1.0585	1.1434	1.2936	1.0248	-1.3389	0.52	-1.306	0.6534	0.7174	0.9643	-1.3056	0.5068	-1.3178	0.5399	1.3085	-0.1471	0.9552	-0.6605	-0.8054	-0.7533	1.2452	0.7313	1.2844	-1.0939	1.2451	-0.035	1.2859	0.7332	-0.9222	1.0021	-1.5025	-0.8729	0.9975	1.2866	0.0158	-1.2136
ZNF511	-1.1736	-0.7135	0.0267	0.2081	0.7839	0.9856	-0.7904	-0.3567	-0.2851	1.0944	0.9324	0.9137	-0.2639	0.6964	-1.1121	0.0987	-0.0413	0.8592	-1.0316	-0.0502	-1.1773	-0.5015	1.2869	-0.7214	0.7001	-0.1358	-0.172	0.1056	0.6478	0.1996	1.1448	-0.8058	-0.0031	0.8869	0.8972	0.142	0.0894	-0.2178	-0.8269	-0.9921	0.1824	1.023	-0.6136	-1.1648
ZNF540	0.9652	0.7364	0.8932	-0.2546	-0.8263	0.8656	0.9085	0.1652	0.6188	-0.8433	-0.8084	-0.1523	1.3454	0.5722	-0.2527	0.7363	0.0074	0.7679	-0.118	-0.7066	-0.0523	-0.9512	-1.1065	-0.8726	-1.2217	1.042	-3e-04	0.2144	-1.2102	-0.6522	-1.0588	0.3088	-0.8947	0.1249	-1.1034	0.7273	1.2891	0.9461	0.3385	0.8686	-0.6533	-1.0873	0.9391	0.6276
ZNF549	0.9607	0.8743	-0.5603	0.3725	-0.762	-0.1018	1.0223	-0.5438	1.003	-0.9316	-0.0749	-1.128	0.8563	1.0385	-1.1611	1.0925	-0.589	-0.9388	-1.154	0.9303	-0.8066	-1.1128	-0.7818	0.1151	-0.0283	1.3158	0.9067	0.0745	-1.0176	1.0036	-1.0749	0.1539	-0.9979	0.0757	-1.3561	1.1771	0.9868	0.8519	-1.2695	0.9974	-0.2166	-0.1866	1.2426	0.7035
ZNF558	0.2621	0.1668	0.0196	-0.4634	-0.9115	1.0091	0.2477	-0.7344	0.8211	-0.029	-0.9033	-0.094	-0.0156	0.7131	-0.7449	1.084	0.5577	0.0518	-0.9602	-0.5677	-1.0911	-0.5924	-0.7722	-1.2856	-1.1046	1.3741	-0.6576	-0.1457	-0.952	1.001	-1.1937	-0.9004	-0.0687	1.1818	-0.6766	1.3135	1.1406	0.7838	-0.909	-0.4638	0.7354	-0.1317	1.3027	0.0644
ZNF571	1.3131	0.9634	0.7501	-0.8699	-0.7785	-0.6041	0.9515	0.7938	0.6214	-0.1294	-0.0048	-0.1278	1.2672	-0.7328	-0.2043	-0.0342	0.0481	-0.0624	-0.939	-0.7915	0.9498	-0.9137	-0.8003	-0.7337	-1.2119	1.0765	0.6768	0.2002	-1.185	-0.8203	-0.9642	1.2191	-1.147	-0.2195	-1.0527	0.6376	1.2182	-0.2951	0.7736	1.1475	-0.9693	-1.2562	0.1406	0.8241
ZNF573	0.7227	0.9559	-0.8784	-0.7874	0.097	0.6868	1.0355	0.5125	1.1263	-0.8871	-1.3097	0.0178	0.0206	0.8301	-0.49	0.6821	-1.2075	-1.2464	-0.2513	0.8027	1.1722	0.0199	-0.7314	-0.1729	0.0251	1.3184	1.1702	-1.2067	-1.1975	-0.6637	-1.0571	0.3032	-0.0769	0.224	-1.3161	1.0629	-0.8946	1.0857	0.6079	1.1351	-0.0198	0.1917	0.7083	-0.052
ZNF574	-0.7685	-0.6423	-0.8471	1.3019	0.1954	0.8198	0.5691	-1.1083	0.0467	1.0678	1.3717	-0.8203	-1.1729	1.1511	-1.2573	0.3382	-1.1295	-0.5025	-1.4184	1.1407	-1.1408	-0.9984	1.2648	-1.145	0.9193	0.614	0.672	-0.7566	0.9068	1.1322	0.8661	-0.7405	0.1077	0.6218	0.8879	0.2055	-0.6798	1.1571	-1.395	0.0898	0.3147	1.1346	0.5838	-1.0363
ZNF581	-0.1464	0.4934	-1.1513	1.3017	0.4951	0.6665	0.6659	-0.9292	-1.1215	0.5394	0.8117	0.8818	-0.5395	0.687	-0.8677	0.6816	0.0568	-0.063	-1.3541	1.0043	-1.3794	-1.073	1.0462	-1.0501	0.732	-0.6852	0.906	0.3106	1.0072	0.6852	1.0915	-0.7619	-0.0713	-0.4693	0.9118	0.7733	-1.0159	1.1128	-0.995	-0.0243	0.3321	1.0827	-0.504	-1.1654
ZNF585A	1.432	-0.0074	-0.0603	0.1252	-1.1466	-0.144	1.2675	-0.0061	1.2183	-0.7311	0.2262	-0.0161	1.2206	-0.6531	-0.8097	1.1387	-0.9584	-1.0893	-1.5927	-0.0287	0.9055	-1.1157	-0.1319	-0.1664	-0.8907	1.522	1.2117	-0.0055	-1.3348	0.1131	-0.6148	1.3134	-1.0451	-1.163	-1.4264	1.1312	1.2234	0.1231	-0.5069	1.014	-0.1592	-0.8695	0.1074	1.0961
ZNF586	-0.2732	-0.7514	-0.9835	1.2627	-0.0148	0.6369	0.0143	-1.2846	-1.385	1.1642	1.3784	0.6512	-1.3785	-1.0339	-1.0412	-0.831	-0.2376	1.1202	-1.2974	0.9024	-0.7779	-0.2033	1.2471	1.0585	0.9352	-1.0295	-0.8594	-0.1958	0.8063	-0.1457	1.386	-0.8242	1.202	-0.9898	1.266	0.6333	-0.9807	0.5541	-0.962	-0.6669	0.9083	1.3972	-0.8319	-1.2477
ZNF605	1.4497	-0.6244	1.1483	-0.9462	-1.2722	-1.2324	0.9982	0.844	1.1789	-0.9128	-0.0279	-1.1086	1.468	-0.6653	-0.0866	0.5716	-0.8417	-0.6672	-0.9673	-1.099	1.3644	-0.904	-0.2669	-0.8544	-1.0301	1.4083	0.2322	-0.2803	-1.3607	0.6519	0.003	1.2875	-1.0082	-0.7023	-1.4965	0.3445	1.1741	0.8643	0.9935	0.0681	-0.6309	-0.62	0.6777	0.3426
ZNF618	-1.3194	-0.964	-0.2634	0.8899	0.698	1.0338	-0.7263	-1.3944	-0.2042	0.8524	0.8663	0.882	-1.1533	0.0544	-1.446	1.185	0.6199	0.9843	-1.3655	0.5807	-0.9271	-0.6639	1.0158	-0.9418	0.8517	0.8962	-0.2123	-0.1593	1.1622	1.03	0.1778	-0.2843	0.5083	0.8301	0.5383	1.1116	0.7565	1.4704	-1.3367	-0.8693	0.251	0.854	0.3791	-1.1197
ZNF626	0.962	1.0195	1.006	-1.0272	-0.0388	-0.174	1.1695	0.4459	0.5464	-1.0686	-1.2784	-0.2921	1.3578	-0.1767	-0.3953	0.5968	0.18	-1.1961	0.1976	-0.7049	0.3029	-0.1774	-1.208	-0.8816	-1.1583	0.9888	1.0991	0.3357	-1.0951	-0.8885	-1.125	1.2607	-1.2786	0.1358	-1.3899	0.796	1.2142	0.9934	-0.0597	1.3178	-1.1087	-1.3188	1.0636	0.2209
ZNF646	0.7483	0.2152	-0.6701	-1.072	-0.0116	-0.2748	0.6287	-0.9061	0.6307	-0.7159	-0.1557	-0.6047	0.2192	-0.0201	0.2307	0.8186	0.2937	-0.9033	-0.3625	-0.092	0.1272	0.0209	-0.11	-0.6368	-1.2072	1.1731	0.1172	-0.2996	0.1976	0.1027	-1.169	-0.1028	-0.0673	0.9707	-0.2048	0.8647	-0.6918	1.0278	-0.1672	1.2515	-0.4564	-0.6958	0.6873	0.7294
ZNF654	0.9376	0.9077	1.2873	0.9274	-1.2099	-0.6494	1.0041	0.0136	-0.0198	-0.0528	-0.1336	-0.6542	0.9006	-0.6932	-0.9201	0.6708	-0.0067	1.0896	-0.9507	0.3281	0.7758	-0.1065	-0.6243	0.1292	0.6703	0.2173	-1.1622	-0.3632	0.5044	0.7281	-0.8277	0.7474	-0.1711	-1.1025	-0.1516	-1.2224	0.9559	0.7094	-0.6299	-0.9217	-0.7977	-0.8799	1.3605	-1.0085
ZNF664	1.1736	0.5613	0.0434	-1.1225	-0.9701	-0.894	0.1359	0.9865	1.2329	-1.0818	-1.1911	-1.0149	1.2438	0.1035	0.8866	0.2537	-0.1263	-0.9565	1.0418	-0.8343	1.1605	-0.7109	-1.261	0.0336	-0.8729	0.9879	0.7245	0.0348	-1.0505	-0.0333	-1.2185	0.725	-0.8599	0.8099	-1.2058	0.6194	0.9263	0.4875	1.0257	0.5684	-0.4172	-1.039	0.9197	1.3131
ZNF665	1.2571	0.4066	-0.7689	-0.9968	-0.953	-0.6611	1.1248	0.978	0.9637	-1.4752	-0.2197	-0.9714	1.2541	0.8762	0.8864	1.0038	-0.6563	-1.0917	0.0893	-0.0249	0.0592	-0.6897	-1.0474	0.0623	-1.1713	1.2392	1.1439	0.0521	-1.0467	-0.0216	-1.53	0.3059	-1.0731	0.0047	-1.4416	0.9355	1.1775	-0.0712	0.9251	1.3072	-0.296	-0.9836	1.084	0.211
ZNF676	1.4533	0.9772	-0.033	-1.1467	0.0288	-1.2142	0.9223	1.2731	1.0769	-1.3206	-1.3151	-1.0523	1.4515	-1.1444	1.1308	-0.0577	-1.0162	-1.0792	0.0195	-0.6461	1.0856	-1.071	-1.1239	-0.1587	-1.08	0.9127	1.3869	1.0467	-1.1956	0.0199	-1.0702	0.962	-0.8822	-0.194	-1.4045	0.8456	1.0608	0.9886	1.2951	1.1378	-1.1351	-1.3933	-0.842	1.3864
ZNF687	-0.9967	-0.739	-0.8668	0.8245	0.6735	-0.2534	-0.8109	-0.5099	-0.8083	0.2918	1.2549	0.3522	-0.9655	-1.0887	-0.9805	-0.0791	0.2784	0.5328	-0.4709	0.3458	0.7502	0.3638	1.0414	1.0249	1.1303	-1.0207	-1.1574	-0.9869	0.4361	-0.8543	1.3183	-0.4985	1.0718	-1.0658	1.0601	-0.7998	-1.0786	0.1248	-0.3601	-0.0389	0.7688	0.4062	-0.7231	-0.9161
ZNF688	1.1644	0.8065	0.4477	-0.9606	0.0267	0.0083	0.209	1.0891	0.8151	-1.14	-1.1732	-0.6942	1.0068	-0.1668	1.1946	-0.0471	-0.7981	-0.9124	0.7188	-0.0302	0.4903	-0.732	-0.9824	-0.56	-1.193	0.5511	0.7526	0.8489	-0.7111	0.6378	-1.2807	0.1192	-0.9122	0.9034	-0.5115	-0.5482	0.1694	-0.071	1.3405	0.9305	-0.205	-1.0256	-0.0917	0.363
ZNF691	-0.8174	0.5027	-0.2444	0.5822	0.8761	0.5387	-1.0264	-0.3583	-0.9391	0.9362	1.0515	0.2609	-0.8877	0.2379	0.8174	-0.0975	0.5344	1.0237	-0.1874	0.4598	-0.8003	-0.2721	1.1314	1.2564	0.8865	-1.1899	-0.7988	0.1852	0.8596	-0.2769	1.0419	-0.2138	-0.0631	-0.8284	0.6809	-0.9093	-0.785	-1.0712	-0.0695	-0.5312	0.0939	0.0023	-0.9642	-0.9718
ZNF692	-0.7929	-0.8805	0.1198	0.618	-0.7696	0.2839	1.045	-0.7764	-1.016	0.6787	1.089	0.234	0.3078	-0.6855	-0.9436	-0.4922	0.5364	1.2533	-1.2413	-0.2161	-0.5824	-0.8956	1.0353	-0.5918	0.0226	-0.6033	-0.6775	-0.1976	-0.5145	-0.5444	0.8853	-0.0746	0.5164	-0.8366	1.005	-0.676	0.2088	0.5362	0.1103	-0.8979	0.7287	0.8202	-0.5548	-0.8518
ZNF699	0.7884	-0.0116	0.3985	-0.2851	-0.9537	0.0659	0.3245	-0.5344	1.068	-0.7598	-0.6705	-0.7887	0.6593	-0.1722	-0.9201	0.2402	-0.0461	-0.8241	-0.1748	-0.5719	0.8553	-0.0623	-0.7881	-0.9552	-0.8678	1.3159	0.5747	-0.7236	-1.0221	0.3545	-0.7933	0.3479	-0.1926	0.9448	-0.6972	1.032	0.5963	1.0534	-0.7097	0.4418	-0.1727	-0.1144	1.0508	0.6755
ZNF711	-1.2765	-1.0496	-1.2542	0.8954	-0.9886	0.7929	-0.2471	-1.3443	-1.091	1.1661	1.3673	0.5801	-1.3129	1.1293	-1.4147	1.3834	1.4434	1.1155	-0.7899	-1.2771	-1.4552	0.8486	1.3375	-1.3751	1.1457	0.0342	-1.4489	-1.0745	1.2596	1.2962	1.0403	-1.245	1.0557	0.9167	1.5151	1.322	-1.0989	0.9015	-1.3648	-1.4895	1.034	1.0847	1.4493	-1.4927
ZNF718	1.2115	-0.3177	0.8066	-0.3363	0.7042	-0.707	-0.2208	0.8291	1.0952	-1.0314	-1.317	0.611	1.2798	0.1717	-0.7956	0.256	-0.2194	-0.9977	0.9314	-0.6544	0.9567	0.0606	-0.3101	-0.3633	-0.1286	1.1854	-0.388	-0.0065	-1.0871	0.0326	-0.058	-0.0826	-1.0451	1.049	-1.1648	-0.3107	0.853	0.6956	-0.8401	-0.5516	-0.3232	-1.085	0.2389	1.1747
ZNF721	0.9824	-0.6333	0.9409	-1.1295	-0.7084	0.6866	0.1613	0.9713	1.3559	-0.2339	-1.0577	-0.7217	1.3372	1.0411	-0.8549	0.7505	-0.7446	-0.1229	1.0024	-0.1729	1.1269	-0.1408	-1.036	-1.0494	-0.6018	1.0448	-0.1466	0.0108	-0.8729	0.6916	-1.1195	-0.0732	-1.074	0.8794	-0.9825	-0.7613	1.1032	-0.2468	0.1331	-0.0936	-0.1185	-1.2822	0.1447	0.9696
ZNF727	1.198	0.0477	0.0628	-0.7524	-0.0138	-0.7554	0.4354	0.7818	1.1763	-1.2083	-0.8811	-0.8292	0.9879	-0.2836	0.6817	0.7592	-0.1454	-0.9495	-0.7323	-0.526	0.151	0.0407	-1.2541	-0.0362	-0.9785	0.9587	0.9477	0.7457	-0.927	-0.5268	-1.1056	0.7187	-0.3778	0.6671	-1.4021	0.8182	1.1235	0.7941	0.2103	1.2079	-0.9339	-1.0086	0.279	1.4301
ZNF728	1.4451	-0.6073	-0.0364	-0.993	-0.7748	-1.3363	0.2392	1.0294	0.1784	-0.9035	-1.055	-1.0298	1.2001	-0.7343	1.0292	0.809	-0.8311	-0.8079	-1e-04	-0.9406	1.0949	-0.8193	-0.9956	-0.7719	-1.2068	0.988	1.3856	0.8502	-0.1531	-0.8957	-0.6045	0.2704	-1.0171	-0.2572	-0.9345	-0.5842	1.0296	0.1572	0.9043	0.8915	-0.2079	-1.2355	-0.0521	1.1833
ZNF747	1.1948	0.8331	0.4049	-1.2806	-0.2953	-0.8325	-0.251	0.8501	0.7894	-0.1184	-0.5467	-0.8699	1.1005	6e-04	1.2589	0.1869	-0.2477	-0.5058	0.7443	-0.9781	0.9849	-0.8696	0.8777	-0.7885	-1.1643	0.1688	-0.9098	-0.0658	-0.4992	0.6626	-1.0921	0.195	-0.7756	0.7028	-0.8422	-0.2406	0.5964	-0.7015	1.3225	-0.172	0.2286	-0.7147	0.6661	0.7305
ZNF764	1.3235	0.9576	-0.7017	-1.0726	-0.8348	-0.114	0.4416	0.8743	0.7716	-0.0815	-0.4307	-1.0645	1.2815	-0.2275	1.1414	-0.903	-1.107	-0.6996	0.7009	0.0999	1.113	-1.3021	0.6502	-0.5104	-1.3845	0.9401	0.9224	0.0581	-1.1059	-0.5588	-0.8817	1.0291	-1.061	0.0137	-1.1369	-0.1372	0.7695	-0.7439	1.2788	1.0446	-0.0779	-0.7119	-0.8732	0.8346
ZNF770	-0.5027	0.5819	0.7407	-0.9787	-0.4719	0.5497	0.6406	0.0209	0.9016	-0.836	-0.966	-0.6035	0.561	0.0046	-0.3238	0.6456	0.7197	0.0647	0.598	-0.775	0.2732	0.209	-1.0935	0.0287	0.1047	0.9347	-0.6433	-0.263	0.1647	0.0042	-0.9553	0.1734	-0.2558	0.5442	-0.6744	0.5653	0.5847	0.4736	-0.1052	0.665	-0.7527	-1.0429	0.9028	0.8754
ZNF771	1.2139	0.2121	-0.1505	-1.0573	-0.606	0.0202	0.7512	0.8435	1.1122	-0.6842	-1.0067	-0.8548	1.3756	0.9119	0.7325	0.9376	-0.9742	-1.0134	-0.0438	0.093	0.567	-0.8423	-0.8527	-1.2668	-1.0088	0.9436	0.8228	0.3108	-0.6317	1.0422	-1.342	-0.6358	-1.1462	1.1479	-1.1856	0.7691	1.0086	0.1323	0.95	0.6686	0.0576	-1.0719	0.7038	0.2093
ZNF787	-0.7375	0.0146	-1.1807	1.1391	0.5928	0.0048	0.6206	-0.7064	-0.2208	0.9539	1.1563	0.0477	-0.855	1.027	-1.2458	0.092	-1.0043	-0.7364	-0.9148	1.1396	-1.0939	-1.0584	1.2928	-1.2283	0.6558	-0.5292	0.8449	-0.0578	0.6929	1.0725	0.8774	-0.7293	-0.5446	-0.0045	1.0503	0.5305	-1.1358	0.7487	-0.8275	-0.123	0.8359	0.8906	-0.7282	-1.0273
ZNF800	0.2966	0.6205	-0.1353	-0.9869	0.4074	0.5978	1.0834	0.1182	0.9863	-1.3305	-1.1508	0.0868	0.7992	0.8111	0.1476	0.1316	-0.7522	-0.9179	0.8182	0.4806	0.2614	-0.0174	-1.3698	-0.8115	-1.0161	1.1209	0.8774	0.1324	-0.113	0.0169	-1.3473	-0.0809	-0.9071	0.9546	-1.2834	0.1537	0.6878	1.1508	0.0946	1.0626	0.0512	-0.8719	0.9952	0.8199
ZNF81	1.0306	0.2579	-0.0835	-0.8005	-1.0838	-0.5377	0.7582	-0.1029	0.4063	-1.1284	-0.8681	-0.6624	0.8882	0.5861	0.5486	0.7987	-0.1803	-0.5707	0.1837	-0.9292	0.6834	-0.0598	-1.0234	0.0968	-0.7685	1.1865	0.1278	-0.1295	-0.059	-0.15	-1.2008	0.1111	-0.6472	0.1628	-1.2422	0.7369	0.6892	0.9933	0.3525	0.9099	-0.3698	-1.1039	1.183	1.1043
ZNF835	1.5103	1.3969	0.1305	-1.1136	-0.6961	-0.7851	1.0828	1.3094	1.4768	-1.0777	-0.7307	-0.4777	1.2399	0.1074	1.0597	0.0339	0.1401	-1.0746	-0.8755	-0.8554	0.7068	-1.2305	-1.5098	1.0512	-1.2848	1.4884	1.4418	0.914	-1.5833	-1.0407	-1.4943	1.4182	-1.3712	0.9984	-1.6103	1.3894	1.5037	-0.9713	0.0037	1.3877	-1.3102	-1.4311	1.1109	1.3871
ZNF84	1.3107	0.9316	0.4836	-0.8722	-1.281	-0.1707	1.2736	0.8748	0.9545	-0.8149	-0.266	-0.8787	1.4999	-0.1213	0.0518	0.0643	-0.9558	-0.1321	0.5032	-0.9419	1.3171	-1.1242	-1.0124	-0.2589	-1.2626	1.2022	0.4207	0.1289	-1.2352	0.6017	-0.8666	0.9756	-1.2101	0.1189	-1.4072	-0.6179	1.1194	0.6036	1.2469	0.8071	-0.1394	-0.935	-0.0122	0.8622
ZNF852	1.3955	0.793	0.8778	-1.1775	-0.8704	-0.9701	0.2581	0.2528	0.8655	-1.3372	-1.0533	-1.0708	1.1	-0.3511	0.8474	0.7872	0.8518	0.0806	-0.0067	-0.7447	0.4341	-0.0722	-1.1167	0.9148	-1.1237	1.0807	-0.2465	-0.1526	-1.0239	-1.0168	-1.2962	0.9	-0.5281	-0.1358	-1.2214	0.9117	1.0147	0.1247	0.3197	0.9217	-0.7111	-1.019	1.2332	1.012
ZNF888	0.939	-0.9869	-0.0245	0.5322	-1.0707	0.5518	0.9113	1.0301	1.0059	-0.9701	-0.7988	0.0932	-0.0048	0.4413	-1.0562	0.6879	-0.9529	-1.1482	-1.4055	0.0676	0.0514	-0.69	-0.0796	0.0983	-0.8816	1.2651	1.3615	-0.1394	-0.8946	0.016	-0.0113	1.026	-1.0622	-0.2161	-1.4168	0.7853	1.1661	1.1313	0.0368	0.4749	0.7242	0.1607	0.9079	0.7409
ZNF93	-1.2138	-1.1394	-1.1437	1.1542	-1.016	-0.8475	1.3163	-0.9721	-0.0416	0.9014	0.7996	1.1995	-0.748	0.7884	-1.4673	0.2276	-1.3556	-1.1518	-1.2125	1.3512	-0.046	-1.2213	1.5647	-1.1321	1.3804	-0.2266	-0.029	0.1228	1.3649	1.5606	1.0637	0.2019	-0.7073	-0.8599	0.6188	-1.0634	-0.8513	1.4874	-1.059	-0.8439	0.2534	1.1651	-1.1318	-1.2333
ZSCAN18	1.5843	-0.0639	-0.8092	0.6869	-0.0296	-1.1312	0.8433	0.3134	1.1398	-0.9403	-1.1662	-1.0414	1.3717	0.8997	1.0241	0.8522	-0.7673	-0.9936	-0.7106	-0.511	-0.104	-1.0892	-1.145	-0.8615	-1.0523	1.3101	1.3841	0.6513	-1.1103	0.6842	-1.1058	0.2382	-1.0513	-0.1225	-1.4547	1.2669	0.976	0.2607	0.1228	1.3059	-1.1334	-1.2335	0.1415	1.1568
ZSCAN21	-1.4671	-0.1217	-0.619	0.1631	0.7843	1.1488	1.0909	-1.2868	-0.6067	0.0355	0.9436	0.9545	-1.1548	0.9529	-1.4701	0.2732	0.8585	1.0327	-0.13	0.9414	-1.2143	0.2109	0.7521	-0.9498	0.9197	-0.1803	-1.0482	-0.3218	1.2974	1.1374	0.7047	-1.0574	-0.0884	0.7543	1.0884	-0.0527	-0.6662	1.1394	-1.2159	-0.658	0.2138	-0.4028	1.1107	-1.3049
ZSCAN23	-0.1957	-0.8626	0.6868	0.0515	-1.1225	-0.1124	0.7883	-0.865	-0.02	-0.7452	-0.6903	-0.9109	0.2249	-0.6446	-1.0346	0.0346	0.2218	0.6477	-0.9256	-0.0434	0.9244	-0.1097	-0.1876	-0.1253	0.0574	1.2531	0.824	-0.1114	-0.9373	-0.7288	-0.0593	0.9569	0.8803	-0.7283	-0.7636	1.0192	0.9849	1.0743	-0.8827	0.9413	-0.8301	-0.9478	0.2296	0.6561
ZSCAN32	0.5092	0.7781	0.6493	-1.1778	-0.6535	-0.0703	0.8232	0.6182	1.1695	-0.8767	-0.9071	-1.0261	0.9188	0.8769	-0.0161	0.0942	0.4087	-0.835	0.8037	-0.5197	1.0376	-0.6241	-0.9339	-0.6247	-1.0696	1.2497	-0.3565	-0.3864	-0.7191	0.6796	-1.2216	0.3444	-0.9924	0.926	-1.1054	0.5764	0.7141	0.7806	0.7117	0.7826	0.0843	-0.8966	1.0112	0.8264
ZXDA	1.2345	0.6888	0.647	-0.8584	-0.8552	-0.6902	-0.0289	0.6164	1.0136	-1.1628	-1.1283	-1.0423	0.9291	-0.0017	0.946	-0.066	0.4106	-0.6719	0.6132	-0.6025	1.2011	-0.5459	-1.339	0.8064	-0.9098	1.2015	0.7832	-0.1172	-1.265	-0.1086	-1.2069	0.9111	-0.7184	0.6345	-1.1028	0.7407	0.8441	0.1769	0.6808	1.1693	-0.4567	-1.0878	0.9964	1.2206
ZXDB	1.1827	0.7246	0.6855	-0.9848	-0.2693	-0.5533	0.6472	0.9452	1.3023	-1.3068	-1.3463	-0.8939	1.1954	1.0034	0.6225	0.5334	-0.5332	-0.9855	0.7476	-0.1073	0.6167	-0.0625	-1.3814	-0.8055	-0.7043	1.2607	0.8918	0.142	-0.8627	0.735	-1.3404	0.3173	-1.0835	0.9258	-1.372	0.5334	0.8709	0.6887	0.691	1.0334	-0.3689	-1.2816	0.9165	1.0154
