# Supplementary material for: Comprehensive Characterization of the Regulatory Landscape of Adrenocortical Carcinoma: Novel Transcription Factors and Targets Associated with Prognosis
Source: Cancers (Basel). 2022 Oct 27;14(21):5279. doi: 10.3390/cancers14215279 (PMC9657296; doi:10.3390/cancers14215279)
Supplement: Supplementary file 1 [file cancers-14-05279-s001.zip › cancers-1889206-Supplementary table S6 MRA and GSEA2 for Steroid and Proliferation.xlsx]

## Sheet: MRA.Steroid.TCGA
Regulon	Universe.Size	Regulon.Size	Total.Hits	Expected.Hits	Observed.Hits	Pvalue	Adjusted.Pvalue
IKZF1	23952	178	7228	53.72	176	4.6e-89	1.7e-86
ZNF462	23952	157	7228	47.38	154	5.2e-76	9.6e-74
ZNF711	23952	147	7228	44.36	143	6.7e-69	8.3e-67
DPF1	23952	197	7228	59.45	175	7.2e-67	6.6e-65
FOXK1	23952	135	7228	40.74	133	1.2e-66	8.8e-65
ETV4	23952	146	7228	44.06	138	1.6e-61	9.8e-60
MITF	23952	203	7228	61.26	170	8.6e-57	4.6e-55
LTF	23952	120	7228	36.21	116	4.6e-55	2.1e-53
SNAPC4	23952	186	7228	56.13	156	2.2e-52	9e-51
BCL11A	23952	110	7228	33.19	107	9.2e-52	3.4e-50
FLI1	23952	123	7228	37.12	116	1.4e-51	4.7e-50
STAT5A	23952	113	7228	34.1	109	1.7e-51	5.3e-50
LMX1B	23952	117	7228	35.31	110	1.4e-48	3.9e-47
HMX3	23952	103	7228	31.08	100	3.5e-48	9.3e-47
NR5A1	23952	248	7228	74.84	183	8.3e-46	2e-44
ZNF217	23952	133	7228	40.14	118	2.6e-45	5.9e-44
NR4A3	23952	127	7228	38.32	113	9.8e-44	2.1e-42
ZSCAN21	23952	86	7228	25.95	85	2.5e-43	5.2e-42
RARB	23952	147	7228	44.36	123	2.4e-41	4.7e-40
NPAS2	23952	147	7228	44.36	119	3.4e-37	6.2e-36
SNAPC2	23952	103	7228	31.08	92	3.8e-36	6.6e-35
SIM2	23952	181	7228	54.62	136	8.2e-36	1.4e-34
HMX1	23952	78	7228	23.54	75	1.9e-35	3.1e-34
KLF6	23952	196	7228	59.15	142	2.4e-34	3.7e-33
FOXD4	23952	68	7228	20.52	67	5.3e-34	7.7e-33
ZNF267	23952	121	7228	36.51	101	5.4e-34	7.7e-33
PURB	23952	146	7228	44.06	115	7.1e-34	9.7e-33
IRF1	23952	79	7228	23.84	74	9.4e-33	1.2e-31
TFEB	23952	87	7228	26.25	79	2.1e-32	2.6e-31
PRDM15	23952	60	7228	18.11	60	5.1e-32	6.3e-31
STAT5B	23952	107	7228	32.29	90	6e-31	7.1e-30
ZNF385B	23952	111	7228	33.5	92	1.3e-30	1.5e-29
PITX1	23952	101	7228	30.48	86	1.9e-30	2.2e-29
MSC	23952	71	7228	21.43	67	2.7e-30	2.9e-29
DOT1L	23952	128	7228	38.63	101	5e-30	5.2e-29
ATF5	23952	78	7228	23.54	71	2e-29	2.1e-28
BATF2	23952	76	7228	22.93	69	1.9e-28	1.9e-27
ZBTB5	23952	115	7228	34.7	92	2.6e-28	2.5e-27
DMBX1	23952	88	7228	26.56	76	6.6e-28	6.3e-27
ZFPM2	23952	74	7228	22.33	67	1.7e-27	1.6e-26
ZNF487	23952	87	7228	26.25	75	1.9e-27	1.7e-26
RARA	23952	68	7228	20.52	63	2.5e-27	2.2e-26
CEBPZ	23952	187	7228	56.43	128	3.1e-27	2.7e-26
HOXA11	23952	64	7228	19.31	60	8e-27	6.7e-26
PIN1	23952	88	7228	26.56	74	1.1e-25	9.4e-25
BHLHE22	23952	55	7228	16.6	53	1.7e-25	1.4e-24
MEF2C	23952	97	7228	29.27	78	1.7e-24	1.4e-23
KMT2B	23952	53	7228	15.99	51	1.8e-24	1.4e-23
ETV5	23952	103	7228	31.08	81	3.5e-24	2.7e-23
CIC	23952	87	7228	26.25	72	3.7e-24	2.7e-23
SP5	23952	82	7228	24.75	69	4.7e-24	3.4e-23
PPARD	23952	119	7228	35.91	89	1.2e-23	8.2e-23
RFX6	23952	63	7228	19.01	57	1.6e-23	1.1e-22
NKX3-2	23952	68	7228	20.52	60	2.3e-23	1.6e-22
CREB3	23952	74	7228	22.33	63	1.2e-22	8.1e-22
PLAGL1	23952	74	7228	22.33	63	1.2e-22	8.1e-22
TCF7L2	23952	70	7228	21.12	60	6.1e-22	4e-21
AKAP8L	23952	49	7228	14.79	46	6.8e-21	4.3e-20
NFYB	23952	49	7228	14.79	46	6.8e-21	4.3e-20
ZNF282	23952	60	7228	18.11	53	7.8e-21	4.8e-20
MEIS1	23952	113	7228	34.1	82	1.7e-20	1e-19
TBX5	23952	45	7228	13.58	43	1.9e-20	1.1e-19
HOXC10	23952	60	7228	18.11	52	1.2e-19	7.1e-19
PGR	23952	40	7228	12.07	39	1.3e-19	7.7e-19
TBX10	23952	36	7228	10.86	36	1.7e-19	9.9e-19
KLF7	23952	46	7228	13.88	43	2.1e-19	1.1e-18
ZNF574	23952	46	7228	13.88	43	2.1e-19	1.1e-18
OTX1	23952	148	7228	44.66	97	6.3e-19	3.4e-18
LHX3	23952	58	7228	17.5	50	1e-18	5.4e-18
TCF3	23952	206	7228	62.16	123	1.3e-18	6.7e-18
C11orf95	23952	44	7228	13.28	41	2e-18	1e-17
TAL1	23952	66	7228	19.92	54	5.2e-18	2.7e-17
NR2E1	23952	58	7228	17.5	49	1.3e-17	6.7e-17
PBX1	23952	140	7228	42.25	91	1.7e-17	8.5e-17
RORC	23952	55	7228	16.6	47	2.4e-17	1.2e-16
HES7	23952	71	7228	21.43	56	3e-17	1.5e-16
CENPA	23952	164	7228	49.49	101	7.6e-17	3.7e-16
STAT3	23952	61	7228	18.41	50	7.7e-17	3.7e-16
NEUROG2	23952	58	7228	17.5	48	1.5e-16	7.1e-16
ASCL5	23952	34	7228	10.26	33	1.5e-16	7.1e-16
IRF5	23952	53	7228	15.99	45	1.9e-16	8.7e-16
NR1I3	23952	45	7228	13.58	40	3.1e-16	1.4e-15
TFDP1	23952	97	7228	29.27	68	5.7e-16	2.5e-15
HES6	23952	73	7228	22.03	55	2.2e-15	9.4e-15
HIF3A	23952	40	7228	12.07	36	4e-15	1.7e-14
ARNTL	23952	56	7228	16.9	45	1.1e-14	4.9e-14
FOXE1	23952	36	7228	10.86	33	1.6e-14	6.9e-14
E4F1	23952	91	7228	27.46	63	1.7e-14	7.2e-14
ZNF787	23952	126	7228	38.02	79	4.2e-14	1.8e-13
YBX2	23952	59	7228	17.8	46	4.6e-14	1.9e-13
E2F6	23952	129	7228	38.93	80	7e-14	2.8e-13
THRB	23952	91	7228	27.46	62	8.8e-14	3.5e-13
ZNF93	23952	96	7228	28.97	64	1.7e-13	6.7e-13
EOMES	23952	44	7228	13.28	37	1.8e-13	7e-13
VAX1	23952	33	7228	9.96	30	4.6e-13	1.8e-12
DLX4	23952	43	7228	12.98	36	5e-13	1.9e-12
KLF8	23952	81	7228	24.44	56	5.4e-13	2e-12
ELK3	23952	77	7228	23.24	54	5.6e-13	2.1e-12
LHX2	23952	52	7228	15.69	41	5.7e-13	2.1e-12
ZNF385D	23952	38	7228	11.47	33	5.7e-13	2.1e-12
ZNF496	23952	186	7228	56.13	103	6.9e-13	2.5e-12
EN1	23952	45	7228	13.58	37	7.1e-13	2.5e-12
HMX2	23952	45	7228	13.58	37	7.1e-13	2.5e-12
LHX5	23952	40	7228	12.07	34	9.3e-13	3.3e-12
L3MBTL4	23952	35	7228	10.56	31	9.4e-13	3.3e-12
ZGLP1	23952	107	7228	32.29	68	9.6e-13	3.4e-12
GLI3	23952	55	7228	16.6	42	2.1e-12	7.1e-12
HOXC11	23952	46	7228	13.88	37	2.6e-12	8.8e-12
CASZ1	23952	39	7228	11.77	33	2.6e-12	8.9e-12
SP8	23952	39	7228	11.77	33	2.6e-12	8.9e-12
HMG20B	23952	100	7228	30.18	64	2.8e-12	9.3e-12
CREB3L3	23952	43	7228	12.98	35	5.3e-12	1.7e-11
ZNF618	23952	33	7228	9.96	29	8.1e-12	2.6e-11
MYCL	23952	42	7228	12.67	34	1.4e-11	4.7e-11
GLIS2	23952	94	7228	28.37	60	1.6e-11	5.1e-11
ETS2	23952	43	7228	12.98	34	4.9e-11	1.6e-10
MSX1	23952	49	7228	14.79	37	7.6e-11	2.4e-10
GLI1	23952	38	7228	11.47	31	8e-11	2.5e-10
EMX1	23952	39	7228	11.77	31	2.8e-10	8.6e-10
SOX1	23952	43	7228	12.98	33	3.9e-10	1.2e-09
DNMT1	23952	102	7228	30.78	61	5.3e-10	1.6e-09
DLX2	23952	31	7228	9.35	26	8.8e-10	2.6e-09
ZNF444	23952	40	7228	12.07	31	8.8e-10	2.6e-09
NR0B1	23952	81	7228	24.44	51	1.1e-09	3.1e-09
ZNF676	23952	54	7228	16.3	38	1.3e-09	3.9e-09
GATA3	23952	84	7228	25.35	51	6.5e-09	1.9e-08
HINFP	23952	91	7228	27.46	54	7.5e-09	2.2e-08
MSANTD3	23952	59	7228	17.8	39	1.3e-08	3.8e-08
IKZF4	23952	70	7228	21.12	44	1.6e-08	4.5e-08
NR2F6	23952	51	7228	15.39	35	1.7e-08	4.7e-08
KDM5B	23952	100	7228	30.18	57	2.2e-08	6.3e-08
PRRX2	23952	163	7228	49.19	83	2.3e-08	6.4e-08
HIC2	23952	96	7228	28.97	55	3.1e-08	8.5e-08
TWIST1	23952	80	7228	24.14	48	3.1e-08	8.5e-08
TIGD1	23952	63	7228	19.01	40	4.7e-08	1.3e-07
HOXC13	23952	32	7228	9.66	24	2.2e-07	5.9e-07
ESRRG	23952	42	7228	12.67	29	2.3e-07	6.3e-07
DZIP1	23952	36	7228	10.86	26	2.4e-07	6.4e-07
CREM	23952	51	7228	15.39	33	3.7e-07	9.7e-07
BARX1	23952	41	7228	12.37	28	5.4e-07	1.4e-06
ZBTB34	23952	86	7228	25.95	48	6.6e-07	1.7e-06
GATAD2B	23952	50	7228	15.09	32	7.9e-07	2.1e-06
ISL1	23952	36	7228	10.86	25	1.4e-06	3.5e-06
KLF16	23952	45	7228	13.58	29	2.1e-06	5.4e-06
ZNF764	23952	70	7228	21.12	40	2.5e-06	6.3e-06
GATA1	23952	48	7228	14.48	30	3.6e-06	9.1e-06
ZNF470	23952	38	7228	11.47	25	6.2e-06	1.6e-05
CREB3L1	23952	48	7228	14.48	29	1.4e-05	3.4e-05
PCGF6	23952	122	7228	36.82	59	1.8e-05	4.5e-05
ZNF728	23952	38	7228	11.47	24	2.6e-05	6.5e-05
TWIST2	23952	47	7228	14.18	28	2.8e-05	6.8e-05
CCDC17	23952	88	7228	26.56	45	3.1e-05	7.5e-05
FOXA3	23952	101	7228	30.48	50	3.5e-05	8.5e-05
NR3C1	23952	130	7228	39.23	61	4.2e-05	0.0001
NR2F1	23952	41	7228	12.37	25	4.3e-05	0.0001
SOX9	23952	60	7228	18.11	33	5.3e-05	0.00013
HOXB6	23952	46	7228	13.88	27	5.5e-05	0.00013
FOSL1	23952	53	7228	15.99	30	5.6e-05	0.00013
LCOR	23952	75	7228	22.63	39	6.3e-05	0.00015
POU4F1	23952	35	7228	10.56	22	6.4e-05	0.00015
NCOA2	23952	136	7228	41.04	62	0.0001	0.00024
ZBTB4	23952	84	7228	25.35	42	0.00011	0.00025
ZNF165	23952	39	7228	11.77	23	0.00018	0.0004
ZBTB2	23952	82	7228	24.75	40	0.00031	0.00069
HOXB7	23952	43	7228	12.98	24	0.00041	0.00091
EVX2	23952	34	7228	10.26	20	0.00049	0.0011
MXD3	23952	119	7228	35.91	53	0.00064	0.0014
CBX2	23952	85	7228	25.65	40	0.00077	0.0017
MAZ	23952	72	7228	21.73	35	0.00077	0.0017
NFKB1	23952	56	7228	16.9	28	0.0015	0.0032
KIN	23952	49	7228	14.79	25	0.0018	0.0039
SAFB	23952	116	7228	35.01	50	0.0021	0.0045
ZNF48	23952	55	7228	16.6	27	0.0025	0.0053
ZXDA	23952	147	7228	44.36	60	0.0038	0.0081
SP9	23952	44	7228	13.28	22	0.0045	0.0096
SMAD3	23952	73	7228	22.03	33	0.0047	0.0099
ZNF511	23952	123	7228	37.12	51	0.005	0.01
MYBL1	23952	68	7228	20.52	31	0.0052	0.011
VAX2	23952	99	7228	29.88	42	0.0064	0.013
ZNF84	23952	86	7228	25.95	37	0.0078	0.016
MYC	23952	85	7228	25.65	36	0.011	0.023
FOXO6	23952	72	7228	21.73	31	0.014	0.028
STAT6	23952	112	7228	33.8	45	0.015	0.031
SMAD5	23952	56	7228	16.9	25	0.015	0.031
ISL2	23952	75	7228	22.63	31	0.026	0.052
ANKZF1	23952	50	7228	15.09	22	0.027	0.053
ZNF490	23952	35	7228	10.56	16	0.038	0.074
EBF1	23952	60	7228	18.11	25	0.039	0.076
ZNF135	23952	38	7228	11.47	17	0.041	0.08
ZNF558	23952	41	7228	12.37	18	0.044	0.085
MXD1	23952	42	7228	12.67	18	0.055	0.11
ZFP2	23952	103	7228	31.08	39	0.057	0.11
ETV3	23952	34	7228	10.26	15	0.06	0.11
FOXD1	23952	48	7228	14.48	20	0.06	0.11
PRDM2	23952	48	7228	14.48	20	0.06	0.11
KLF9	23952	41	7228	12.37	17	0.083	0.16
ZNF852	23952	76	7228	22.93	29	0.084	0.16
ZNF549	23952	39	7228	11.77	16	0.098	0.18
ZNF263	23952	48	7228	14.48	19	0.1	0.19
ELK1	23952	54	7228	16.3	21	0.11	0.2
TCFL5	23952	60	7228	18.11	23	0.11	0.2
ZNF727	23952	34	7228	10.26	14	0.11	0.21
ZNF428	23952	91	7228	27.46	33	0.13	0.23
ELF1	23952	76	7228	22.93	28	0.13	0.23
FOXK2	23952	67	7228	20.22	25	0.13	0.23
ARID3C	23952	35	7228	10.56	14	0.14	0.25
MTF2	23952	142	7228	42.85	49	0.15	0.27
ZNF688	23952	143	7228	43.15	49	0.16	0.29
ZNF214	23952	176	7228	53.11	59	0.19	0.33
ZNF595	23952	31	7228	9.35	12	0.2	0.35
E2F2	23952	74	7228	22.33	26	0.21	0.37
TBX2	23952	53	7228	15.99	19	0.22	0.39
ZNF140	23952	50	7228	15.09	18	0.23	0.39
ZNF605	23952	50	7228	15.09	18	0.23	0.39
ZNF441	23952	48	7228	14.48	17	0.26	0.44
TFE3	23952	67	7228	20.22	23	0.27	0.46
SRCAP	23952	64	7228	19.31	22	0.27	0.46
NFYA	23952	30	7228	9.05	11	0.28	0.47
ZNF334	23952	49	7228	14.79	17	0.29	0.49
RFX5	23952	65	7228	19.62	22	0.3	0.5
ZNF654	23952	37	7228	11.17	13	0.31	0.52
ZNF18	23952	75	7228	22.63	24	0.41	0.68
MAFF	23952	59	7228	17.8	19	0.41	0.69
PHF21A	23952	47	7228	14.18	15	0.45	0.74
ZNF354C	23952	47	7228	14.18	15	0.45	0.74
TBX22	23952	57	7228	17.2	18	0.46	0.75
ZNF718	23952	31	7228	9.35	10	0.47	0.76
ZNF626	23952	36	7228	10.86	11	0.54	0.87
ZNF835	23952	36	7228	10.86	11	0.54	0.87
ZNF182	23952	47	7228	14.18	14	0.58	0.93
ZNF215	23952	37	7228	11.17	11	0.59	0.93
AHR	23952	34	7228	10.26	10	0.6	0.96
SETBP1	23952	41	7228	12.37	12	0.61	0.96
ZNF664	23952	274	7228	82.69	81	0.61	0.96
HMGA2	23952	38	7228	11.47	11	0.63	0.98
ZNF581	23952	114	7228	34.4	33	0.65	1
FLYWCH1	23952	39	7228	11.77	11	0.66	1
GPBP1	23952	53	7228	15.99	15	0.67	1
PHF19	23952	43	7228	12.98	12	0.68	1
IKZF2	23952	33	7228	9.96	9	0.7	1
ZNF333	23952	54	7228	16.3	15	0.7	1
EEA1	23952	96	7228	28.97	27	0.71	1
KLF15	23952	37	7228	11.17	10	0.72	1
HOXA6	23952	34	7228	10.26	9	0.74	1
THAP3	23952	73	7228	22.03	20	0.74	1
ZNF19	23952	52	7228	15.69	14	0.74	1
CREB3L2	23952	95	7228	28.67	26	0.76	1
CAMTA1	23952	82	7228	24.75	22	0.78	1
ZFP90	23952	100	7228	30.18	27	0.79	1
ZNF142	23952	50	7228	15.09	13	0.79	1
DR1	23952	133	7228	40.14	36	0.81	1
ZNF275	23952	69	7228	20.82	18	0.81	1
AR	23952	66	7228	19.92	17	0.82	1
TGIF1	23952	70	7228	21.12	18	0.83	1
ZNF691	23952	48	7228	14.48	12	0.83	1
ZBTB8A	23952	71	7228	21.43	18	0.85	1
ZFP62	23952	54	7228	16.3	13	0.87	1
ZFX	23952	32	7228	9.66	7	0.89	1
ZNF143	23952	132	7228	39.83	34	0.89	1
ZNF213	23952	36	7228	10.86	8	0.89	1
JAZF1	23952	115	7228	34.7	29	0.9	1
ZNF41	23952	71	7228	21.43	17	0.9	1
KCMF1	23952	83	7228	25.05	20	0.91	1
ZNF449	23952	53	7228	15.99	12	0.91	1
ZNF202	23952	69	7228	20.82	16	0.92	1
ZNF571	23952	38	7228	11.47	8	0.92	1
USF3	23952	180	7228	54.32	46	0.93	1
NKRF	23952	43	7228	12.98	9	0.94	1
ZBTB7A	23952	39	7228	11.77	8	0.94	1
CENPX	23952	48	7228	14.48	10	0.95	1
NPAS3	23952	40	7228	12.07	8	0.95	1
ZNF362	23952	56	7228	16.9	12	0.95	1
HMBOX1	23952	46	7228	13.88	9	0.96	1
MECP2	23952	45	7228	13.58	9	0.96	1
ZNF10	23952	37	7228	11.17	7	0.96	1
HES4	23952	43	7228	12.98	8	0.97	1
LBX2	23952	63	7228	19.01	13	0.97	1
MSX2	23952	133	7228	40.14	31	0.97	1
PA2G4	23952	67	7228	20.22	14	0.97	1
RFX2	23952	35	7228	10.56	6	0.97	1
ZBTB16	23952	115	7228	34.7	26	0.97	1
ZNF573	23952	30	7228	9.05	5	0.97	1
ZNF585A	23952	39	7228	11.77	7	0.97	1
ZSCAN32	23952	123	7228	37.12	28	0.97	1
TGIF2	23952	116	7228	35.01	26	0.98	1
ZFP14	23952	37	7228	11.17	6	0.98	1
ZFP64	23952	94	7228	28.37	20	0.98	1
ZNF287	23952	77	7228	23.24	16	0.98	1
ZNF665	23952	37	7228	11.17	6	0.98	1
ZSCAN18	23952	36	7228	10.86	6	0.98	1
GMEB1	23952	35	7228	10.56	5	0.99	1
HDX	23952	98	7228	29.57	20	0.99	1
MXD4	23952	35	7228	10.56	5	0.99	1
PURA	23952	68	7228	20.52	13	0.99	1
SGSM2	23952	58	7228	17.5	10	0.99	1
SMAD4	23952	44	7228	13.28	7	0.99	1
THAP6	23952	48	7228	14.48	8	0.99	1
YBX1	23952	97	7228	29.27	19	0.99	1
ZBED4	23952	56	7228	16.9	10	0.99	1
ZBTB38	23952	46	7228	13.88	7	0.99	1
ZNF12	23952	68	7228	20.52	13	0.99	1
ZNF174	23952	38	7228	11.47	6	0.99	1
ZNF423	23952	112	7228	33.8	23	0.99	1
ZNF771	23952	54	7228	16.3	9	0.99	1
AEBP2	23952	47	7228	14.18	3	1	1
ATF2	23952	67	7228	20.22	9	1	1
ATF4	23952	52	7228	15.69	2	1	1
ATMIN	23952	73	7228	22.03	12	1	1
BBX	23952	59	7228	17.8	9	1	1
CENPBD1	23952	127	7228	38.32	13	1	1
DEAF1	23952	177	7228	53.41	23	1	1
GLYR1	23952	142	7228	42.85	18	1	1
KDM2A	23952	77	7228	23.24	12	1	1
L3MBTL1	23952	149	7228	44.96	24	1	1
LIN54	23952	153	7228	46.17	30	1	1
MAFK	23952	77	7228	23.24	8	1	1
MKX	23952	40	7228	12.07	4	1	1
MYBL2	23952	118	7228	35.61	23	1	1
MYSM1	23952	67	7228	20.22	11	1	1
NFAT5	23952	137	7228	41.34	16	1	1
NFIL3	23952	51	7228	15.39	6	1	1
NFYC	23952	42	7228	12.67	6	1	1
NME2	23952	66	7228	19.92	8	1	1
NR1H3	23952	139	7228	41.95	26	1	1
NR3C2	23952	230	7228	69.41	37	1	1
PITX3	23952	33	7228	9.96	4	1	1
PROX2	23952	149	7228	44.96	25	1	1
REPIN1	23952	88	7228	26.56	14	1	1
SETDB1	23952	192	7228	57.94	24	1	1
SP3	23952	86	7228	25.95	10	1	1
TBPL1	23952	36	7228	10.86	3	1	1
TET1	23952	88	7228	26.56	8	1	1
THAP10	23952	124	7228	37.42	18	1	1
THAP4	23952	150	7228	45.27	18	1	1
THAP5	23952	122	7228	36.82	16	1	1
TIGD4	23952	211	7228	63.67	43	1	1
TIGD6	23952	112	7228	33.8	21	1	1
USF1	23952	79	7228	23.84	13	1	1
YY2	23952	95	7228	28.67	12	1	1
ZBTB12	23952	105	7228	31.69	18	1	1
ZBTB17	23952	54	7228	16.3	4	1	1
ZBTB33	23952	69	7228	20.82	11	1	1
ZMAT1	23952	197	7228	59.45	24	1	1
ZNF177	23952	44	7228	13.28	6	1	1
ZNF23	23952	96	7228	28.97	12	1	1
ZNF25	23952	73	7228	22.03	12	1	1
ZNF319	23952	56	7228	16.9	8	1	1
ZNF337	23952	70	7228	21.12	8	1	1
ZNF354A	23952	33	7228	9.96	2	1	1
ZNF354B	23952	46	7228	13.88	5	1	1
ZNF429	23952	43	7228	12.98	5	1	1
ZNF471	23952	45	7228	13.58	1	1	1
ZNF480	23952	36	7228	10.86	4	1	1
ZNF483	23952	66	7228	19.92	10	1	1
ZNF491	23952	40	7228	12.07	2	1	1
ZNF540	23952	89	7228	26.86	7	1	1
ZNF586	23952	45	7228	13.58	2	1	1
ZNF646	23952	38	7228	11.47	5	1	1
ZNF687	23952	63	7228	19.01	7	1	1
ZNF692	23952	101	7228	30.48	16	1	1
ZNF699	23952	177	7228	53.41	34	1	1
ZNF721	23952	97	7228	29.27	17	1	1
ZNF747	23952	70	7228	21.12	12	1	1
ZNF770	23952	194	7228	58.54	39	1	1
ZNF800	23952	139	7228	41.95	24	1	1
ZNF81	23952	75	7228	22.63	7	1	1
ZNF888	23952	44	7228	13.28	5	1	1
ZSCAN23	23952	46	7228	13.88	2	1	1
ZXDB	23952	168	7228	50.7	22	1	1

## Sheet: GSEA2.Steroid.TCGA
Regulon	Regulon.Size	Observed.Score	Pvalue	Adjusted.Pvalue
AKAP8L	49	1.52	0.000999	0.0016832
ANKZF1	50	1.25	0.000999	0.0016832
ARID3C	35	1.29	0.000999	0.0016832
ARNTL	56	1.48	0.000999	0.0016832
ASCL5	34	1.77	0.000999	0.0016832
ATF5	78	1.56	0.000999	0.0016832
BARX1	41	1.55	0.000999	0.0016832
BATF2	76	-1.63	0.000999	0.0016832
BCL11A	110	1.61	0.000999	0.0016832
BHLHE22	55	-1.59	0.000999	0.0016832
C11orf95	44	-1.63	0.000999	0.0016832
CASZ1	39	1.55	0.000999	0.0016832
CBX2	85	1.4	0.000999	0.0016832
CCDC17	88	1.32	0.000999	0.0016832
CEBPZ	187	1.39	0.000999	0.0016832
CENPA	164	1.45	0.000999	0.0016832
CIC	87	1.52	0.000999	0.0016832
CREB3	74	1.41	0.000999	0.0016832
CREB3L1	48	-1.38	0.000999	0.0016832
CREB3L2	95	-1.03	0.000999	0.0016832
CREB3L3	43	-1.55	0.000999	0.0016832
CREM	51	1.41	0.000999	0.0016832
DLX2	31	1.7	0.000999	0.0016832
DLX4	43	1.76	0.000999	0.0016832
DMBX1	88	1.58	0.000999	0.0016832
DNMT1	102	1.26	0.000999	0.0016832
DOT1L	128	1.5	0.000999	0.0016832
DPF1	197	1.54	0.000999	0.0016832
DZIP1	36	1.48	0.000999	0.0016832
E2F2	74	1.28	0.000999	0.0016832
E2F6	129	1.37	0.000999	0.0016832
E4F1	91	1.38	0.000999	0.0016832
EBF1	60	-1.2	0.000999	0.0016832
EEA1	96	-1.08	0.000999	0.0016832
ELK1	54	1.18	0.000999	0.0016832
ELK3	77	-1.48	0.000999	0.0016832
EMX1	39	1.55	0.000999	0.0016832
EN1	45	1.49	0.000999	0.0016832
EOMES	44	-1.68	0.000999	0.0016832
ESRRG	42	1.54	0.000999	0.0016832
ETS2	43	-1.64	0.000999	0.0016832
ETV4	146	1.63	0.000999	0.0016832
ETV5	103	1.56	0.000999	0.0016832
EVX2	34	1.42	0.000999	0.0016832
FLI1	123	-1.68	0.000999	0.0016832
FLYWCH1	39	-1.17	0.000999	0.0016832
FOSL1	53	1.3	0.000999	0.0016832
FOXA3	101	1.28	0.000999	0.0016832
FOXD1	48	1.28	0.000999	0.0016832
FOXD4	68	1.61	0.000999	0.0016832
FOXE1	36	1.64	0.000999	0.0016832
FOXK1	135	1.6	0.000999	0.0016832
FOXK2	67	1.21	0.000999	0.0016832
FOXO6	72	-1.22	0.000999	0.0016832
GATA1	48	-1.51	0.000999	0.0016832
GATA3	84	1.42	0.000999	0.0016832
GATAD2B	50	1.31	0.000999	0.0016832
GLI1	38	1.64	0.000999	0.0016832
GLI3	55	1.49	0.000999	0.0016832
GLIS2	94	-1.36	0.000999	0.0016832
GPBP1	53	1.15	0.000999	0.0016832
HES6	73	1.39	0.000999	0.0016832
HES7	71	1.5	0.000999	0.0016832
HIC2	96	1.43	0.000999	0.0016832
HIF3A	40	-1.61	0.000999	0.0016832
HINFP	91	1.36	0.000999	0.0016832
HMG20B	100	1.25	0.000999	0.0016832
HMX1	78	1.67	0.000999	0.0016832
HMX2	45	1.57	0.000999	0.0016832
HMX3	103	1.72	0.000999	0.0016832
HOXA11	64	1.68	0.000999	0.0016832
HOXB6	46	1.35	0.000999	0.0016832
HOXB7	43	1.43	0.000999	0.0016832
HOXC10	60	1.59	0.000999	0.0016832
HOXC11	46	1.52	0.000999	0.0016832
HOXC13	32	1.57	0.000999	0.0016832
IKZF1	178	-1.76	0.000999	0.0016832
IKZF4	70	-1.3	0.000999	0.0016832
IRF1	79	-1.64	0.000999	0.0016832
IRF5	53	-1.43	0.000999	0.0016832
ISL1	36	1.53	0.000999	0.0016832
ISL2	75	1.27	0.000999	0.0016832
KDM5B	100	1.34	0.000999	0.0016832
KIN	49	1.25	0.000999	0.0016832
KLF16	45	1.29	0.000999	0.0016832
KLF6	196	1.33	0.000999	0.0016832
KLF7	46	-1.5	0.000999	0.0016832
KLF8	81	-1.43	0.000999	0.0016832
KLF9	41	-1.14	0.000999	0.0016832
KMT2B	53	1.56	0.000999	0.0016832
L3MBTL4	35	-1.6	0.000999	0.0016832
LCOR	75	1.35	0.000999	0.0016832
LHX2	52	1.52	0.000999	0.0016832
LHX3	58	1.53	0.000999	0.0016832
LHX5	40	1.73	0.000999	0.0016832
LMX1B	117	1.65	0.000999	0.0016832
LTF	120	-1.61	0.000999	0.0016832
MAFF	59	1.23	0.000999	0.0016832
MAZ	72	1.3	0.000999	0.0016832
MEF2C	97	-1.52	0.000999	0.0016832
MEIS1	113	-1.3	0.000999	0.0016832
MITF	203	-1.53	0.000999	0.0016832
MSANTD3	59	1.3	0.000999	0.0016832
MSC	71	-1.61	0.000999	0.0016832
MSX1	49	1.48	0.000999	0.0016832
MTF2	142	1.13	0.000999	0.0016832
MXD1	42	1.16	0.000999	0.0016832
MXD3	119	1.17	0.000999	0.0016832
MYBL1	68	1.51	0.000999	0.0016832
MYC	85	1.13	0.000999	0.0016832
MYCL	42	-1.66	0.000999	0.0016832
NCOA2	136	-1.16	0.000999	0.0016832
NEUROG2	58	1.6	0.000999	0.0016832
NFKB1	56	-1.3	0.000999	0.0016832
NFYB	49	-1.59	0.000999	0.0016832
NKX3-2	68	1.69	0.000999	0.0016832
NPAS2	147	1.42	0.000999	0.0016832
NR0B1	81	-1.5	0.000999	0.0016832
NR1I3	45	1.49	0.000999	0.0016832
NR2E1	58	1.6	0.000999	0.0016832
NR2F1	41	-1.56	0.000999	0.0016832
NR2F6	51	1.31	0.000999	0.0016832
NR3C1	130	-1.24	0.000999	0.0016832
NR4A3	127	1.61	0.000999	0.0016832
NR5A1	248	1.49	0.000999	0.0016832
OTX1	148	1.4	0.000999	0.0016832
PBX1	140	1.38	0.000999	0.0016832
PCGF6	122	1.27	0.000999	0.0016832
PGR	40	1.69	0.000999	0.0016832
PIN1	88	1.47	0.000999	0.0016832
PITX1	101	1.55	0.000999	0.0016832
PLAGL1	74	-1.53	0.000999	0.0016832
POU4F1	35	1.5	0.000999	0.0016832
PPARD	119	-1.53	0.000999	0.0016832
PRDM15	60	1.54	0.000999	0.0016832
PRRX2	163	1.41	0.000999	0.0016832
PURB	146	1.48	0.000999	0.0016832
RARA	68	-1.58	0.000999	0.0016832
RARB	147	-1.5	0.000999	0.0016832
RFX6	63	1.64	0.000999	0.0016832
RORC	55	-1.63	0.000999	0.0016832
SAFB	116	1.06	0.000999	0.0016832
SETBP1	41	-1.33	0.000999	0.0016832
SIM2	181	1.53	0.000999	0.0016832
SMAD3	73	1.21	0.000999	0.0016832
SMAD5	56	1.05	0.000999	0.0016832
SNAPC2	103	1.57	0.000999	0.0016832
SNAPC4	186	1.46	0.000999	0.0016832
SOX1	43	1.59	0.000999	0.0016832
SOX9	60	-1.51	0.000999	0.0016832
SP5	82	1.58	0.000999	0.0016832
SP8	39	1.57	0.000999	0.0016832
SP9	44	1.38	0.000999	0.0016832
STAT3	61	-1.52	0.000999	0.0016832
STAT5A	113	-1.62	0.000999	0.0016832
STAT5B	107	-1.52	0.000999	0.0016832
STAT6	112	-1.02	0.000999	0.0016832
TAL1	66	-1.55	0.000999	0.0016832
TBX10	36	-1.72	0.000999	0.0016832
TBX2	53	-1.18	0.000999	0.0016832
TBX5	45	1.71	0.000999	0.0016832
TCF3	206	1.35	0.000999	0.0016832
TCF7L2	70	1.5	0.000999	0.0016832
TCFL5	60	-1.1	0.000999	0.0016832
TFDP1	97	1.37	0.000999	0.0016832
TFE3	67	-1.11	0.000999	0.0016832
TFEB	87	-1.65	0.000999	0.0016832
THRB	91	-1.47	0.000999	0.0016832
TIGD1	63	1.32	0.000999	0.0016832
TIGD4	211	-0.98	0.000999	0.0016832
TWIST1	80	-1.31	0.000999	0.0016832
TWIST2	47	1.49	0.000999	0.0016832
USF3	180	-1	0.000999	0.0016832
VAX1	33	1.71	0.000999	0.0016832
VAX2	99	1.23	0.000999	0.0016832
YBX2	59	1.53	0.000999	0.0016832
ZBTB2	82	1.28	0.000999	0.0016832
ZBTB34	86	1.31	0.000999	0.0016832
ZBTB4	84	-1.23	0.000999	0.0016832
ZBTB5	115	1.43	0.000999	0.0016832
ZFP2	103	-1.07	0.000999	0.0016832
ZFPM2	74	-1.57	0.000999	0.0016832
ZGLP1	107	1.27	0.000999	0.0016832
ZNF142	50	1.28	0.000999	0.0016832
ZNF143	132	1.02	0.000999	0.0016832
ZNF165	39	-1.31	0.000999	0.0016832
ZNF18	75	-1.05	0.000999	0.0016832
ZNF202	69	1	0.000999	0.0016832
ZNF214	176	-1.14	0.000999	0.0016832
ZNF217	133	-1.63	0.000999	0.0016832
ZNF263	48	1.21	0.000999	0.0016832
ZNF267	121	-1.37	0.000999	0.0016832
ZNF282	60	1.47	0.000999	0.0016832
ZNF334	49	-1.27	0.000999	0.0016832
ZNF385B	111	-1.46	0.000999	0.0016832
ZNF385D	38	-1.69	0.000999	0.0016832
ZNF428	91	1.07	0.000999	0.0016832
ZNF444	40	1.36	0.000999	0.0016832
ZNF462	157	1.66	0.000999	0.0016832
ZNF470	38	1.32	0.000999	0.0016832
ZNF487	87	1.49	0.000999	0.0016832
ZNF496	186	1.3	0.000999	0.0016832
ZNF511	123	1.15	0.000999	0.0016832
ZNF558	41	1.17	0.000999	0.0016832
ZNF574	46	1.43	0.000999	0.0016832
ZNF618	33	1.48	0.000999	0.0016832
ZNF664	274	-1.04	0.000999	0.0016832
ZNF676	54	-1.55	0.000999	0.0016832
ZNF688	143	-1.06	0.000999	0.0016832
ZNF711	147	1.68	0.000999	0.0016832
ZNF727	34	-1.36	0.000999	0.0016832
ZNF728	38	-1.49	0.000999	0.0016832
ZNF764	70	-1.24	0.000999	0.0016832
ZNF787	126	1.27	0.000999	0.0016832
ZNF84	86	-1.05	0.000999	0.0016832
ZNF852	76	-1.17	0.000999	0.0016832
ZNF93	96	1.45	0.000999	0.0016832
ZSCAN21	86	1.57	0.000999	0.0016832
ZXDA	147	-1.01	0.000999	0.0016832
AHR	34	-1.25	0.001998	0.0032195
CAMTA1	82	1.07	0.001998	0.0032195
ETV3	34	1.27	0.001998	0.0032195
MSX2	133	0.83	0.001998	0.0032195
PHF19	43	1.22	0.001998	0.0032195
SRCAP	64	-1.06	0.001998	0.0032195
TBX22	57	-1.21	0.001998	0.0032195
ZFP62	54	1.08	0.001998	0.0032195
ZNF48	55	1.21	0.001998	0.0032195
ZNF770	194	0.81	0.001998	0.0032195
DR1	133	0.86	0.002997	0.0047463
NFYA	30	1.21	0.002997	0.0047463
THAP3	73	-0.99	0.002997	0.0047463
ZNF490	35	1.15	0.002997	0.0047463
PRDM2	48	-1.1	0.003996	0.0061696
ZNF135	38	-1.18	0.003996	0.0061696
ZNF215	37	1.18	0.003996	0.0061696
ZNF333	54	1	0.003996	0.0061696
ZNF354C	47	-1.04	0.003996	0.0061696
ZNF699	177	0.84	0.003996	0.0061696
ZFP64	94	-0.86	0.004995	0.0076164
ZNF581	114	0.94	0.004995	0.0076164
ZNF721	97	0.83	0.004995	0.0076164
LIN54	153	0.74	0.005994	0.009102
ZNF362	56	-0.99	0.006993	0.010532
ZNF835	36	-1.09	0.006993	0.010532
TGIF1	70	-0.92	0.007992	0.011891
ZBTB8A	71	0.93	0.007992	0.011891
ZNF441	48	1.01	0.007992	0.011891
ZNF549	39	1.04	0.008991	0.013218
ZNF595	31	1.13	0.008991	0.013218
ZNF691	48	-0.99	0.008991	0.013218
HDX	98	-0.78	0.00999	0.014628
HOXA6	34	1.07	0.010989	0.01584
L3MBTL1	149	-0.86	0.010989	0.01584
RFX2	35	1.05	0.010989	0.01584
ZNF626	36	1.05	0.010989	0.01584
JAZF1	115	0.8	0.011988	0.017146
LBX2	63	-0.92	0.011988	0.017146
ELF1	76	-0.92	0.013986	0.019849
SGSM2	58	0.94	0.013986	0.019849
RFX5	65	0.91	0.014985	0.021186
HMGA2	38	0.99	0.016983	0.023738
MECP2	45	0.93	0.016983	0.023738
ZNF654	37	0.99	0.016983	0.023738
ZFP90	100	-0.79	0.017982	0.024852
ZNF140	50	0.93	0.017982	0.024852
ZNF41	71	-0.83	0.017982	0.024852
PHF21A	47	0.95	0.01998	0.027408
ZSCAN32	123	0.74	0.01998	0.027408
KLF15	37	0.97	0.024975	0.034133
AR	66	-0.83	0.025974	0.035367
IKZF2	33	-1.01	0.026973	0.036325
MYBL2	118	0.74	0.026973	0.036325
ZNF19	52	-0.93	0.026973	0.036325
NPAS3	40	-0.93	0.030969	0.041404
ZNF800	139	0.7	0.030969	0.041404
ZNF449	53	0.88	0.034965	0.046578
PA2G4	67	0.83	0.038961	0.051714
REPIN1	88	-0.76	0.03996	0.05285
ATMIN	73	-0.8	0.040959	0.053978
YBX1	97	0.76	0.041958	0.055098
THAP6	48	0.85	0.042957	0.05621
NR3C2	230	-0.6	0.045954	0.059708
ZBTB38	46	0.88	0.045954	0.059708
ZBED4	56	0.83	0.046953	0.060792
ZNF12	68	0.78	0.04995	0.064446
KDM2A	77	-0.79	0.056943	0.073213
ZNF81	75	-0.74	0.057942	0.074238
ZNF182	47	-0.84	0.05994	0.076532
ZNF665	37	-0.85	0.074925	0.095336
ZNF213	36	-0.87	0.075924	0.096275
GMEB1	35	0.81	0.08991	0.11323
ZNF480	36	0.82	0.08991	0.11323
ZNF687	63	0.7	0.092907	0.11661
ZBTB17	54	-0.76	0.0999	0.12496
KCMF1	83	0.74	0.1039	0.12908
TGIF2	116	0.67	0.1039	0.12908
ZNF177	44	0.77	0.1049	0.12989
ZNF287	77	0.67	0.10689	0.13192
BBX	59	0.7	0.11089	0.13639
ZNF692	101	0.59	0.11788	0.14451
ZSCAN18	36	-0.78	0.12088	0.1477
ZBTB12	105	0.61	0.12488	0.15208
TET1	88	0.62	0.12587	0.15279
ZNF586	45	-0.73	0.12687	0.1535
AEBP2	47	-0.75	0.12887	0.1549
GLYR1	142	-0.58	0.12887	0.1549
PITX3	33	0.79	0.12987	0.15559
NFYC	42	-0.72	0.14086	0.16821
ZNF540	89	0.58	0.14186	0.16886
ZBTB33	69	-0.63	0.14386	0.17068
ZNF354A	33	0.77	0.14685	0.17368
HES4	43	-0.7	0.14885	0.17548
THAP4	150	-0.46	0.15185	0.17845
TBPL1	36	0.7	0.15884	0.18607
CENPBD1	127	0.55	0.16583	0.19304
ZNF646	38	0.67	0.16583	0.19304
MKX	40	0.67	0.16883	0.19591
SETDB1	192	-0.5	0.16983	0.19645
ZNF471	45	-0.68	0.17582	0.20212
ZNF571	38	-0.69	0.17582	0.20212
HMBOX1	46	-0.64	0.17882	0.2048
MYSM1	67	-0.67	0.17982	0.2048
ZNF585A	39	0.67	0.17982	0.2048
ZXDB	168	0.33	0.18082	0.2053
NFAT5	137	0.36	0.18282	0.2063
ZNF491	40	-0.67	0.18282	0.2063
SMAD4	44	0.66	0.18881	0.21241
ZNF23	96	-0.45	0.1988	0.22297
DEAF1	177	0.41	0.2048	0.229
ZSCAN23	46	0.51	0.20779	0.23165
MAFK	77	0.36	0.20979	0.23247
ZBTB7A	39	-0.59	0.20979	0.23247
ATF4	52	0.53	0.21179	0.23398
ZNF888	44	-0.58	0.21379	0.23548
TIGD6	112	0.28	0.21978	0.24137
ZFX	32	-0.66	0.22078	0.24174
ZNF771	54	-0.45	0.22178	0.24212
ZNF718	31	0.34	0.22877	0.24902
NKRF	43	-0.44	0.24076	0.26129
YY2	95	0.16	0.24276	0.26269
ZNF25	73	0.25	0.24476	0.26408
ZNF10	37	0.34	0.24775	0.26653
ZNF747	70	-0.45	0.24975	0.2679
ZNF337	70	-0.34	0.25375	0.2714
ZNF605	50	-0.37	0.25475	0.27168
ZNF354B	46	-0.32	0.25874	0.27515
ATF2	67	-0.27	0.26174	0.27674
NME2	66	0.19	0.26174	0.27674
CENPX	48	-0.2	0.26374	0.27805
ZNF423	112	-0.16	0.27273	0.28671
ZBTB16	115	-0.09	0.28172	0.29532
MXD4	35	0.27	0.29071	0.30303
PURA	68	-0.11	0.29071	0.30303
SP3	86	-0.14	0.29171	0.30321
ZNF319	56	0.19	0.2957	0.3065
ZNF483	66	0.14	0.3047	0.31494
NFIL3	51	0.15	0.31968	0.3295
ZNF429	43	0.09	0.39061	0.40149
USF1	79	0.07	0.3996	0.40959
THAP5	122	0.05	0.4016	0.4105
ZNF275	69	-0.05	0.40659	0.41446
ZNF573	30	0.06	0.41558	0.42245
ZMAT1	197	0.01	0.42158	0.42737
ZNF174	38	0.06	0.43656	0.44135
ZFP14	37	0.04	0.44655	0.45021
THAP10	124	0.01	0.48152	0.48414
PROX2	149	0.01	0.48751	0.48884
NR1H3	139	0	0.50949	0.50949

## Sheet: MRA.Proliferation.TCGA
Regulon	Universe.Size	Regulon.Size	Total.Hits	Expected.Hits	Observed.Hits	Pvalue	Adjusted.Pvalue
NR3C2	23952	230	7033	67.53	226	1.2e-114	4.3e-112
SETDB1	23952	192	7033	56.38	185	9.9e-89	1.8e-86
TIGD4	23952	211	7033	61.96	188	2e-74	2.5e-72
ZMAT1	23952	197	7033	57.84	179	3.4e-74	3.2e-72
ZXDB	23952	168	7033	49.33	159	7.5e-73	5.6e-71
THAP4	23952	150	7033	44.04	144	1.5e-68	9.4e-67
NR1H3	23952	139	7033	40.81	135	2.2e-66	1.2e-64
DEAF1	23952	177	7033	51.97	160	1.3e-65	5.9e-64
ZNF664	23952	274	7033	80.45	215	4.8e-64	2e-62
ZSCAN32	23952	123	7033	36.12	121	7.3e-62	2.7e-60
ZNF214	23952	176	7033	51.68	153	1.8e-57	6.1e-56
MSX2	23952	133	7033	39.05	125	1.8e-56	5.4e-55
LIN54	23952	153	7033	44.93	137	4e-55	1.1e-53
THAP10	23952	124	7033	36.41	118	4.6e-55	1.2e-53
ZNF423	23952	112	7033	32.89	107	1.6e-50	3.9e-49
TIGD6	23952	112	7033	32.89	106	6.9e-49	1.6e-47
ZBTB16	23952	115	7033	33.77	108	7.6e-49	1.6e-47
ZNF800	23952	139	7033	40.81	121	8e-46	1.6e-44
GLYR1	23952	142	7033	41.7	122	7.1e-45	1.4e-43
PROX2	23952	149	7033	43.75	126	1e-44	1.9e-43
ZFP90	23952	100	7033	29.36	94	9.4e-43	1.7e-41
THAP5	23952	122	7033	35.82	108	1.4e-42	2.3e-41
ZNF143	23952	132	7033	38.76	114	1.7e-42	2.7e-41
TGIF2	23952	116	7033	34.06	104	3.1e-42	4.7e-41
ZNF699	23952	177	7033	51.97	139	7.1e-42	1e-40
HDX	23952	98	7033	28.78	92	9.8e-42	1.4e-40
ZNF23	23952	96	7033	28.19	87	2.1e-36	2.9e-35
TGIF1	23952	70	7033	20.55	69	7.5e-36	9.8e-35
ATMIN	23952	73	7033	21.43	71	1.7e-35	2.2e-34
KDM2A	23952	77	7033	22.61	73	3.8e-34	4.6e-33
ZBTB12	23952	105	7033	30.83	90	2.9e-33	3.4e-32
KCMF1	23952	83	7033	24.37	76	1e-32	1.2e-31
FOXA3	23952	101	7033	29.66	87	1.5e-32	1.7e-31
ZNF483	23952	66	7033	19.38	64	7.7e-32	8.4e-31
YY2	23952	95	7033	27.89	82	6.9e-31	7.3e-30
CENPBD1	23952	127	7033	37.29	100	1.1e-30	1.2e-29
MYBL2	23952	118	7033	34.65	95	1.3e-30	1.3e-29
ATF2	23952	67	7033	19.67	63	4.8e-29	4.7e-28
STAT6	23952	112	7033	32.89	90	5.7e-29	5.4e-28
RFX5	23952	65	7033	19.09	61	5e-28	4.6e-27
ELK1	23952	54	7033	15.86	53	2.1e-27	1.9e-26
PITX1	23952	101	7033	29.66	82	4.2e-27	3.7e-26
LBX2	23952	63	7033	18.5	59	5.2e-27	4.4e-26
ZNF496	23952	186	7033	54.61	125	1.1e-26	9.4e-26
ZNF48	23952	55	7033	16.15	53	4.1e-26	3.4e-25
ZNF287	23952	77	7033	22.61	67	6.5e-26	5.2e-25
NME2	23952	66	7033	19.38	60	1.2e-25	9.2e-25
ZNF721	23952	97	7033	28.48	78	2.5e-25	1.9e-24
ZNF140	23952	50	7033	14.68	49	2.6e-25	2e-24
MTF2	23952	142	7033	41.7	101	8.2e-25	6.1e-24
JAZF1	23952	115	7033	33.77	87	1.2e-24	8.5e-24
ZNF263	23952	48	7033	14.09	47	3e-24	2.1e-23
ZFP2	23952	103	7033	30.24	80	4.2e-24	2.9e-23
ZNF319	23952	56	7033	16.44	52	1.8e-23	1.2e-22
USF1	23952	79	7033	23.2	66	2e-23	1.3e-22
TET1	23952	88	7033	25.84	71	2.5e-23	1.6e-22
ZNF275	23952	69	7033	20.26	60	2.6e-23	1.7e-22
ZNF41	23952	71	7033	20.85	61	4.5e-23	2.8e-22
ZXDA	23952	147	7033	43.16	101	5.9e-23	3.7e-22
ZBTB2	23952	82	7033	24.08	67	1.1e-22	6.6e-22
ZNF81	23952	75	7033	22.02	63	1.1e-22	6.6e-22
ZNF586	23952	45	7033	13.21	44	1.1e-22	6.7e-22
ZNF771	23952	54	7033	15.86	50	1.8e-22	1e-21
TFE3	23952	67	7033	19.67	58	2.3e-22	1.3e-21
MAFF	23952	59	7033	17.32	53	3.2e-22	1.8e-21
ZNF688	23952	143	7033	41.99	98	3.4e-22	1.9e-21
SMAD5	23952	56	7033	16.44	51	4.5e-22	2.5e-21
KDM5B	23952	100	7033	29.36	76	6.3e-22	3.4e-21
GLIS2	23952	94	7033	27.6	72	3.4e-21	1.8e-20
PRRX2	23952	163	7033	47.86	106	3.8e-21	2e-20
ZNF202	23952	69	7033	20.26	58	5.1e-21	2.6e-20
ZNF470	23952	38	7033	11.16	38	5.6e-21	2.9e-20
ZNF12	23952	68	7033	19.97	57	1.5e-20	7.4e-20
CENPA	23952	164	7033	48.16	104	1.4e-19	7.2e-19
PURA	23952	68	7033	19.97	56	1.7e-19	8.4e-19
THAP6	23952	48	7033	14.09	44	1.8e-19	8.4e-19
ZNF441	23952	48	7033	14.09	44	1.8e-19	8.4e-19
GPBP1	23952	53	7033	15.56	47	2.6e-19	1.3e-18
FOXK2	23952	67	7033	19.67	55	4.8e-19	2.2e-18
MECP2	23952	45	7033	13.21	41	5.4e-18	2.5e-17
ZNF471	23952	45	7033	13.21	41	5.4e-18	2.5e-17
TCFL5	23952	60	7033	17.62	50	5.6e-18	2.5e-17
NFAT5	23952	137	7033	40.23	89	6e-18	2.7e-17
ZBTB7A	23952	39	7033	11.45	37	7.2e-18	3.1e-17
ZNF549	23952	39	7033	11.45	37	7.2e-18	3.1e-17
REPIN1	23952	88	7033	25.84	65	7.5e-18	3.2e-17
ISL2	23952	75	7033	22.02	58	1.1e-17	4.6e-17
TBX22	23952	57	7033	16.74	48	1.1e-17	4.6e-17
ZNF770	23952	194	7033	56.96	114	1.3e-17	5.5e-17
AR	23952	66	7033	19.38	53	1.4e-17	5.6e-17
PCGF6	23952	122	7033	35.82	81	2.6e-17	1.1e-16
OTX1	23952	148	7033	43.46	93	2.9e-17	1.1e-16
ZNF595	23952	31	7033	9.1	31	3e-17	1.2e-16
ZBTB33	23952	69	7033	20.26	54	5.7e-17	2.2e-16
PITX3	23952	33	7033	9.69	32	2.1e-16	8.1e-16
FLYWCH1	23952	39	7033	11.45	36	2.2e-16	8.4e-16
ZNF626	23952	36	7033	10.57	34	2.5e-16	9.2e-16
ZNF835	23952	36	7033	10.57	34	2.5e-16	9.2e-16
ZFP62	23952	54	7033	15.86	45	2.6e-16	9.8e-16
ZNF687	23952	63	7033	18.5	50	2.8e-16	1e-15
SP9	23952	44	7033	12.92	39	3.3e-16	1.2e-15
ZNF174	23952	38	7033	11.16	35	6.9e-16	2.5e-15
HINFP	23952	91	7033	26.72	64	7.5e-16	2.7e-15
ARID3C	23952	35	7033	10.28	33	7.9e-16	2.8e-15
RFX2	23952	35	7033	10.28	33	7.9e-16	2.8e-15
GATA3	23952	84	7033	24.66	60	1.9e-15	6.6e-15
ZFP14	23952	37	7033	10.86	34	2.2e-15	7.3e-15
ZNF10	23952	37	7033	10.86	34	2.2e-15	7.3e-15
ZNF215	23952	37	7033	10.86	34	2.2e-15	7.3e-15
ZNF718	23952	31	7033	9.1	30	2.3e-15	7.7e-15
AEBP2	23952	47	7033	13.8	40	2.9e-15	9.5e-15
ZNF362	23952	56	7033	16.44	45	3.7e-15	1.2e-14
PBX1	23952	140	7033	41.11	85	1.2e-14	4e-14
ZNF142	23952	50	7033	14.68	41	1.7e-14	5.5e-14
ZNF19	23952	52	7033	15.27	42	2.2e-14	7.2e-14
EBF1	23952	60	7033	17.62	46	4.6e-14	1.5e-13
MXD1	23952	42	7033	12.33	36	4.6e-14	1.5e-13
SOX9	23952	60	7033	17.62	46	4.6e-14	1.5e-13
SP3	23952	86	7033	25.25	59	5.9e-14	1.8e-13
NFIL3	23952	51	7033	14.98	41	6.2e-14	1.9e-13
ZNF540	23952	89	7033	26.13	60	1.2e-13	3.7e-13
CENPX	23952	48	7033	14.09	39	1.3e-13	4e-13
ZSCAN18	23952	36	7033	10.57	32	1.4e-13	4.1e-13
ZBTB8A	23952	71	7033	20.85	51	1.7e-13	5e-13
EEA1	23952	96	7033	28.19	63	2e-13	5.9e-13
ZNF429	23952	43	7033	12.63	36	2e-13	5.9e-13
ATF4	23952	52	7033	15.27	41	2.1e-13	6.1e-13
ZNF646	23952	38	7033	11.16	33	2.5e-13	7.1e-13
ZNF182	23952	47	7033	13.8	38	3.7e-13	1.1e-12
ZNF490	23952	35	7033	10.28	31	4.2e-13	1.2e-12
CREB3L2	23952	95	7033	27.89	62	4.5e-13	1.3e-12
NFYC	23952	42	7033	12.33	35	5.8e-13	1.6e-12
ZNF665	23952	37	7033	10.86	32	7.3e-13	2e-12
SIM2	23952	181	7033	53.15	99	8.6e-13	2.4e-12
MAFK	23952	77	7033	22.61	53	9e-13	2.5e-12
ZNF605	23952	50	7033	14.68	39	1.5e-12	4.1e-12
ZNF480	23952	36	7033	10.57	31	2.2e-12	5.8e-12
ZNF354C	23952	47	7033	13.8	37	3.5e-12	9.3e-12
ZBTB34	23952	86	7033	25.25	56	6.9e-12	1.8e-11
ZNF84	23952	86	7033	25.25	56	6.9e-12	1.8e-11
YBX1	23952	97	7033	28.48	61	7.6e-12	2e-11
SMAD4	23952	44	7033	12.92	35	7.8e-12	2e-11
SRCAP	23952	64	7033	18.79	45	1.5e-11	3.9e-11
HIC2	23952	96	7033	28.19	60	1.6e-11	4.2e-11
NPAS2	23952	147	7033	43.16	82	2e-11	5e-11
MXD3	23952	119	7033	34.94	70	2.1e-11	5.3e-11
ZNF213	23952	36	7033	10.57	30	2.7e-11	6.8e-11
ZNF25	23952	73	7033	21.43	49	2.7e-11	6.8e-11
NR5A1	23952	248	7033	72.82	122	3.4e-11	8.3e-11
MXD4	23952	35	7033	10.28	29	7.8e-11	1.9e-10
FOXD1	23952	48	7033	14.09	36	8.2e-11	2e-10
KLF15	23952	37	7033	10.86	30	1e-10	2.5e-10
TBX2	23952	53	7033	15.56	38	2.3e-10	5.5e-10
E2F2	23952	74	7033	21.73	48	2.7e-10	6.4e-10
MITF	23952	203	7033	59.61	102	2.9e-10	7e-10
IKZF4	23952	70	7033	20.55	46	3.3e-10	7.7e-10
NPAS3	23952	40	7033	11.75	31	4.1e-10	9.7e-10
ZNF691	23952	48	7033	14.09	35	5.6e-10	1.3e-09
THAP3	23952	73	7033	21.43	47	5.9e-10	1.4e-09
GMEB1	23952	35	7033	10.28	28	8e-10	1.8e-09
ZNF585A	23952	39	7033	11.45	30	1.1e-09	2.5e-09
PHF21A	23952	47	7033	13.8	34	1.4e-09	3.2e-09
ZBTB38	23952	46	7033	13.51	33	3.5e-09	7.8e-09
NR3C1	23952	130	7033	38.17	70	4.4e-09	9.8e-09
IKZF2	23952	33	7033	9.69	26	5.9e-09	1.3e-08
ZNF747	23952	70	7033	20.55	44	6.3e-09	1.4e-08
CREM	23952	51	7033	14.98	35	7.6e-09	1.7e-08
ZBTB4	23952	84	7033	24.66	50	8.6e-09	1.9e-08
CBX2	23952	85	7033	24.96	50	1.5e-08	3.3e-08
ZNF852	23952	76	7033	22.32	46	1.6e-08	3.5e-08
HMGA2	23952	38	7033	11.16	28	2.1e-08	4.5e-08
FOXO6	23952	72	7033	21.14	44	2.2e-08	4.7e-08
ZNF449	23952	53	7033	15.56	35	3.5e-08	7.5e-08
SGSM2	23952	58	7033	17.03	37	5.7e-08	1.2e-07
ZBTB17	23952	54	7033	15.86	35	7.2e-08	1.5e-07
ZNF177	23952	44	7033	12.92	30	1.1e-07	2.4e-07
ZNF135	23952	38	7033	11.16	27	1.3e-07	2.7e-07
SMAD3	23952	73	7033	21.43	43	1.4e-07	2.9e-07
KLF8	23952	81	7033	23.78	46	2.4e-07	4.9e-07
ETV5	23952	103	7033	30.24	55	2.8e-07	5.7e-07
ZNF354A	23952	33	7033	9.69	24	3.3e-07	6.7e-07
CAMTA1	23952	82	7033	24.08	46	3.9e-07	7.9e-07
MKX	23952	40	7033	11.75	27	6.7e-07	1.4e-06
ZNF571	23952	38	7033	11.16	26	7.3e-07	1.5e-06
ZNF573	23952	30	7033	8.81	22	8.1e-07	1.6e-06
ZFP64	23952	94	7033	27.6	50	1.1e-06	2.2e-06
ZNF676	23952	54	7033	15.86	33	1.2e-06	2.5e-06
NKRF	23952	43	7033	12.63	28	1.3e-06	2.5e-06
DR1	23952	133	7033	39.05	65	1.6e-06	3.1e-06
MSANTD3	23952	59	7033	17.32	35	1.6e-06	3.1e-06
ANKZF1	23952	50	7033	14.68	31	1.7e-06	3.2e-06
ZNF385B	23952	111	7033	32.59	56	2.4e-06	4.6e-06
ZNF727	23952	34	7033	9.98	23	4.3e-06	8.3e-06
CEBPZ	23952	187	7033	54.91	84	4.4e-06	8.3e-06
MYC	23952	85	7033	24.96	45	4.4e-06	8.3e-06
ZNF558	23952	41	7033	12.04	26	6.3e-06	1.2e-05
NR2E1	23952	58	7033	17.03	33	1.1e-05	2.1e-05
LCOR	23952	75	7033	22.02	40	1.2e-05	2.2e-05
E2F6	23952	129	7033	37.88	61	1.3e-05	2.3e-05
CCDC17	23952	88	7033	25.84	45	1.4e-05	2.7e-05
SETBP1	23952	41	7033	12.04	25	2.6e-05	4.7e-05
TCF3	23952	206	7033	60.49	88	2.9e-05	5.3e-05
MYBL1	23952	68	7033	19.97	36	3.9e-05	7.1e-05
NR4A3	23952	127	7033	37.29	58	7.1e-05	0.00013
KLF9	23952	41	7033	12.04	24	9.4e-05	0.00017
CASZ1	23952	39	7033	11.45	23	0.00011	0.0002
BATF2	23952	76	7033	22.32	38	0.00012	0.00022
ZNF888	23952	44	7033	12.92	25	0.00013	0.00023
KIN	23952	49	7033	14.39	27	0.00015	0.00026
ZNF333	23952	54	7033	15.86	29	0.00015	0.00027
GLI3	23952	55	7033	16.15	29	0.00024	0.00041
CREB3L3	23952	43	7033	12.63	24	0.00026	0.00045
CREB3L1	23952	48	7033	14.09	26	0.00028	0.00048
IKZF1	23952	178	7033	52.27	74	0.00033	0.00056
ZNF581	23952	114	7033	33.47	51	0.00035	0.0006
THRB	23952	91	7033	26.72	42	0.00051	0.00087
MEIS1	23952	113	7033	33.18	50	0.00054	0.00092
ZNF491	23952	40	7033	11.75	22	0.00061	0.001
GATAD2B	23952	50	7033	14.68	26	0.00064	0.0011
ZNF728	23952	38	7033	11.16	21	0.00075	0.0012
TBPL1	23952	36	7033	10.57	20	0.00091	0.0015
HOXC11	23952	46	7033	13.51	24	0.00097	0.0016
NFYA	23952	30	7033	8.81	17	0.0016	0.0027
ZNF267	23952	121	7033	35.53	51	0.0018	0.003
TWIST1	23952	80	7033	23.49	36	0.0021	0.0035
ZBED4	23952	56	7033	16.44	27	0.0022	0.0036
ZNF764	23952	70	7033	20.55	32	0.0027	0.0044
AHR	23952	34	7033	9.98	18	0.0033	0.0054
PPARD	23952	119	7033	34.94	49	0.0039	0.0062
PURB	23952	146	7033	42.87	58	0.0046	0.0074
HMX1	23952	78	7033	22.9	34	0.0052	0.0083
PHF19	23952	43	7033	12.63	21	0.0055	0.0087
ZNF692	23952	101	7033	29.66	42	0.0058	0.0091
HOXA6	23952	34	7033	9.98	17	0.009	0.014
ZNF18	23952	75	7033	22.02	32	0.0096	0.015
DLX4	23952	43	7033	12.63	20	0.013	0.02
ZNF618	23952	33	7033	9.69	16	0.016	0.025
NR0B1	23952	81	7033	23.78	33	0.019	0.029
EMX1	23952	39	7033	11.45	18	0.019	0.03
DLX2	23952	31	7033	9.1	15	0.02	0.03
MYSM1	23952	67	7033	19.67	28	0.02	0.031
ZNF93	23952	96	7033	28.19	38	0.02	0.031
USF3	23952	180	7033	52.85	66	0.02	0.031
VAX2	23952	99	7033	29.07	39	0.02	0.031
ZNF337	23952	70	7033	20.55	29	0.021	0.031
ARNTL	23952	56	7033	16.44	24	0.022	0.032
ZNF282	23952	60	7033	17.62	24	0.05	0.075
ZNF654	23952	37	7033	10.86	16	0.05	0.075
ETS2	23952	43	7033	12.63	18	0.054	0.081
ZSCAN23	23952	46	7033	13.51	19	0.056	0.083
HOXA11	23952	64	7033	18.79	25	0.061	0.09
NR2F1	23952	41	7033	12.04	17	0.066	0.097
STAT5B	23952	107	7033	31.42	39	0.068	0.099
FOSL1	23952	53	7033	15.56	21	0.071	0.1
ELK3	23952	77	7033	22.61	29	0.072	0.1
TFEB	23952	87	7033	25.55	32	0.082	0.12
TIGD1	23952	63	7033	18.5	24	0.085	0.12
HES4	23952	43	7033	12.63	17	0.099	0.14
HOXB7	23952	43	7033	12.63	17	0.099	0.14
BHLHE22	23952	55	7033	16.15	21	0.1	0.14
MSX1	23952	49	7033	14.39	19	0.1	0.14
PLAGL1	23952	74	7033	21.73	27	0.11	0.16
KMT2B	23952	53	7033	15.56	20	0.12	0.17
EOMES	23952	44	7033	12.92	17	0.12	0.17
SP5	23952	82	7033	24.08	29	0.14	0.2
ZNF354B	23952	46	7033	13.51	17	0.17	0.23
SAFB	23952	116	7033	34.06	39	0.18	0.25
ZNF511	23952	123	7033	36.12	41	0.19	0.26
POU4F1	23952	35	7033	10.28	13	0.2	0.28
ZFX	23952	32	7033	9.4	12	0.2	0.28
PRDM2	23952	48	7033	14.09	17	0.22	0.3
KLF16	23952	45	7033	13.21	16	0.22	0.3
SP8	23952	39	7033	11.45	14	0.23	0.31
NKX3-2	23952	68	7033	19.97	23	0.25	0.33
ZGLP1	23952	107	7033	31.42	35	0.25	0.34
HMBOX1	23952	46	7033	13.51	16	0.26	0.34
LMX1B	23952	117	7033	34.35	38	0.26	0.34
RFX6	23952	63	7033	18.5	21	0.29	0.38
HMX3	23952	103	7033	30.24	33	0.31	0.41
HMX2	23952	45	7033	13.21	15	0.33	0.43
NR1I3	23952	45	7033	13.21	15	0.33	0.43
RORC	23952	55	7033	16.15	18	0.34	0.44
HOXB6	23952	46	7033	13.51	15	0.37	0.48
TAL1	23952	66	7033	19.38	21	0.37	0.49
HES6	23952	73	7033	21.43	23	0.39	0.5
STAT5A	23952	113	7033	33.18	35	0.39	0.5
ETV3	23952	34	7033	9.98	11	0.41	0.53
BARX1	23952	41	7033	12.04	13	0.43	0.55
BBX	23952	59	7033	17.32	18	0.47	0.6
ZNF165	23952	39	7033	11.45	12	0.48	0.62
CIC	23952	87	7033	25.55	26	0.5	0.63
DZIP1	23952	36	7033	10.57	11	0.5	0.63
ISL1	23952	36	7033	10.57	11	0.5	0.63
ETV4	23952	146	7033	42.87	43	0.52	0.66
TWIST2	23952	47	7033	13.8	14	0.53	0.66
ZNF217	23952	133	7033	39.05	39	0.54	0.67
NEUROG2	23952	58	7033	17.03	17	0.55	0.69
TBX5	23952	45	7033	13.21	13	0.58	0.72
ZNF385D	23952	38	7033	11.16	11	0.58	0.72
ZBTB5	23952	115	7033	33.77	33	0.6	0.73
ZNF462	23952	157	7033	46.1	45	0.61	0.74
HOXC13	23952	32	7033	9.4	9	0.63	0.77
MAZ	23952	72	7033	21.14	20	0.66	0.8
PGR	23952	40	7033	11.75	11	0.66	0.8
NR2F6	23952	51	7033	14.98	14	0.67	0.81
KLF6	23952	196	7033	57.55	55	0.68	0.82
LHX2	23952	52	7033	15.27	14	0.7	0.84
ASCL5	23952	34	7033	9.98	9	0.71	0.84
EVX2	23952	34	7033	9.98	9	0.71	0.84
L3MBTL1	23952	149	7033	43.75	41	0.72	0.85
NFYB	23952	49	7033	14.39	13	0.72	0.85
ESRRG	23952	42	7033	12.33	11	0.73	0.86
MYCL	23952	42	7033	12.33	11	0.73	0.86
FOXD4	23952	68	7033	19.97	18	0.74	0.87
NCOA2	23952	136	7033	39.93	37	0.74	0.87
ZNF711	23952	147	7033	43.16	39	0.8	0.93
HES7	23952	71	7033	20.85	18	0.81	0.94
TFDP1	23952	97	7033	28.48	25	0.81	0.94
IRF1	23952	79	7033	23.2	20	0.82	0.95
RARA	23952	68	7033	19.97	17	0.82	0.95
GLI1	23952	38	7033	11.16	9	0.83	0.95
KLF7	23952	46	7033	13.51	11	0.83	0.96
SOX1	23952	43	7033	12.63	10	0.85	0.97
TCF7L2	23952	70	7033	20.55	17	0.86	0.98
YBX2	23952	59	7033	17.32	14	0.86	0.98
RARB	23952	147	7033	43.16	37	0.89	1
SNAPC2	23952	103	7033	30.24	25	0.9	1
STAT3	23952	61	7033	17.91	14	0.9	1
FOXK1	23952	135	7033	39.64	33	0.91	1
LHX3	23952	58	7033	17.03	13	0.91	1
ZFPM2	23952	74	7033	21.73	17	0.91	1
SNAPC4	23952	186	7033	54.61	46	0.93	1
ZNF444	23952	40	7033	11.75	8	0.93	1
DOT1L	23952	128	7033	37.58	30	0.94	1
FLI1	23952	123	7033	36.12	29	0.94	1
TBX10	23952	36	7033	10.57	7	0.94	1
ZNF334	23952	49	7033	14.39	10	0.94	1
DNMT1	23952	102	7033	29.95	23	0.95	1
VAX1	23952	33	7033	9.69	6	0.95	1
ZNF574	23952	46	7033	13.51	9	0.95	1
DPF1	23952	197	7033	57.84	47	0.96	1
HOXC10	23952	60	7033	17.62	12	0.96	1
GATA1	23952	48	7033	14.09	9	0.97	1
HIF3A	23952	40	7033	11.75	7	0.97	1
LHX5	23952	40	7033	11.75	7	0.97	1
BCL11A	23952	110	7033	32.3	23	0.98	1
DMBX1	23952	88	7033	25.84	18	0.98	1
LTF	23952	120	7033	35.24	26	0.98	1
C11orf95	23952	44	7033	12.92	7	0.99	1
ELF1	23952	76	7033	22.32	14	0.99	1
EN1	23952	45	7033	13.21	7	0.99	1
FOXE1	23952	36	7033	10.57	5	0.99	1
IRF5	23952	53	7033	15.56	9	0.99	1
MSC	23952	71	7033	20.85	12	0.99	1
PA2G4	23952	67	7033	19.67	12	0.99	1
PRDM15	23952	60	7033	17.62	10	0.99	1
ZNF487	23952	87	7033	25.55	16	0.99	1
AKAP8L	23952	49	7033	14.39	6	1	1
ATF5	23952	78	7033	22.9	12	1	1
CREB3	23952	74	7033	21.73	12	1	1
E4F1	23952	91	7033	26.72	16	1	1
HMG20B	23952	100	7033	29.36	14	1	1
L3MBTL4	23952	35	7033	10.28	4	1	1
MEF2C	23952	97	7033	28.48	17	1	1
NFKB1	23952	56	7033	16.44	7	1	1
PIN1	23952	88	7033	25.84	11	1	1
ZNF428	23952	91	7033	26.72	14	1	1
ZNF787	23952	126	7033	37	18	1	1
ZSCAN21	23952	86	7033	25.25	15	1	1

## Sheet: GSEA2.Proliferation.TCGA
Regulon	Regulon.Size	Observed.Score	Pvalue	Adjusted.Pvalue
AEBP2	47	-1.39	0.000999	0.0013653
AHR	34	-1.3	0.000999	0.0013653
ANKZF1	50	1.37	0.000999	0.0013653
AR	66	-1.48	0.000999	0.0013653
ARID3C	35	-1.59	0.000999	0.0013653
ARNTL	56	1.26	0.000999	0.0013653
ATF2	67	1.46	0.000999	0.0013653
ATF4	52	1.46	0.000999	0.0013653
ATMIN	73	-1.55	0.000999	0.0013653
BARX1	41	1.24	0.000999	0.0013653
BATF2	76	1.31	0.000999	0.0013653
BBX	59	-1.04	0.000999	0.0013653
BHLHE22	55	-1.25	0.000999	0.0013653
CAMTA1	82	1.2	0.000999	0.0013653
CASZ1	39	1.44	0.000999	0.0013653
CBX2	85	1.31	0.000999	0.0013653
CCDC17	88	1.25	0.000999	0.0013653
CEBPZ	187	1.21	0.000999	0.0013653
CENPA	164	1.32	0.000999	0.0013653
CENPBD1	127	-1.39	0.000999	0.0013653
CENPX	48	1.45	0.000999	0.0013653
CREB3L1	48	-1.36	0.000999	0.0013653
CREB3L2	95	-1.31	0.000999	0.0013653
CREB3L3	43	-1.33	0.000999	0.0013653
CREM	51	1.35	0.000999	0.0013653
DEAF1	177	1.45	0.000999	0.0013653
DLX2	31	1.3	0.000999	0.0013653
DLX4	43	1.15	0.000999	0.0013653
DR1	133	1.23	0.000999	0.0013653
E2F2	74	1.38	0.000999	0.0013653
E2F6	129	1.25	0.000999	0.0013653
EBF1	60	-1.47	0.000999	0.0013653
EEA1	96	-1.31	0.000999	0.0013653
ELK1	54	-1.62	0.000999	0.0013653
ELK3	77	-1.11	0.000999	0.0013653
ETV3	34	1.2	0.000999	0.0013653
ETV4	146	0.95	0.000999	0.0013653
ETV5	103	1.4	0.000999	0.0013653
FLYWCH1	39	-1.47	0.000999	0.0013653
FOSL1	53	1.16	0.000999	0.0013653
FOXA3	101	1.57	0.000999	0.0013653
FOXD1	48	1.59	0.000999	0.0013653
FOXK2	67	1.5	0.000999	0.0013653
FOXO6	72	-1.44	0.000999	0.0013653
GATA3	84	1.46	0.000999	0.0013653
GATAD2B	50	1.28	0.000999	0.0013653
GLI3	55	1.36	0.000999	0.0013653
GLIS2	94	-1.44	0.000999	0.0013653
GLYR1	142	-1.43	0.000999	0.0013653
GMEB1	35	1.42	0.000999	0.0013653
GPBP1	53	-1.55	0.000999	0.0013653
HDX	98	-1.55	0.000999	0.0013653
HES6	73	1.15	0.000999	0.0013653
HIC2	96	1.42	0.000999	0.0013653
HINFP	91	1.41	0.000999	0.0013653
HMBOX1	46	-1.25	0.000999	0.0013653
HMGA2	38	1.54	0.000999	0.0013653
HMX1	78	-1.18	0.000999	0.0013653
HMX2	45	-1.24	0.000999	0.0013653
HOXA6	34	-1.24	0.000999	0.0013653
HOXC11	46	1.29	0.000999	0.0013653
IKZF2	33	-1.49	0.000999	0.0013653
IKZF4	70	-1.28	0.000999	0.0013653
ISL1	36	1.26	0.000999	0.0013653
ISL2	75	1.53	0.000999	0.0013653
JAZF1	115	-1.37	0.000999	0.0013653
KCMF1	83	1.49	0.000999	0.0013653
KDM2A	77	1.44	0.000999	0.0013653
KDM5B	100	1.36	0.000999	0.0013653
KIN	49	1.22	0.000999	0.0013653
KLF15	37	-1.41	0.000999	0.0013653
KLF16	45	1.28	0.000999	0.0013653
KLF8	81	-1.23	0.000999	0.0013653
KMT2B	53	-1.23	0.000999	0.0013653
L3MBTL1	149	-1.05	0.000999	0.0013653
LBX2	63	1.51	0.000999	0.0013653
LCOR	75	1.2	0.000999	0.0013653
LIN54	153	-1.42	0.000999	0.0013653
MAFF	59	1.58	0.000999	0.0013653
MAFK	77	-1.29	0.000999	0.0013653
MECP2	45	-1.55	0.000999	0.0013653
MEIS1	113	-1.06	0.000999	0.0013653
MITF	203	-1.16	0.000999	0.0013653
MKX	40	-1.34	0.000999	0.0013653
MSANTD3	59	1.32	0.000999	0.0013653
MSX2	133	-1.58	0.000999	0.0013653
MTF2	142	1.44	0.000999	0.0013653
MXD1	42	1.52	0.000999	0.0013653
MXD3	119	1.28	0.000999	0.0013653
MXD4	35	-1.37	0.000999	0.0013653
MYBL2	118	1.49	0.000999	0.0013653
MYC	85	1.23	0.000999	0.0013653
MYSM1	67	-1.26	0.000999	0.0013653
NCOA2	136	-1.1	0.000999	0.0013653
NFAT5	137	-1.36	0.000999	0.0013653
NFIL3	51	1.53	0.000999	0.0013653
NFYA	30	1.31	0.000999	0.0013653
NFYC	42	1.47	0.000999	0.0013653
NKRF	43	-1.34	0.000999	0.0013653
NME2	66	1.51	0.000999	0.0013653
NPAS2	147	1.46	0.000999	0.0013653
NPAS3	40	-1.5	0.000999	0.0013653
NR0B1	81	-1.16	0.000999	0.0013653
NR1H3	139	1.52	0.000999	0.0013653
NR2E1	58	1.45	0.000999	0.0013653
NR3C1	130	-1.2	0.000999	0.0013653
NR3C2	230	-1.55	0.000999	0.0013653
NR4A3	127	1.35	0.000999	0.0013653
NR5A1	248	1.33	0.000999	0.0013653
OTX1	148	1.44	0.000999	0.0013653
PBX1	140	1.34	0.000999	0.0013653
PCGF6	122	1.33	0.000999	0.0013653
PHF19	43	1.31	0.000999	0.0013653
PHF21A	47	1.33	0.000999	0.0013653
PITX1	101	1.57	0.000999	0.0013653
PITX3	33	1.64	0.000999	0.0013653
PLAGL1	74	-1.24	0.000999	0.0013653
POU4F1	35	1.37	0.000999	0.0013653
PPARD	119	-1.26	0.000999	0.0013653
PRDM2	48	-1.12	0.000999	0.0013653
PROX2	149	-1.49	0.000999	0.0013653
PRRX2	163	1.49	0.000999	0.0013653
PURA	68	-1.43	0.000999	0.0013653
PURB	146	1.16	0.000999	0.0013653
REPIN1	88	-1.33	0.000999	0.0013653
RFX2	35	-1.57	0.000999	0.0013653
RFX5	65	1.58	0.000999	0.0013653
RFX6	63	1.29	0.000999	0.0013653
SAFB	116	1.05	0.000999	0.0013653
SETDB1	192	1.52	0.000999	0.0013653
SGSM2	58	1.33	0.000999	0.0013653
SIM2	181	1.38	0.000999	0.0013653
SMAD3	73	1.19	0.000999	0.0013653
SMAD4	44	1.39	0.000999	0.0013653
SMAD5	56	-1.5	0.000999	0.0013653
SNAPC4	186	0.92	0.000999	0.0013653
SOX9	60	-1.52	0.000999	0.0013653
SP3	86	1.3	0.000999	0.0013653
SP5	82	1.28	0.000999	0.0013653
SP9	44	1.59	0.000999	0.0013653
SRCAP	64	-1.33	0.000999	0.0013653
STAT6	112	-1.44	0.000999	0.0013653
TBPL1	36	1.24	0.000999	0.0013653
TBX2	53	1.46	0.000999	0.0013653
TBX22	57	-1.5	0.000999	0.0013653
TCF3	206	1.18	0.000999	0.0013653
TCFL5	60	-1.44	0.000999	0.0013653
TET1	88	1.38	0.000999	0.0013653
TFDP1	97	0.91	0.000999	0.0013653
TFE3	67	-1.51	0.000999	0.0013653
TGIF1	70	1.58	0.000999	0.0013653
TGIF2	116	1.55	0.000999	0.0013653
THAP10	124	-1.55	0.000999	0.0013653
THAP3	73	1.32	0.000999	0.0013653
THAP4	150	1.52	0.000999	0.0013653
THAP5	122	-1.42	0.000999	0.0013653
THAP6	48	-1.51	0.000999	0.0013653
THRB	91	-1	0.000999	0.0013653
TIGD1	63	1.21	0.000999	0.0013653
TIGD4	211	-1.5	0.000999	0.0013653
TIGD6	112	-1.51	0.000999	0.0013653
TWIST1	80	-1.2	0.000999	0.0013653
USF1	79	1.44	0.000999	0.0013653
USF3	180	-0.96	0.000999	0.0013653
VAX2	99	1.21	0.000999	0.0013653
YBX1	97	1.33	0.000999	0.0013653
YY2	95	-1.47	0.000999	0.0013653
ZBED4	56	1.28	0.000999	0.0013653
ZBTB12	105	1.41	0.000999	0.0013653
ZBTB16	115	-1.63	0.000999	0.0013653
ZBTB17	54	1.31	0.000999	0.0013653
ZBTB2	82	1.45	0.000999	0.0013653
ZBTB33	69	-1.37	0.000999	0.0013653
ZBTB34	86	1.36	0.000999	0.0013653
ZBTB38	46	-1.37	0.000999	0.0013653
ZBTB4	84	-1.24	0.000999	0.0013653
ZBTB7A	39	-1.57	0.000999	0.0013653
ZBTB8A	71	1.39	0.000999	0.0013653
ZFP14	37	-1.46	0.000999	0.0013653
ZFP2	103	-1.4	0.000999	0.0013653
ZFP62	54	-1.44	0.000999	0.0013653
ZFP64	94	-1.21	0.000999	0.0013653
ZFP90	100	-1.46	0.000999	0.0013653
ZGLP1	107	1.04	0.000999	0.0013653
ZMAT1	197	-1.43	0.000999	0.0013653
ZNF10	37	-1.55	0.000999	0.0013653
ZNF12	68	-1.46	0.000999	0.0013653
ZNF135	38	-1.4	0.000999	0.0013653
ZNF140	50	-1.57	0.000999	0.0013653
ZNF142	50	1.37	0.000999	0.0013653
ZNF143	132	1.48	0.000999	0.0013653
ZNF174	38	-1.49	0.000999	0.0013653
ZNF177	44	-1.41	0.000999	0.0013653
ZNF18	75	-1.12	0.000999	0.0013653
ZNF182	47	-1.4	0.000999	0.0013653
ZNF19	52	-1.41	0.000999	0.0013653
ZNF202	69	1.44	0.000999	0.0013653
ZNF213	36	-1.35	0.000999	0.0013653
ZNF214	176	-1.51	0.000999	0.0013653
ZNF215	37	-1.7	0.000999	0.0013653
ZNF23	96	-1.53	0.000999	0.0013653
ZNF25	73	-1.26	0.000999	0.0013653
ZNF263	48	-1.57	0.000999	0.0013653
ZNF267	121	-1.26	0.000999	0.0013653
ZNF275	69	-1.55	0.000999	0.0013653
ZNF282	60	1.19	0.000999	0.0013653
ZNF287	77	-1.48	0.000999	0.0013653
ZNF319	56	-1.51	0.000999	0.0013653
ZNF333	54	-1.26	0.000999	0.0013653
ZNF337	70	-1.25	0.000999	0.0013653
ZNF354A	33	-1.54	0.000999	0.0013653
ZNF354B	46	-1.15	0.000999	0.0013653
ZNF354C	47	-1.41	0.000999	0.0013653
ZNF362	56	1.4	0.000999	0.0013653
ZNF385B	111	-1.28	0.000999	0.0013653
ZNF41	71	-1.46	0.000999	0.0013653
ZNF423	112	-1.53	0.000999	0.0013653
ZNF429	43	-1.54	0.000999	0.0013653
ZNF441	48	-1.51	0.000999	0.0013653
ZNF449	53	-1.37	0.000999	0.0013653
ZNF470	38	-1.65	0.000999	0.0013653
ZNF471	45	-1.44	0.000999	0.0013653
ZNF48	55	-1.56	0.000999	0.0013653
ZNF480	36	-1.53	0.000999	0.0013653
ZNF483	66	-1.54	0.000999	0.0013653
ZNF490	35	-1.49	0.000999	0.0013653
ZNF491	40	-1.28	0.000999	0.0013653
ZNF496	186	1.39	0.000999	0.0013653
ZNF511	123	1.1	0.000999	0.0013653
ZNF540	89	-1.31	0.000999	0.0013653
ZNF549	39	-1.45	0.000999	0.0013653
ZNF558	41	-1.32	0.000999	0.0013653
ZNF571	38	-1.32	0.000999	0.0013653
ZNF573	30	-1.42	0.000999	0.0013653
ZNF581	114	1.14	0.000999	0.0013653
ZNF585A	39	-1.39	0.000999	0.0013653
ZNF586	45	1.59	0.000999	0.0013653
ZNF595	31	-1.57	0.000999	0.0013653
ZNF605	50	-1.48	0.000999	0.0013653
ZNF626	36	-1.59	0.000999	0.0013653
ZNF646	38	-1.39	0.000999	0.0013653
ZNF654	37	-1.25	0.000999	0.0013653
ZNF664	274	-1.4	0.000999	0.0013653
ZNF665	37	-1.47	0.000999	0.0013653
ZNF676	54	-1.47	0.000999	0.0013653
ZNF687	63	1.32	0.000999	0.0013653
ZNF688	143	-1.25	0.000999	0.0013653
ZNF691	48	1.4	0.000999	0.0013653
ZNF692	101	1.22	0.000999	0.0013653
ZNF699	177	-1.38	0.000999	0.0013653
ZNF711	147	0.81	0.000999	0.0013653
ZNF718	31	-1.52	0.000999	0.0013653
ZNF721	97	-1.44	0.000999	0.0013653
ZNF727	34	-1.48	0.000999	0.0013653
ZNF728	38	-1.29	0.000999	0.0013653
ZNF747	70	-1.25	0.000999	0.0013653
ZNF764	70	-1.23	0.000999	0.0013653
ZNF770	194	-1.27	0.000999	0.0013653
ZNF771	54	-1.51	0.000999	0.0013653
ZNF800	139	-1.43	0.000999	0.0013653
ZNF81	75	-1.38	0.000999	0.0013653
ZNF835	36	-1.63	0.000999	0.0013653
ZNF84	86	-1.32	0.000999	0.0013653
ZNF852	76	-1.23	0.000999	0.0013653
ZNF888	44	-1.29	0.000999	0.0013653
ZSCAN18	36	-1.57	0.000999	0.0013653
ZSCAN23	46	-1.24	0.000999	0.0013653
ZSCAN32	123	-1.52	0.000999	0.0013653
ZXDA	147	-1.39	0.000999	0.0013653
ZXDB	168	-1.52	0.000999	0.0013653
GATA1	48	-1.15	0.001998	0.002652
HOXA11	64	1.1	0.001998	0.002652
HOXB6	46	1.09	0.001998	0.002652
KLF9	41	-1.2	0.001998	0.002652
LMX1B	117	0.95	0.001998	0.002652
MSX1	49	1.2	0.001998	0.002652
SETBP1	41	-1.15	0.001998	0.002652
ZNF165	39	-1.11	0.001998	0.002652
CIC	87	-0.95	0.002997	0.0038533
DOT1L	128	0.83	0.002997	0.0038533
EOMES	44	-1.11	0.002997	0.0038533
HOXB7	43	1.12	0.002997	0.0038533
NEUROG2	58	-1.05	0.002997	0.0038533
NR2F1	41	-1.05	0.002997	0.0038533
SOX1	43	1.13	0.002997	0.0038533
SP8	39	1.17	0.002997	0.0038533
TBX5	45	-1.09	0.002997	0.0038533
BCL11A	110	-0.87	0.003996	0.0050497
HES4	43	1.1	0.003996	0.0050497
KLF6	196	0.7	0.003996	0.0050497
RARB	147	-0.78	0.003996	0.0050497
ZFX	32	-1.2	0.003996	0.0050497
EMX1	39	1.06	0.005994	0.0075231
HMX3	103	-0.87	0.005994	0.0075231
TCF7L2	70	0.88	0.007992	0.0099968
HOXC10	60	0.92	0.008991	0.011171
NR2F6	51	0.99	0.008991	0.011171
DNMT1	102	0.78	0.011988	0.014844
PA2G4	67	0.87	0.012987	0.016027
C11orf95	44	-0.95	0.014985	0.018432
ZNF385D	38	-1.02	0.017982	0.022044
TFEB	87	-0.84	0.020979	0.025633
YBX2	59	0.88	0.022977	0.027982
NR1I3	45	0.93	0.026973	0.03274
ZNF787	126	0.7	0.035964	0.043511
ESRRG	42	0.88	0.037962	0.045778
FOXD4	68	-0.73	0.042957	0.051632
HES7	71	-0.73	0.056943	0.068221
NFYB	49	-0.83	0.058941	0.070386
ZNF462	157	-0.61	0.072927	0.086807
AKAP8L	49	-0.75	0.080919	0.09601
KLF7	46	-0.78	0.082917	0.097752
RORC	55	-0.74	0.082917	0.097752
LTF	120	0.65	0.085914	0.10096
L3MBTL4	35	0.81	0.090909	0.10649
ZNF334	49	-0.74	0.096903	0.11316
NFKB1	56	-0.7	0.098901	0.11512
EN1	45	0.73	0.1049	0.12172
LHX2	52	0.73	0.11189	0.12943
PIN1	88	0.63	0.11489	0.13248
EVX2	34	0.78	0.12288	0.14125
ZNF618	33	-0.69	0.17483	0.20034
PRDM15	60	0.57	0.17982	0.20543
GLI1	38	-0.65	0.18182	0.20707
STAT5A	113	0.4	0.2038	0.23139
ZSCAN21	86	-0.5	0.20779	0.2352
IRF5	53	0.38	0.21978	0.24801
FOXE1	36	0.58	0.22278	0.25062
LHX3	58	0.31	0.22378	0.25098
ZBTB5	115	0.3	0.22977	0.25692
FOXK1	135	-0.39	0.23077	0.25726
MYCL	42	-0.35	0.23277	0.25871
TBX10	36	0.59	0.23477	0.26015
DZIP1	36	0.58	0.23676	0.26157
STAT3	61	-0.5	0.24176	0.26629
RARA	68	0.26	0.24376	0.2677
MYBL1	68	0.42	0.24875	0.27237
ZNF574	46	0.49	0.25674	0.28029
DPF1	197	0.12	0.26673	0.28948
PGR	40	-0.25	0.26673	0.28948
FLI1	123	-0.12	0.26973	0.29188
MAZ	72	0.21	0.27273	0.29426
E4F1	91	-0.15	0.27473	0.29555
MEF2C	97	0.23	0.27972	0.30005
ZNF487	87	0.17	0.28372	0.30345
DMBX1	88	0.1	0.29371	0.31323
ASCL5	34	0.17	0.3007	0.31976
LHX5	40	-0.18	0.3047	0.32308
ZNF428	91	0.14	0.30669	0.32334
ZNF93	96	0.25	0.30669	0.32334
STAT5B	107	-0.23	0.30769	0.32347
HIF3A	40	0.17	0.31968	0.33512
IKZF1	178	0.17	0.32068	0.33521
ETS2	43	-0.16	0.32967	0.34364
TWIST2	47	-0.12	0.33067	0.34371
IRF1	79	0.08	0.35465	0.3676
ATF5	78	-0.07	0.36164	0.37379
HMG20B	100	0.08	0.39161	0.40364
HOXC13	32	-0.07	0.39461	0.4056
ZNF444	40	-0.08	0.3966	0.40652
VAX1	33	0.08	0.4026	0.41152
CREB3	74	0.03	0.42957	0.43788
TAL1	66	0.03	0.43856	0.44581
NKX3-2	68	-0.05	0.44256	0.44864
MSC	71	0.04	0.44855	0.45347
ZFPM2	74	-0.01	0.47353	0.47741
ZNF217	133	0.01	0.48751	0.49017
ELF1	76	0	0.49051	0.49184
SNAPC2	103	0	0.5035	0.5035
