# Supplementary material for: Comprehensive Characterization of the Regulatory Landscape of Adrenocortical Carcinoma: Novel Transcription Factors and Targets Associated with Prognosis
Source: Cancers (Basel). 2022 Oct 27;14(21):5279. doi: 10.3390/cancers14215279 (PMC9657296; doi:10.3390/cancers14215279)
Supplement: Supplementary file 1 [file cancers-14-05279-s001.zip › cancers-1889206-Supplementary table S7 Regulon activity in MSigDb Hallmarks.xlsx]

## Sheet: Sheet1
Hallmark	AEBP2	AHR	AKAP8L	ANKZF1	AR	ARID3C	ARNTL	ASCL5	ATF2	ATF4	ATF5	ATMIN	BARX1	BATF2	BBX	BCL11A	BHLHE22	C11orf95	CAMTA1	CASZ1	CBX2	CCDC17	CEBPZ	CENPA	CENPBD1	CENPX	CIC	CREB3	CREB3L1	CREB3L2	CREB3L3	CREM	DEAF1	DLX2	DLX4	DMBX1	DNMT1	DOT1L	DPF1	DR1	DZIP1	E2F2	E2F6	E4F1	EBF1	EEA1	ELF1	ELK1	ELK3
ADIPOGENESIS	-1.2409	-0.7881	-1.3272	-1.0189	-1.4115	-1.4097	1.1849	-0.3023	-0.1458	-0.5119	-0.232	-0.6532	-1.4876	1.1493	-0.1603	-1.4821	1.0179	-1.4127	-1.0099	0.8341	-0.977	-1.2831	1.4879	-1.0948	1.4261	-0.9465	-1.2876	-0.35	0.1371	-0.3422	0.873	-1.3201	0.1997	-1.4265	-1.1404	0.128	-1.2579	-1.0382	-1.3027	0.9315	-1.609	-0.4376	1.4439	-1.1949	-1.399	0.8102	0.2389	-0.7103	-1.0937
ALLOGRAFT_REJECTION	0.776	1.28	-1.6563	-1.5585	0.9025	-1.3378	-1.6353	-1.7872	0.0381	-0.7422	-1.6665	0.8242	-1.6083	1.7336	-1.1534	-1.7128	1.6976	1.7305	-1.2058	-1.6539	-1.4986	-1.468	-1.5595	-1.5888	-0.232	-0.7413	-1.7145	-1.5925	1.5301	1.1449	1.7097	-1.5357	-0.7922	-1.813	-1.7547	-1.6557	-1.451	-1.6271	-1.6661	-1.132	-1.5883	-1.3774	-1.5089	-1.57	1.3522	1.2347	1.1715	-1.2888	1.6079
ANDROGEN_RESPONSE	0.2218	1.2793	-1.3724	-1.2535	-0.7801	-0.9101	1.5118	1.4515	-0.9865	-1.4526	-0.592	0.8235	-1.2365	-0.9575	1.4896	-1.1446	1.1887	-1.2762	-1.4404	1.1526	-1.1062	-0.923	1.3901	-0.187	1.5095	-1.5572	0.8974	-1.3575	1.0379	1.4795	-0.7669	-1.0749	-1.4824	-1.0724	0.7837	0.9731	1.0079	-0.7529	-0.8498	1.2941	-1.5622	-0.2423	1.1001	-1.5129	-0.2858	1.4796	1.4716	1.0816	0.2711
ANGIOGENESIS	-0.9278	1.3864	-1.4958	-1.4791	-0.6755	-1.1316	-1.343	-1.5167	0.9982	1.0525	-0.7673	-0.5779	-0.0434	0.2642	-1.1337	-1.2903	1.0226	1.3918	-1.2674	-1.1673	1.3155	-1.0535	-0.8678	1.4514	0.8117	0.9784	-0.1691	-0.791	1.1118	1.2942	-0.9472	-1.2755	-0.1453	0.0532	-1.1836	0.0354	1.54	-1.0333	0.0106	1.4118	-0.0239	1.383	-1.3917	-1.2883	-0.8031	0.9169	1.0988	-1.4578	1.586
APICAL_JUNCTION	-0.358	1.1981	-1.6493	-1.4498	0.7304	-0.8219	-1.4659	-1.3699	0.4118	1.2706	-0.8462	-0.9613	0.9709	1.498	-1.2217	-1.2484	1.377	1.5755	-0.8545	-0.0665	1.2768	-0.8428	-0.9785	-0.5985	0.1042	1.0496	-0.5271	-1.3429	0.9745	1.2147	-0.4749	-1.0901	0.0501	0.1822	-0.112	0.7409	0.9161	-1.4014	-0.1335	1.2526	1.333	0.7528	-1.452	-1.4863	-0.9986	0.0308	1.1468	-0.9769	1.6574
APICAL_SURFACE	-1.4072	0.2514	0.0556	-0.0653	0.1169	-1.0128	1.0871	1.5949	0.1041	1.3987	1.4768	-1.4753	1.7394	1.1417	-1.2408	1.4535	-1.289	-1.0772	0.7686	1.4968	1.6281	1.3095	0.1937	1.499	-1.291	1.3823	-0.2222	1.3206	-0.8959	-0.8442	-1.6528	1.434	1.1842	1.6994	1.5631	1.4334	1.4587	0.8843	1.2985	1.0371	1.6904	1.1362	-0.2613	0.2381	-1.3837	-1.4531	-1.3087	-1.5361	1.0278
APOPTOSIS	1.0616	1.5921	-1.6721	-1.5097	1.2171	-1.4128	-1.5716	-1.7841	0.331	-1.2459	-1.6972	1.0086	-1.6921	1.7229	0.0667	-1.7548	1.7008	1.7113	-1.4812	-1.598	-1.4696	-1.525	-1.5636	-1.6434	0.6509	-0.8714	-1.6708	-1.6125	1.5904	1.4769	1.6473	-1.4995	-0.9664	-1.7536	-1.7375	-1.7024	-1.4735	-1.6474	-1.6799	-1.0957	-1.6246	-1.5143	-1.5851	-1.6098	1.4118	1.4148	1.3737	-1.4213	1.6744
BILE_ACID_METABOLISM	1.4521	1.6775	-1.5707	-1.6245	1.5387	0.2819	-1.3901	-1.6603	-1.5663	-1.5126	-1.5662	1.5458	-1.7801	1.3607	1.4248	-1.6879	1.7226	1.078	-1.5634	-1.5623	-1.67	-1.5706	-1.129	-1.7399	1.5963	-1.5256	-1.5042	-1.5703	1.7193	1.606	1.6062	-1.6549	-1.5382	-1.7772	-1.7065	-1.5665	-1.5041	-1.601	-1.6505	-1.3652	-1.7103	-1.6652	-1.3338	-1.5468	1.5718	1.5558	1.3861	1.2756	1.5663
CHOLESTEROL_HOMEOSTASIS	-1.5174	-1.5665	1.4897	1.4065	-1.5963	-1.099	1.7073	1.8045	-0.2054	1.2151	1.6035	-1.4766	1.6465	-1.5407	-1.0687	1.6115	-1.6101	-1.7343	1.3537	1.7042	1.4815	1.3063	1.6849	1.6447	0.707	1.1469	1.3776	1.539	-1.597	-1.4951	-1.5923	1.4056	1.3462	1.7603	1.7584	1.6899	1.3835	1.5989	1.5912	1.4555	1.3305	1.5369	1.6923	1.4589	-1.62	-1.3207	-1.2393	0.7711	-1.6917
COAGULATION	0.1146	1.5409	-1.6904	-1.5917	1.2556	-1.1961	-1.5936	-1.7945	0.1292	-0.8041	-1.6434	0.7859	-1.5838	1.7325	-0.7633	-1.6749	1.6917	1.7096	-1.354	-1.5457	-1.3674	-1.405	-1.5417	-1.6361	0.1811	-0.2413	-1.6252	-1.638	1.6117	1.4922	1.5606	-1.5105	-0.5636	-1.6661	-1.6816	-1.6036	-1.2735	-1.6011	-1.5913	-0.6236	-1.5898	-1.3558	-1.588	-1.5366	1.3023	1.1205	1.462	-1.335	1.6742
COMPLEMENT	0.8918	1.4547	-1.7182	-1.5899	1.2897	-1.2655	-1.6132	-1.7643	0.0458	-1.254	-1.6867	0.9442	-1.6569	1.7439	-0.8128	-1.7001	1.7318	1.6956	-1.2821	-1.6165	-1.4767	-1.4553	-1.5856	-1.6381	0.2413	-0.9323	-1.696	-1.6503	1.6424	1.4417	1.6994	-1.5528	-0.8491	-1.7784	-1.7464	-1.6382	-1.4648	-1.612	-1.6493	-0.96	-1.6145	-1.397	-1.5489	-1.5869	1.4491	1.3476	1.4055	-1.2313	1.6384
DNA_REPAIR	-1.6265	-1.7509	1.5404	1.6264	-1.6599	-1.4866	1.3286	1.4221	1.5201	1.6216	1.5543	-1.5467	1.787	-1.3764	-1.5524	1.646	-1.6409	-1.3784	1.6276	1.5577	1.6864	1.4937	1.484	1.7903	-1.4522	1.7373	1.2209	1.5439	-1.633	-1.6929	-1.5779	1.4964	1.6452	1.82	1.7061	1.549	1.3468	1.6301	1.6436	1.4189	1.4882	1.7058	1.5759	1.5978	-1.5956	-1.6489	-1.5239	-1.3651	-1.672
E2F_TARGETS	-1.514	-1.7121	1.4718	1.4794	-1.6317	-1.2625	1.2595	1.1861	1.404	1.5035	1.5072	-1.3515	1.7428	-1.6478	-1.534	1.6375	-1.6926	-1.0926	1.5578	1.5508	1.6501	1.439	1.4944	1.858	-1.1398	1.5996	1.5936	1.5086	-1.665	-1.5175	-1.5939	1.1548	1.4131	1.8362	1.6631	1.6504	1.6582	1.6816	1.712	1.5646	1.3142	1.8345	1.5394	1.4745	-1.4377	-1.3286	-1.4009	-0.7725	-1.6165
EPITHELIAL_MESENCHYMAL_TRANSITION	-1.1372	1.5267	-1.4914	-1.521	1.3946	1.0106	-1.3416	-1.561	-0.2554	0.774	-0.7686	1.184	0.8914	1.0628	-1.2573	-0.975	1.4093	1.3163	-1.2156	-1.3231	1.0237	-0.7311	-1.325	1.1874	0.7285	1.1693	-0.4472	-0.8667	1.5057	1.3935	0.9414	-1.377	-0.3136	-0.12	-1.0213	0.6404	1.4022	-1.092	0.1712	1.0865	0.2889	0.3171	-1.5756	-1.0019	1.1686	0.6804	0.0967	-0.6118	1.5972
ESTROGEN_RESPONSE_EARLY	0.4005	1.7023	-1.6322	-1.4754	1.2545	1.0227	0.1888	-1.509	-1.4333	-1.3255	-1.2632	1.3723	-1.3924	1.5543	1.3108	-1.5345	1.6053	-0.7426	-1.4339	-1.0617	-1.4214	-1.2724	-0.799	-1.5616	1.4289	-1.5009	-1.3917	-1.4757	1.6448	1.576	1.537	-1.4977	-1.4771	-1.6012	-1.2012	-0.9724	-0.4334	-1.5328	-1.5747	-0.717	-1.5893	-1.4427	-1.3192	-1.6443	1.4296	1.4728	1.406	1.2487	1.6551
ESTROGEN_RESPONSE_LATE	-1.5038	1.3317	-1.379	-1.1454	-0.7356	0.1579	1.4656	-0.8969	-1.4261	-0.2751	0.0977	0.7273	-0.2127	1.5054	-0.3203	-0.974	1.2388	-1.6028	0.118	1.017	-0.8098	0.2996	1.0437	-0.2303	1.0033	-0.2908	-1.5077	0.8275	1.3629	0.6957	1.1079	-1.2012	-0.778	-1.1054	0.9906	1.2049	0.0528	-1.0978	-1.1741	0.1605	-1.2213	-1.0017	0.7735	-1.4493	0.6185	-0.7606	-0.5927	0.7638	1.0184
FATTY_ACID_METABOLISM	-1.2819	-1.3565	-1.4583	-0.9969	-1.4198	-1.4443	1.1119	0.0267	0.0914	0.6093	-1.0037	-0.9258	-1.2908	0.7095	-0.7073	-1.4726	0.9293	-0.3872	-0.8644	1.3771	-0.5916	-1.246	1.5056	-0.7914	1.4536	0.6488	-1.0376	-0.834	-0.9339	-1.0492	0.0602	-1.1375	1.0954	-0.9111	-0.6138	0.2761	-1.1348	-1.0471	-1.118	1.1105	-1.5827	0.1853	1.496	-1.0967	-1.5272	0.5714	0.7969	-0.7728	-1.1968
G2M_CHECKPOINT	-1.4546	-1.7053	1.4246	1.3791	-1.5934	-0.9975	1.4646	1.4909	1.4475	1.4912	1.5625	-1.4055	1.7356	-1.6607	-1.528	1.6728	-1.7103	-1.2307	1.5327	1.6378	1.6379	1.4184	1.5708	1.8444	-1.0059	1.585	1.6346	1.4618	-1.7221	-1.4507	-1.6917	1.383	1.3727	1.8335	1.7407	1.6477	1.6993	1.6743	1.7067	1.5985	1.5084	1.8242	1.5824	1.4808	-1.4741	-1.2607	-1.2644	-0.7417	-1.6404
GLYCOLYSIS	-1.2923	0.0651	-0.9186	-0.763	0.2899	0.2662	-1.1412	-1.4885	-0.8262	0.1971	0.8665	0.9805	1.5139	-1.1477	-1.5508	0.8334	1.0267	0.9423	0.2381	-0.7729	1.4211	-0.767	0.1982	1.7015	1.2372	1.3099	1.3376	0.171	1.024	0.149	0.6709	-1.4563	0.7008	1.1473	0.026	1.391	1.4302	0.9255	1.4238	1.3754	0.3933	1.6244	-0.1251	0.0144	0.08	0.5931	-1.2018	1.3477	0.1002
HEDGEHOG_SIGNALING	1.496	1.7452	-0.3273	-1.302	1.6597	1.6476	-0.2358	1.4197	-1.5579	-1.5191	1.2695	1.4926	0.06	-0.7059	1.5648	0.2366	0.8907	-1.3023	-1.4937	-1.3581	-1.1019	-1.3022	-1.078	-1.2809	1.4641	-1.53	1.3424	-0.6156	1.6535	1.6154	-0.3817	-1.0915	-1.6293	0.6923	-0.1333	0.9964	0.3239	-1.034	-0.0474	-1.1986	1.0704	-1.5786	-1.5145	-1.2314	1.3269	1.3992	1.1123	1.6313	1.3949
HEME_METABOLISM	1.4202	1.587	-1.642	-1.6394	1.2073	-1.0735	-1.0682	-1.4682	-1.1689	-1.5566	-1.5729	1.1936	-1.7834	1.4692	1.5607	-1.7775	1.6905	1.2611	-1.5633	-1.4635	-1.6175	-1.5714	-0.2544	-1.7605	1.5029	-1.6457	-1.482	-1.642	1.5652	1.575	1.5027	-1.4942	-1.5048	-1.8255	-1.7202	-1.5594	-1.4501	-1.6104	-1.7126	-1.0436	-1.7365	-1.6182	-1.1595	-1.6812	1.0624	1.5833	1.5616	0.0915	1.5785
HYPOXIA	-0.1412	1.4204	-1.6512	-1.0745	0.7217	0.5887	-1.3621	-1.7885	-0.553	-0.9378	-1.4918	1.0774	-0.3327	1.5586	-1.015	-1.6243	1.7186	1.6358	-1.0907	-1.426	-0.9477	-1.2671	-1.0453	-1.2603	1.2938	-0.652	-1.3398	-1.6192	1.4538	1.5131	1.6262	-1.5594	-1.0618	-1.3229	-1.2707	-1.1728	-0.2118	-1.3724	-1.2298	1.0307	-1.5054	-0.1687	-1.3353	-1.6067	1.2897	1.3859	1.2386	0.9531	1.6061
IL2_STAT5_SIGNALING	1.1959	1.5994	-1.706	-1.6162	1.4703	-0.0601	-1.6792	-1.8018	-0.4043	-1.3327	-1.7053	1.2477	-1.6435	1.6582	-0.6364	-1.7055	1.7149	1.7141	-1.425	-1.6615	-1.5029	-1.4649	-1.5971	-1.5861	0.7894	-0.9429	-1.6091	-1.6297	1.647	1.5395	1.6787	-1.5476	-1.2434	-1.7809	-1.7329	-1.6411	-1.3041	-1.6268	-1.6519	-0.9816	-1.6006	-1.4127	-1.6359	-1.6022	1.5316	1.4248	1.2856	-1.0236	1.6876
IL6_JAK_STAT3_SIGNALING	1.3658	1.6124	-1.6324	-1.4809	1.4899	-1.014	-1.6642	-1.779	-1.0428	-1.3587	-1.6895	1.3336	-1.6225	1.7396	0.8435	-1.7377	1.7665	1.6651	-1.4902	-1.6992	-1.5706	-1.541	-1.6188	-1.7048	0.7217	-1.1012	-1.6774	-1.6422	1.7015	1.4492	1.7311	-1.6398	-1.3035	-1.8458	-1.7657	-1.7038	-1.552	-1.6392	-1.7047	-1.4556	-1.6747	-1.5761	-1.6066	-1.5684	1.5861	1.426	1.288	-0.6559	1.6311
INFLAMMATORY_RESPONSE	1.1469	1.5744	-1.6447	-1.5624	1.4102	-1.0604	-1.6158	-1.7779	-0.9178	-1.2597	-1.6585	1.0047	-1.6409	1.7508	0.0757	-1.7141	1.6942	1.6738	-1.493	-1.6772	-1.4981	-1.4249	-1.607	-1.6936	0.0758	-1.1051	-1.6848	-1.5018	1.6193	1.3698	1.6493	-1.5069	-1.1438	-1.8113	-1.734	-1.6438	-1.5142	-1.6627	-1.6765	-1.3198	-1.611	-1.6099	-1.5961	-1.6022	1.4483	1.3569	1.3631	-1.2743	1.6555
INTERFERON_ALPHA_RESPONSE	1.0333	1.4671	-1.6986	-1.6103	1.473	-1.2998	-1.6656	-1.7189	-1.2646	-1.4165	-1.6584	1.223	-1.6332	1.7228	-0.7554	-1.6729	1.7891	1.6194	-1.381	-1.6355	-1.5434	-1.5095	-1.5556	-1.6601	0.9343	-0.5978	-1.715	-1.6533	1.681	1.3235	1.6808	-1.6486	-1.1966	-1.7581	-1.7236	-1.626	-1.5156	-1.6466	-1.6753	-1.4165	-1.608	-1.5193	-1.5575	-1.5235	1.5183	1.2852	0.9447	-0.5815	1.6322
INTERFERON_GAMMA_RESPONSE	1.2299	1.4971	-1.6828	-1.6273	1.5144	-0.9777	-1.6903	-1.7513	-1.4207	-1.472	-1.6799	1.3039	-1.6493	1.7093	-0.7319	-1.6732	1.7766	1.6667	-1.4023	-1.6569	-1.5627	-1.5091	-1.5729	-1.6385	0.9957	-0.9174	-1.7221	-1.6133	1.6822	1.3806	1.6905	-1.6526	-1.3296	-1.7631	-1.737	-1.6152	-1.5173	-1.675	-1.6585	-1.4256	-1.5919	-1.515	-1.5911	-1.5572	1.5735	1.381	0.9083	-0.5035	1.6357
KRAS_SIGNALING_DN	1.4723	1.6229	-1.1475	-1.5851	1.7136	1.5366	-1.393	-0.8935	-1.6905	-1.5677	-0.9365	1.5166	-1.0846	1.363	1.3052	-0.8677	1.586	1.3124	-1.4656	-1.5361	-1.424	-1.2953	-1.5221	-1.6762	1.3852	-1.485	-1.2502	-1.2964	1.6353	1.4929	1.5086	-1.5404	-1.5689	-1.5384	-1.0948	-0.1696	-1.3433	-1.4729	-1.1261	-1.4936	-0.1059	-1.6432	-1.5103	-1.4701	1.5932	1.4314	0.2071	1.6578	1.5628
KRAS_SIGNALING_UP	1.2451	1.5869	-1.6505	-1.6126	1.5281	0.8001	-1.5388	-1.7073	-1.4629	-1.4996	-1.6439	1.302	-1.6024	1.7455	0.7157	-1.6638	1.7688	1.6121	-1.4212	-1.7032	-1.5667	-1.4251	-1.5981	-1.7089	0.3354	-1.417	-1.6829	-1.5736	1.6724	1.4854	1.6831	-1.5791	-1.3675	-1.7906	-1.69	-1.5887	-1.5748	-1.6737	-1.6678	-1.3976	-1.5612	-1.6103	-1.5418	-1.589	1.5359	1.3655	1.3327	-0.0109	1.679
MITOTIC_SPINDLE	-1.2045	-1.5282	-0.1999	1.2995	-1.561	-1.3574	1.2524	0.1145	1.5789	1.0574	0.8034	-1.3916	1.4759	-1.4582	-1.1873	0.9477	-1.3489	1.2603	1.2045	1.5047	1.5531	1.3776	1.387	1.7693	-0.7994	1.4108	1.5592	-0.5898	-1.5675	-0.0135	-1.5668	0.939	1.0123	1.6961	1.5504	1.3272	1.6555	1.4337	1.4844	1.6376	0.0154	1.819	1.0823	-0.106	-1.2866	0.5992	0.9324	-1.2626	-1.0046
MTORC1_SIGNALING	-1.5937	-1.6493	0.9358	1.3834	-1.6991	-1.4536	1.6087	1.6407	1.1464	1.3979	1.5355	-1.4766	1.6588	-1.3596	-1.4999	1.3658	-1.4946	-1.6099	1.4663	1.6926	1.5594	1.1614	1.6915	1.7529	0.707	1.3887	1.2339	1.2904	-1.6645	-1.4663	-1.4867	1.1584	1.3703	1.731	1.7082	1.7019	1.5078	1.527	1.6046	1.6377	0.9714	1.6577	1.6703	1.0772	-1.668	-1.184	-0.3339	0.7706	-1.6157
MYC_TARGETS_V1	-1.6074	-1.6836	1.4518	1.3947	-1.6641	-1.2464	1.57	1.5999	1.424	1.5208	1.6147	-1.5023	1.7662	-1.5618	-1.5539	1.6674	-1.7148	-1.5649	1.5603	1.6729	1.6194	1.388	1.6516	1.8169	-0.8983	1.5668	1.5381	1.4953	-1.7201	-1.5545	-1.643	1.462	1.4636	1.7728	1.7589	1.705	1.5974	1.6498	1.6809	1.5858	1.5319	1.7708	1.6175	1.4915	-1.6212	-1.485	-1.2624	-0.7528	-1.6501
MYC_TARGETS_V2	-1.6144	-1.5883	1.5639	1.3904	-1.564	-0.0735	1.6036	1.781	0.9492	1.5145	1.7364	-1.4857	1.7973	-1.5559	-1.4593	1.7292	-1.7151	-1.7	1.5421	1.707	1.6508	1.4663	1.6517	1.8021	-0.7381	1.4433	1.6044	1.6097	-1.67	-1.5313	-1.6908	1.55	1.3766	1.8234	1.7657	1.7317	1.6018	1.6492	1.7345	1.5229	1.6467	1.6397	1.6301	1.5519	-1.6603	-1.4937	-1.4709	0.6276	-1.5929
MYOGENESIS	0.0384	1.2624	-1.2375	-1.5715	1.5239	1.4968	-1.5035	-1.5185	-1.3685	0.9311	-0.8795	0.8058	0.3008	1.6028	-1.159	-0.911	1.4913	1.5475	-0.8118	-1.4452	-0.058	-1.1487	-1.5812	-1.4984	-0.1576	0.2482	-1.2344	-0.8722	1.5494	0.9379	1.362	-1.1155	0.785	-0.2954	-0.3403	0.0468	-1.3529	-1.4412	-0.8957	-1.3415	1.26	-1.5276	-1.5497	-0.9554	1.1148	-0.272	-0.1163	0.9338	1.5664
NOTCH_SIGNALING	-0.6482	-0.7947	-1.3269	-1.4962	-0.6729	-0.2222	-1.483	-1.6244	0.4781	1.0471	-0.8413	-0.813	0.9609	1.4591	-1.4993	-0.6895	1.1542	1.7251	1.1207	-0.8355	1.2815	0.6313	-1.0945	0.1753	-0.7393	1.018	-1.0259	-0.9613	-0.1059	0.0604	0.6	-0.1856	0.5624	1.1658	0.0655	0.1158	0.1879	-1.1041	0.0426	1.1356	1.1488	1.173	-1.0552	-1.439	0.9088	-0.5854	-0.1954	-0.7049	1.6026
OXIDATIVE_PHOSPHORYLATION	-0.7041	-1.1412	-1.0937	-1.4789	-1.1294	-1.1329	-1.5499	-1.5013	-0.9501	0.8881	-0.9837	0.9077	-1.6228	1.3458	-1.4173	-1.4285	1.3439	0.1514	-0.5005	-1.3861	-1.365	-1.5851	-0.0562	-1.3927	1.109	0.7724	-1.5405	-0.2201	1.1451	-1.2473	1.6122	-1.3628	0.9048	-1.5637	-1.6613	-0.9795	-1.5477	-1.3539	-1.4439	-1.3223	-1.5456	-1.3346	0.2825	0.1024	-0.8555	0.0692	-1.0363	0.0748	-1.0193
P53_PATHWAY	0.6512	1.56	-1.6497	-1.6062	1.4099	-1.1025	-1.5704	-1.7804	-1.2409	-0.7701	-1.4885	1.3396	-1.602	1.6827	-0.8305	-1.6478	1.7748	1.5698	-1.4853	-1.6606	-1.5322	-1.5228	-1.553	-1.597	0.7061	-0.8425	-1.6634	-1.4226	1.6994	1.1769	1.6608	-1.6169	-0.6004	-1.7674	-1.75	-1.5423	-1.5245	-1.664	-1.6369	-1.45	-1.4928	-1.556	-1.5521	-1.3554	1.4262	1.2166	0.2127	-0.0647	1.563
PANCREAS_BETA_CELLS	-1.4937	-1.5612	0.1585	0.3338	-1.497	-0.9702	1.6087	1.7479	0.0602	1.0436	1.474	-1.5101	1.7252	-0.9941	-1.0397	1.5199	-1.2561	-1.5384	1.3885	1.6928	1.5588	1.1518	1.6334	1.6009	0.9373	1.1258	1.2698	1.14	-1.5675	-0.8012	-1.7059	1.1612	0.8431	1.8182	1.7673	1.7462	1.5032	1.4338	1.5043	1.6863	1.4499	1.4945	1.5436	-1.0982	-1.6342	-1.0145	-0.0226	-0.7911	-1.1394
PEROXISOME	-1.4362	-1.2503	0.1931	1.207	-1.4832	-1.312	1.6999	1.7808	0.1761	0.8921	1.4263	-1.3946	1.2525	-1.0207	1.0649	1.0227	-1.4092	-1.7117	0.497	1.698	1.1694	0.7671	1.6865	0.1865	1.2281	-0.0916	1.0033	1.2046	-1.369	-1.2641	-1.5742	1.2196	1.0716	1.4137	1.5925	1.5051	0.1309	1.1123	1.0249	1.2211	-0.1742	0.0891	1.6244	0.8785	-1.6262	-1.0875	-0.1111	0.0063	-1.5698
PI3K_AKT_MTOR_SIGNALING	-1.1859	-1.3338	-1.598	-1.3017	-1.4137	-1.6048	-1.2216	-1.4105	1.3628	0.8619	-1.195	-1.0544	0.6527	0.046	-1.4537	-1.2163	1.1017	1.3938	0.6412	0.8988	1.223	-1.1623	1.0979	1.59	1.1266	1.2707	-0.1023	-1.3168	-0.9462	0.0423	-0.5497	-1.2867	0.7759	1.051	-0.9847	0.6887	1.2666	-0.7183	0.1635	1.6217	-1.2657	1.6797	0.2821	-1.509	-1.3203	1.143	1.2096	-1.075	0.6642
PROTEIN_SECRETION	1.4946	1.7119	-1.6398	-1.6913	1.3304	0.903	-1.3423	-1.56	-0.9716	-1.5551	-1.4891	1.5082	-1.7607	-0.2415	1.3902	-1.6541	1.5993	1.3792	-1.5519	-1.3989	-1.5464	-1.6085	-0.2556	-1.5769	1.6039	-1.6163	-0.066	-1.5275	1.5835	1.683	1.2316	-1.6023	-1.6154	-1.5877	-1.678	-1.3925	-0.1105	-1.4826	-1.5592	0.2357	-1.7465	-1.3145	-1.4039	-1.5749	1.3911	1.6513	1.581	1.3046	1.5896
REACTIVE_OXYGEN_SPECIES_PATHWAY	-1.138	1.5589	-1.6216	-1.5568	0.8358	-0.8875	-1.436	-1.7042	-1.3182	-0.0347	-1.3902	1.2372	-1.6221	1.7296	-0.8223	-1.6711	1.6542	0.0109	-1.1742	-1.6217	-1.5464	-1.4744	-1.2229	-1.6112	0.7544	-0.8523	-1.6746	-1.1485	1.6906	0.8469	1.7025	-1.525	-0.0456	-1.7363	-1.7496	-1.4178	-1.5073	-1.6215	-1.6329	-1.3602	-1.6303	-1.6486	-1.1814	-1.4141	0.8129	-0.0578	0.6094	-0.8015	1.3397
SPERMATOGENESIS	-1.2188	-1.5766	1.4664	1.3556	-1.3856	0.9306	1.5922	1.7733	-0.3755	0.838	1.6081	-1.1373	1.7754	-1.6953	-1.1487	1.6598	-1.5817	-1.6218	1.4038	1.6706	1.5856	1.3546	1.5893	1.7924	0.8602	0.9739	1.6149	1.4601	-1.61	-1.3094	-1.6472	1.1064	0.5681	1.7645	1.7734	1.7154	1.591	1.5044	1.6966	1.4914	1.4431	1.7174	1.5587	1.3211	-1.4644	-0.0833	-1.4253	1.3551	-1.624
TGF_BETA_SIGNALING	-0.5446	1.4197	-1.575	-1.0486	-0.0885	-1.2561	1.4306	0.8015	1.4144	0.7718	-1.2513	-1.3053	0.7778	1.2875	1.2763	-1.2659	0.9885	1.3362	-0.9434	1.0141	1.0071	0.4097	0.7472	-1.0969	-0.0194	-1.2467	-0.3951	-1.4176	-0.7434	1.457	-1.4388	1.136	0.0164	0.8368	-0.7146	-0.9601	0.1708	-1.1671	-0.8818	1.4825	1.1984	-0.1115	-0.8088	-1.5912	-1.4196	0.9435	1.5836	-1.4716	1.6284
TNFA_SIGNALING_VIA_NFKB	-0.123	1.6961	-1.6505	-1.6058	0.811	-0.9384	-1.3216	-1.7068	-1.0882	-1.1623	-1.5479	0.8988	-1.648	1.6198	0.866	-1.6562	1.6338	1.4231	-1.4361	-1.5887	-1.3683	-1.3185	-1.3713	-1.5313	0.8332	-1.2745	-1.5561	-1.4475	1.6516	1.4895	1.3545	-1.3668	-1.2256	-1.6013	-1.6042	-1.4343	-0.3081	-1.5578	-1.5692	-0.445	-1.5426	-1.4713	-1.5292	-1.636	1.1013	1.3519	1.3907	-1.4039	1.685
UNFOLDED_PROTEIN_RESPONSE	-1.3171	-1.2896	1.1737	0.2174	-1.3411	0.7724	1.6197	1.7662	-0.9398	1.1161	1.5995	-0.7674	1.6189	-1.5447	-1.178	1.5767	-1.5075	-1.7436	1.0324	1.5547	1.5007	0.9185	1.6286	1.7497	1.2374	0.5384	1.5809	1.4645	-1.4199	-0.0135	-1.7007	1.1655	-0.6995	1.7808	1.7479	1.7136	1.6794	1.4777	1.6391	1.6076	1.3903	1.579	1.5091	0.991	-1.3858	0.1196	-1.0121	1.0523	-1.285
UV_RESPONSE_DN	1.3812	1.7878	-1.6156	-1.5984	1.5532	1.1199	-0.7495	-1.4345	-0.8573	-1.5279	-1.3293	1.4566	-1.4094	0.9041	1.4863	-1.5241	1.5139	1.3369	-1.5687	-1.3627	-1.2412	-1.2278	-1.1	-1.4218	1.4513	-1.5086	-0.2663	-1.5333	1.5621	1.7326	0.015	-1.3392	-1.5756	-1.4122	-1.4474	-1.1349	0.946	-1.46	-1.1476	1.1676	-0.9578	-1.3407	-1.5717	-1.6167	1.4792	1.5644	1.6116	0.7654	1.7465
UV_RESPONSE_UP	-1.6598	-1.3763	1.1685	0.854	-1.4905	-0.8799	1.1979	1.1292	-0.7949	1.5904	1.5388	-1.0226	1.6673	0.0668	-1.6098	1.4601	-1.3478	-1.5235	1.5271	1.1989	1.5433	1.1651	1.3468	1.6908	-0.9675	1.5047	-1.0025	1.5952	-0.7656	-1.5296	-0.9231	1.0736	1.5321	1.416	1.5051	1.6272	1.1778	1.163	1.5031	0.9238	1.4123	1.5322	1.4472	1.4546	-1.4739	-1.5358	-1.477	-0.0066	-1.3843
WNT_BETA_CATENIN_SIGNALING	0.0404	0.1153	1.5191	1.4738	0.8024	0.9791	1.43	1.764	1.0264	1.2213	1.6319	-1.4427	1.7994	-1.3348	0.235	1.7096	-1.7076	-1.3317	1.0493	1.6707	1.6364	1.5092	1.0231	1.5625	-1.0863	0.9804	1.6754	1.4161	-1.4473	-0.0006	-1.7411	1.5867	0.7354	1.8391	1.7949	1.5378	1.5964	1.5566	1.6453	1.2784	1.804	1.3376	-0.1118	1.4309	-1.3991	-1.27	-0.9769	-0.1308	-0.7606
XENOBIOTIC_METABOLISM	-1.4935	0.6926	-1.3889	-0.9882	-1.2275	-1.5304	1.4095	0.7364	0.3215	0.6715	0.0477	-0.9632	-1.3736	1.6727	-0.065	-1.4519	1.5066	-1.5917	-0.8947	0.0014	-0.8974	-0.833	1.2994	-1.2548	0.7983	-0.0882	-1.5808	-0.7926	1.2598	-0.8721	0.9289	-0.7763	1.0158	-1.4158	-0.8606	-0.0539	-1.1982	-1.1981	-1.3787	0.0389	-1.3917	-1.3646	1.3153	-1.3189	-1.0825	-0.8468	0.0426	-1.3442	-0.0634
[truncated: 320 more columns]
