# Supplementary material for: Comprehensive Characterization of the Regulatory Landscape of Adrenocortical Carcinoma: Novel Transcription Factors and Targets Associated with Prognosis
Source: Cancers (Basel). 2022 Oct 27;14(21):5279. doi: 10.3390/cancers14215279 (PMC9657296; doi:10.3390/cancers14215279)
Supplement: Supplementary file 1 [file cancers-14-05279-s001.zip › cancers-1889206-Supplementary table S8 Duas correlation.xlsx]

## Sheet: Sheet1
Regulon1	Regulon2	MI.Regulators	R.Regulons	Pvalue	Adjusted.Pvalue
CENPA	MYBL2	0.558433	0.858464	2.38186e-36	1.61719e-31
CENPA	E2F2	0.570088	0.867999	7.18031e-33	4.87514e-28
E2F2	MYBL2	0.61157	0.862613	8.76521e-29	5.95123e-24
CENPA	MXD3	0.395477	0.723221	4.25786e-26	2.89092e-21
CENPA	PHF19	0.242129	0.71065	1.64128e-22	1.11436e-17
MXD3	MYBL2	0.3608	0.673832	1.03146e-21	7.00321e-17
E2F2	MXD3	0.340101	0.698449	7.26298e-20	4.93127e-15
DPF1	ETV4	0.138868	0.501198	2.22729e-19	1.51224e-14
CENPA	DNMT1	0.317431	0.602828	4.82597e-19	3.27664e-14
ZMAT1	ZNF800	0.13182	0.510778	5.83654e-19	3.96277e-14
CENPA	MYBL1	0.186907	0.60709	4.48779e-18	3.04703e-13
DPF1	ZNF496	0.150368	0.461286	1.03783e-17	7.04644e-13
PBX1	SETDB1	0.137299	0.480548	1.44121e-17	9.78526e-13
TIGD4	ZNF688	0.130686	0.472419	2.13546e-17	1.44989e-12
MXD3	ZXDA	0.145893	-0.552261	4.43109e-17	3.00853e-12
LIN54	ZNF699	0.155269	0.468648	4.92355e-17	3.34289e-12
SAFB	ZNF487	0.149231	0.605247	5.79391e-17	3.93383e-12
MITF	NR3C2	0.206927	0.382196	8.19785e-16	5.56601e-11
PURB	SNAPC4	0.154198	0.447562	1.00535e-15	6.82595e-11
PRRX2	ZBTB16	0.166594	-0.477778	8.09978e-15	5.49943e-10
SIM2	SNAPC4	0.154014	0.432105	1.21009e-14	8.21605e-10
DEAF1	ZNF214	0.141851	-0.432465	1.55619e-14	1.05659e-09
USF3	ZNF787	0.148951	-0.452628	6.00706e-14	4.07856e-09
KLF6	SNAPC4	0.143282	0.397565	1.44548e-13	9.81426e-09
PCGF6	THAP10	0.152534	-0.491956	1.54835e-13	1.05126e-08
CENPA	MEIS1	0.163026	-0.445701	4.42563e-13	3.00482e-08
DOT1L	NPAS2	0.15485	0.444298	5.5466e-13	3.76592e-08
CREB3L2	ZNF267	0.14449	0.522822	5.76871e-13	3.91673e-08
MTF2	THAP5	0.164422	-0.471953	7.14e-13	4.84777e-08
ETV4	KLF6	0.158548	0.385747	7.59634e-13	5.15761e-08
MYBL1	MYBL2	0.178623	0.565704	8.61795e-13	5.85124e-08
PRRX2	TCF3	0.152049	0.377123	8.89727e-13	6.04089e-08
NR1H3	SETDB1	0.127075	0.421689	9.068e-13	6.15681e-08
LIN54	ZNF770	0.151461	0.396119	1.10919e-12	7.53096e-08
TCF3	ZNF428	0.144044	0.419876	1.85598e-12	1.26014e-07
KCMF1	PCGF6	0.178567	0.530113	2.12592e-12	1.44341e-07
USF3	ZBTB4	0.152336	0.441927	2.56238e-12	1.73975e-07
LIN54	TIGD4	0.160945	0.394854	2.86372e-12	1.94435e-07
LIN54	ZSCAN32	0.131895	0.435641	4.75386e-12	3.22768e-07
CCDC17	FOXA3	0.145186	0.528198	4.92458e-12	3.34359e-07
FOXA3	MTF2	0.127249	0.48163	5.80297e-12	3.93998e-07
MXD3	MYBL1	0.220015	0.538944	6.39131e-12	4.33945e-07
USF3	ZNF770	0.155168	0.371145	9.86038e-12	6.6948e-07
ZBTB4	ZNF23	0.16424	0.541454	9.98865e-12	6.78189e-07
KDM2A	THAP10	0.131262	-0.485764	1.06917e-11	7.25923e-07
MITF	MTF2	0.15548	-0.384492	1.36029e-11	9.23579e-07
NR3C2	PROX2	0.143917	0.353812	1.42332e-11	9.6638e-07
LIN54	THAP5	0.180227	0.410643	2.73298e-11	1.85558e-06
ZBTB16	ZMAT1	0.162777	0.398332	5.69124e-11	3.86412e-06
SETDB1	ZNF688	0.14484	-0.371649	7.23665e-11	4.9134e-06
LIN54	THAP10	0.174842	0.415086	7.25469e-11	4.92564e-06
PRRX2	STAT6	0.161786	-0.415015	7.57384e-11	5.14234e-06
HES6	ZNF787	0.166417	0.468745	8.76049e-11	5.94803e-06
SAFB	USF1	0.16677	0.494595	9.02672e-11	6.12878e-06
DOT1L	LTF	0.176656	-0.422168	1.03862e-10	7.05185e-06
NR3C1	SAFB	0.155859	-0.430723	1.06447e-10	7.22735e-06
DNMT1	KLF6	0.158923	0.385764	1.17814e-10	7.99908e-06
HIC2	ZBTB5	0.141451	0.462242	1.20159e-10	8.15834e-06
CREB3L2	GLYR1	0.158991	0.421907	1.52894e-10	1.03809e-05
DEAF1	THAP10	0.172379	-0.378363	1.81415e-10	1.23173e-05
ZMAT1	ZNF688	0.14325	0.353701	1.97792e-10	1.34293e-05
SP3	TET1	0.135537	0.51562	2.23289e-10	1.51604e-05
L3MBTL1	ZNF23	0.174641	0.393731	2.5836e-10	1.75416e-05
HMG20B	SNAPC2	0.143107	0.449533	3.50841e-10	2.38207e-05
FOXK1	TFDP1	0.152187	0.421022	3.89289e-10	2.64312e-05
DEAF1	VAX2	0.144346	0.40155	4.05258e-10	2.75154e-05
HINFP	THAP10	0.148604	-0.42823	5.43204e-10	3.68814e-05
CENPA	MITF	0.196136	-0.326718	7.9587e-10	5.40364e-05
ZBTB17	ZNF691	0.115941	0.654829	8.0184e-10	5.44417e-05
ZNF487	ZNF511	0.151923	0.437929	8.59334e-10	5.83454e-05
ETV4	SNAPC4	0.134033	0.339358	9.73088e-10	6.60688e-05
FOXK1	ZNF462	0.316312	0.378004	1.17931e-09	8.00703e-05
SETDB1	ZNF423	0.161289	-0.365426	1.24388e-09	8.44547e-05
HDX	MITF	0.154031	0.346826	1.36821e-09	9.28959e-05
SNAPC2	SNAPC4	0.1648	0.369979	1.4732e-09	0.000100024
DEAF1	ZNF664	0.154575	-0.295048	1.77631e-09	0.000120604
CREB3L2	ELK3	0.155672	0.480779	1.89536e-09	0.000128688
DPF1	ZNF787	0.162474	0.342378	2.00175e-09	0.000135911
NR4A3	SNAPC2	0.142996	0.404245	2.09509e-09	0.000142249
FOXK1	KLF6	0.177233	0.333697	2.32921e-09	0.000158144
GLYR1	THAP4	0.172154	-0.368288	2.53226e-09	0.000171931
NFAT5	ZNF214	0.203575	0.338893	2.61151e-09	0.000177311
TIGD4	ZNF721	0.133791	0.350769	2.85042e-09	0.000193532
OTX1	ZBTB5	0.176589	0.385945	2.86348e-09	0.000194419
CEBPZ	ETV4	0.159657	0.338549	3.17749e-09	0.000215739
CCDC17	HINFP	0.159127	0.469582	3.26406e-09	0.000221617
DNMT1	SNAPC4	0.170223	0.349572	3.78733e-09	0.000257145
SETDB1	TIGD4	0.169896	-0.304944	4.1989e-09	0.000285088
L3MBTL1	PROX2	0.151553	0.343776	5.55323e-09	0.000377042
JAZF1	ZNF770	0.143805	0.325392	5.632e-09	0.00038239
MYBL2	YBX1	0.161565	0.414144	6.73644e-09	0.000457377
SIM2	TCF3	0.162396	0.301312	8.47271e-09	0.000575263
KLF6	NR4A3	0.19255	0.31317	9.15413e-09	0.000621529
FLI1	ZSCAN21	0.167562	-0.41021	1.09542e-08	0.000743749
MEF2C	PURB	0.175056	-0.381569	1.3601e-08	0.000923451
ETV4	TFDP1	0.182427	0.380554	1.5253e-08	0.00103562
NR3C2	ZNF664	0.162986	0.258657	1.58905e-08	0.0010789
LIN54	YY2	0.139824	0.35455	1.60471e-08	0.00108954
DMBX1	TFDP1	0.168198	0.427892	1.73087e-08	0.00117519
THAP4	YBX1	0.180489	0.352935	1.79383e-08	0.00121794
FOXK1	SNAPC4	0.188954	0.316151	1.97818e-08	0.00134311
MSX2	ZNF721	0.14646	0.389882	1.99931e-08	0.00135745
BCL11A	ZNF487	0.139715	0.415836	2.42017e-08	0.0016432
SAFB	USF3	0.181124	-0.327862	2.63603e-08	0.00178976
ATF2	KDM2A	0.134048	0.497922	2.6431e-08	0.00179456
NR1H3	ZNF143	0.148775	0.345026	2.76311e-08	0.00187604
DPF1	MITF	0.154867	-0.276894	3.02785e-08	0.00205579
HOXA6	ZNF770	0.212208	0.37541	3.73051e-08	0.00253286
PCGF6	SNAPC4	0.159025	0.320558	3.94804e-08	0.00268056
E4F1	SAFB	0.149312	0.388408	4.12936e-08	0.00280367
DOT1L	OTX1	0.209018	0.334911	4.31369e-08	0.00292882
E4F1	HES6	0.135248	0.435569	6.2478e-08	0.00424201
PROX2	TIGD4	0.163208	0.299765	6.38691e-08	0.00433645
ETV4	PURB	0.13872	0.328606	6.42441e-08	0.00436192
PURB	ZNF496	0.139606	0.298163	8.69188e-08	0.00590144
CENPA	TCF3	0.17413	0.277302	9.71752e-08	0.00659781
FOXO6	ZNF84	0.161031	0.423695	9.96374e-08	0.00676498
CENPBD1	ZXDA	0.168653	0.327064	1.04782e-07	0.00711427
KCMF1	NR1H3	0.156649	0.361096	1.10494e-07	0.00750207
DPF1	LMX1B	0.16875	0.303981	1.10606e-07	0.00750969
ZBTB2	ZNF143	0.141012	0.370985	1.11074e-07	0.0075415
E4F1	ZNF787	0.153614	0.35284	1.19981e-07	0.0081462
NR3C2	ZSCAN32	0.153248	0.280016	1.39751e-07	0.00948856
MITF	MXD3	0.190108	-0.306949	1.4105e-07	0.00957674
NR3C1	USF3	0.174276	0.316163	1.48914e-07	0.0101107
ZNF23	ZNF800	0.166575	0.344346	1.58372e-07	0.0107528
CENPBD1	ZSCAN32	0.131073	0.342739	1.62702e-07	0.0110468
KDM2A	ZNF202	0.175979	0.452248	1.71058e-07	0.0116141
MITF	ZXDA	0.214527	0.286263	1.93153e-07	0.0131143
HES7	MEF2C	0.172932	-0.403842	2.21772e-07	0.0150574
SETDB1	ZBTB12	0.159777	0.31709	2.44897e-07	0.0166275
ANKZF1	TIGD1	0.15156	0.467442	2.56667e-07	0.0174267
NR3C1	ZFP64	0.151312	0.364512	2.58895e-07	0.0175779
ZNF25	ZNF41	0.126798	0.439741	2.62908e-07	0.0178504
DOT1L	MITF	0.155651	-0.283921	2.76876e-07	0.0187988
BCL11A	TCF3	0.149296	0.296344	2.95105e-07	0.0200364
MITF	ZNF214	0.223184	0.262418	3.02871e-07	0.0205638
KLF8	SP5	0.130041	-0.404356	3.13118e-07	0.0212595
ETV4	PRRX2	0.164988	0.287782	3.20631e-07	0.0217695
PURB	ZBTB5	0.133247	0.328849	3.24448e-07	0.0220287
ETV4	MYC	0.153082	0.333336	4.31041e-07	0.029266
ZBTB16	ZNF23	0.172168	0.371245	4.63029e-07	0.0314378
ATF2	NFYC	0.142902	0.47842	4.69206e-07	0.0318572
YBX1	ZNF214	0.17545	-0.308656	4.95198e-07	0.033622
TFDP1	ZNF282	0.134351	0.4141	5.16111e-07	0.0350419
E4F1	VAX2	0.134321	0.371382	5.3798e-07	0.0365267
MSX2	PROX2	0.152198	0.310922	5.55867e-07	0.0377411
TFEB	ZNF462	0.22368	-0.323396	5.72418e-07	0.0388649
KCMF1	ZBTB16	0.173631	-0.37317	6.43578e-07	0.0436964
MSX2	THAP10	0.165431	0.30687	6.71493e-07	0.0455917
